# Supplementary material for: The High‐Altitude Adaptation Characteristics of Microbiota‐Host Cross‐Talk in Yak Gastrointestinal Track
Source: Adv Sci (Weinh). 2025 Oct 27;13(1):e14862. doi: 10.1002/advs.202514862 (PMC12767066; doi:10.1002/advs.202514862)
Supplement: Supplementary file 2 — Supplemental Table 1 [file ADVS-13-e14862-s013.xlsx]

## Sheet: Table S1
Table S1. Sample information and preparation process and conditions of single cell suspension for rumen tissue in sheep and goats during development stages
Tissues	Sample name	Sex	Age	Clinical symptoms	Sample type	Purpose
Rumen	Yak_1	female	3.5 years old	No	Tissue and content	Tissue for scRNA-seq; content for metagenomics and metabolomics sequencing
	Yak_2	female	3.5 years old	No	Tissue and content	Tissue for scRNA-seq; content for metagenomics and metabolomics sequencing
	Yak_3	female	3.5 years old	No	Content	Content for metagenomics and metabolomics sequencing
	Yak_4	male	3.5 years old	No	Tissue and content	Tissue for scRNA-seq; content for metagenomics and metabolomics sequencing
	Yak_5	male	3.5 years old	No	Content	Content for metagenomics and metabolomics sequencing
	Yak_6	male	3.5 years old	No	Content	Content for metagenomics and metabolomics sequencing
Reticulum	Yak_1	female	3.5 years old	No	Tissue and content	Tissue for scRNA-seq; content for metagenomics and metabolomics sequencing
	Yak_2	female	3.5 years old	No	Content	Content for metagenomics and metabolomics sequencing
	Yak_3	female	3.5 years old	No	Content	Content for metagenomics and metabolomics sequencing
	Yak_4	male	3.5 years old	No	Content	Content for metagenomics and metabolomics sequencing
	Yak_5	male	3.5 years old	No	Content	Content for metagenomics and metabolomics sequencing
Omasum	Yak_1	female	3.5 years old	No	Tissue and content	Tissue for scRNA-seq; content for metagenomics and metabolomics sequencing
	Yak_2	female	3.5 years old	No	Content	Content for metagenomics and metabolomics sequencing
	Yak_3	female	3.5 years old	No	Content	Content for metagenomics and metabolomics sequencing
	Yak_4	male	3.5 years old	No	Tissue and content	Tissue for scRNA-seq; content for metagenomics and metabolomics sequencing
Abomasum	Yak_1	female	3.5 years old	No	Tissue and content	Tissue for scRNA-seq; content for metagenomics and metabolomics sequencing
	Yak_2	female	3.5 years old	No	Content	Content for metagenomics and metabolomics sequencing
	Yak_3	female	3.5 years old	No	Content	Content for metagenomics and metabolomics sequencing
	Yak_4	male	3.5 years old	No	Tissue and content	Tissue for scRNA-seq; content for metagenomics and metabolomics sequencing
	Yak_5	male	3.5 years old	No	Content	Content for metagenomics and metabolomics sequencing
Duodenum	Yak_1	female	3.5 years old	No	Tissue and content	Tissue for scRNA-seq; content for metagenomics and metabolomics sequencing
	Yak_2	female	3.5 years old	No	Content	Content for metagenomics and metabolomics sequencing
	Yak_3	female	3.5 years old	No	Content	Content for metagenomics and metabolomics sequencing
	Yak_4	male	3.5 years old	No	Content	Content for metagenomics and metabolomics sequencing
	Yak_5	male	3.5 years old	No	Content	Content for metagenomics and metabolomics sequencing
Jejunum	Yak_1	female	3.5 years old	No	Content	Content for metagenomics and metabolomics sequencing
	Yak_2	female	3.5 years old	No	Content	Content for metagenomics and metabolomics sequencing
	Yak_3	female	3.5 years old	No	Content	Content for metagenomics and metabolomics sequencing
	Yak_4	male	3.5 years old	No	Content	Content for metagenomics and metabolomics sequencing
	Yak_5	male	3.5 years old	No	Content	Content for metagenomics and metabolomics sequencing
Ileum	Yak_1	female	3.5 years old	No	Tissue and content	Tissue for scRNA-seq; content for metagenomics and metabolomics sequencing
	Yak_2	female	3.5 years old	No	Content	Content for metagenomics and metabolomics sequencing
	Yak_3	female	3.5 years old	No	Content	Content for metagenomics and metabolomics sequencing
	Yak_4	male	3.5 years old	No	Tissue and content	Tissue for scRNA-seq; content for metagenomics and metabolomics sequencing
	Yak_5	male	3.5 years old	No	Content	Content for metagenomics and metabolomics sequencing
Cecum	Yak_1	female	3.5 years old	No	Content	Content for metagenomics and metabolomics sequencing
	Yak_2	female	3.5 years old	No	Content	Content for metagenomics and metabolomics sequencing
	Yak_4	male	3.5 years old	No	Content	Content for metagenomics and metabolomics sequencing
	Yak_5	male	3.5 years old	No	Content	Content for metagenomics and metabolomics sequencing
Colon	Yak_1	female	3.5 years old	No	Tissue and content	Tissue for scRNA-seq; content for metagenomics and metabolomics sequencing
	Yak_2	female	3.5 years old	No	Content	Content for metagenomics and metabolomics sequencing
	Yak_3	female	3.5 years old	No	Content	Content for metagenomics and metabolomics sequencing
	Yak_4	male	3.5 years old	No	Content	Content for metagenomics and metabolomics sequencing
	Yak_5	male	3.5 years old	No	Content	Content for metagenomics and metabolomics sequencing
Rectum	Yak_1	female	3.5 years old	No	Tissue and rectum fecal sample	Tissue for scRNA-seq; rectum fecal sample for metagenomics and metabolomics sequencing
	Yak_2	female	3.5 years old	No	Rectum fecal sample	Rectum fecal sample for metagenomics and metabolomics sequencing
	Yak_3	female	3.5 years old	No	Rectum fecal sample	Rectum fecal sample for metagenomics and metabolomics sequencing
	Yak_4	male	3.5 years old	No	Tissue and rectum fecal sample	Tissue for scRNA-seq; rectum fecal sample for metagenomics and metabolomics sequencing
	Yak_5	male	3.5 years old	No	Rectum fecal sample	Rectum fecal sample for metagenomics and metabolomics sequencing
