# Supplementary material for: The High‐Altitude Adaptation Characteristics of Microbiota‐Host Cross‐Talk in Yak Gastrointestinal Track
Source: Adv Sci (Weinh). 2025 Oct 27;13(1):e14862. doi: 10.1002/advs.202514862 (PMC12767066; doi:10.1002/advs.202514862)
Supplement: Supplementary file 3 — Supplemental Table 2 [file ADVS-13-e14862-s011.xlsx]

## Sheet: Table S2
Table S2. Summary information of single cell RNA-seq data quality control in tissues.
Samples	Estimated Number of Cells Before QC	Mean Reads per Cell	Median Genes per Cell	Number of Reads	Sequencing Saturation	Q30 Bases in Barcode	Q30 Bases in RNA Read	Q30 Bases in UMI	Reads Mapped Confidently to Genome	Fraction Reads in Cells	Total Genes Detected	Median UMI Counts per Cell	Estimated Number of cells after QC	Doublets
Omasum_2	15777	25029	1284	394885141	0.4	0.92	0.961	0.915	0.871	0.909	20776	3378	12189	1354
Omasum_1	15717	20424	1200	321006863	0.324	0.918	0.955	0.913	0.871	0.882	21202	2955	11772	1308
Rumen_3	14092	24042	1355	338797244	0.415	0.941	0.953	0.934	0.861	0.897	21461	3446	10713	1191
Reticulum	16632	20150	955	335126487	0.407	0.924	0.953	0.915	0.873	0.82	20749	2236	10637	1182
Rumen_2	11747	28591	1542	335857086	0.434	0.918	0.951	0.913	0.861	0.911	21164	4073	9688	797
Rumen_1	13217	24232	1204	320275461	0.481	0.926	0.953	0.919	0.863	0.87	21390	2941	9455	1050
Colon	10585	30630	872	324222405	0.677	0.895	0.949	0.889	0.872	0.934	19707	1836	7502	490
Rectum_2	10083	40292	1011	406263628	0.719	0.89	0.954	0.885	0.862	0.909	20040	2140	7152	469
Rectum_1	10217	31962	965	326552995	0.772	0.899	0.956	0.893	0.869	0.91	19659	2113	7007	459
Ileum_2	9406	37331	1000	351133458	0.774	0.892	0.953	0.888	0.867	0.92	20431	2228	6357	365
Abomasum_2	10124	35241	858	356777639	0.314	0.888	0.96	0.884	0.878	0.885	20459	2000	6311	364
Ileum_1	9463	35895	969	339674719	0.754	0.888	0.953	0.883	0.864	0.926	20591	2114	6309	368
Abomasum_1	9125	41661	825	380154555	0.336	0.887	0.956	0.882	0.864	0.894	19841	2170	6099	294
Duodenum	8157	42365	972	345572424	0.648	0.893	0.946	0.887	0.871	0.92	20000	2303	5828	283
