# Supplementary material for: The High‐Altitude Adaptation Characteristics of Microbiota‐Host Cross‐Talk in Yak Gastrointestinal Track
Source: Adv Sci (Weinh). 2025 Oct 27;13(1):e14862. doi: 10.1002/advs.202514862 (PMC12767066; doi:10.1002/advs.202514862)
Supplement: Supplementary file 4 — Supplemental Table 3 [file ADVS-13-e14862-s009.xlsx]

## Sheet: Table S3
Table S3. The highly variable genes of ten identified major cell types
gene	p-value	avg_log2FC	pct.1	pct.2	q-value	cell type	gene_diff	ensembl_id	gene_type
CNOT6L	0	3.00971	0.89	0.42	0	T_NK_cell	2.119	ENSBGRG00000012752	protein_coding
PTPRC	0	2.87188	0.785	0.109	0	T_NK_cell	7.202	ENSBGRG00000016494	protein_coding
ENSBGRG00000016404	0	3.18149	0.783	0.131	0	T_NK_cell	5.977	ENSBGRG00000016404	protein_coding
ARHGAP15	0	2.93913	0.799	0.154	0	T_NK_cell	5.188	ENSBGRG00000004300	protein_coding
ENSBGRG00000002139	0	1.65937	0.976	0.887	0	T_NK_cell	1.1	ENSBGRG00000002139	protein_coding
FNBP1	0	2.59212	0.819	0.315	0	T_NK_cell	2.6	ENSBGRG00000006540	protein_coding
CCL5	0	4.16515	0.778	0.252	0	T_NK_cell	3.087	ENSBGRG00000023713	protein_coding
FYB1	0	2.91058	0.732	0.113	0	T_NK_cell	6.478	ENSBGRG00000023892	protein_coding
CD52	0	2.77498	0.72	0.083	0	T_NK_cell	8.675	ENSBGRG00000006261	protein_coding
RGS1	0	3.1351	0.723	0.153	0	T_NK_cell	4.725	ENSBGRG00000004500	protein_coding
TNIK	0	2.2917	0.785	0.35	0	T_NK_cell	2.243	ENSBGRG00000004855	protein_coding
ENSBGRG00000021844	0	1.47489	0.97	0.907	0	T_NK_cell	1.069	ENSBGRG00000021844	protein_coding
ENSBGRG00000009140	0	2.66765	0.736	0.259	0	T_NK_cell	2.842	ENSBGRG00000009140	protein_coding
SKAP1	0	2.73972	0.68	0.11	0	T_NK_cell	6.182	ENSBGRG00000021202	protein_coding
RABGAP1L	0	1.86928	0.832	0.553	0	T_NK_cell	1.505	ENSBGRG00000004274	protein_coding
LCP1	0	2.24002	0.668	0.135	0	T_NK_cell	4.948	ENSBGRG00000022064	protein_coding
RUNX3	0	2.65928	0.617	0.079	0	T_NK_cell	7.81	ENSBGRG00000007394	protein_coding
ENSBGRG00000007369	0	2.86584	0.618	0.091	0	T_NK_cell	6.791	ENSBGRG00000007369	protein_coding
PPP1R16B	0	2.47624	0.621	0.093	0	T_NK_cell	6.677	ENSBGRG00000006528	protein_coding
ENSBGRG00000026238	0	1.03156	0.991	0.959	0	T_NK_cell	1.033	ENSBGRG00000026238	protein_coding
PPP2R5A	0	1.94915	0.77	0.476	0	T_NK_cell	1.618	ENSBGRG00000021515	protein_coding
ARPC2	0	1.34349	0.827	0.651	0	T_NK_cell	1.27	ENSBGRG00000001784	protein_coding
GCNT2	0	2.59278	0.642	0.185	0	T_NK_cell	3.47	ENSBGRG00000015016	protein_coding
HSPA8	0	1.76125	0.917	0.87	0	T_NK_cell	1.054	ENSBGRG00000014719	protein_coding
ARHGDIB	0	2.03098	0.644	0.177	0	T_NK_cell	3.638	ENSBGRG00000001687	protein_coding
ANKRD44	0	2.03789	0.693	0.328	0	T_NK_cell	2.113	ENSBGRG00000000733	protein_coding
ENSBGRG00000018485	0	2.33039	0.569	0.068	0	T_NK_cell	8.368	ENSBGRG00000018485	protein_coding
UBB	0	1.24547	0.995	0.98	0	T_NK_cell	1.015	ENSBGRG00000012258	protein_coding
ENSBGRG00000010946	0	3.90992	0.652	0.258	0	T_NK_cell	2.527	ENSBGRG00000010946	protein_coding
SAT1	0	1.63773	0.901	0.805	0	T_NK_cell	1.119	ENSBGRG00000007508	protein_coding
ETS1	0	1.78928	0.684	0.318	0	T_NK_cell	2.151	ENSBGRG00000024615	protein_coding
RUNX2	0	2.16134	0.633	0.212	0	T_NK_cell	2.986	ENSBGRG00000025453	protein_coding
DOCK10	0	1.99612	0.642	0.23	0	T_NK_cell	2.791	ENSBGRG00000013576	protein_coding
AKAP13	0	1.73921	0.749	0.52	0	T_NK_cell	1.44	ENSBGRG00000009001	protein_coding
ENSBGRG00000008096	0	2.5293	0.535	0.066	0	T_NK_cell	8.106	ENSBGRG00000008096	protein_coding
CD247	0	2.55107	0.527	0.059	0	T_NK_cell	8.932	ENSBGRG00000006979	protein_coding
RASGEF1B	0	1.94305	0.701	0.44	0	T_NK_cell	1.593	ENSBGRG00000023927	protein_coding
ENSBGRG00000024149	0	1.9603	0.567	0.128	0	T_NK_cell	4.43	ENSBGRG00000024149	protein_coding
SIK3	0	1.40711	0.824	0.67	0	T_NK_cell	1.23	ENSBGRG00000025547	protein_coding
ENSBGRG00000026230	0	0.671959	0.994	0.98	0	T_NK_cell	1.014	ENSBGRG00000026230	protein_coding
KLF12	0	1.88346	0.643	0.283	0	T_NK_cell	2.272	ENSBGRG00000005748	protein_coding
NDFIP1	0	1.89208	0.656	0.359	0	T_NK_cell	1.827	ENSBGRG00000010631	protein_coding
INPP4B	0	2.01239	0.685	0.377	0	T_NK_cell	1.817	ENSBGRG00000020985	protein_coding
STK17A	0	1.7391	0.685	0.424	0	T_NK_cell	1.616	ENSBGRG00000010569	protein_coding
CD53	0	2.28752	0.527	0.081	0	T_NK_cell	6.506	ENSBGRG00000003195	protein_coding
ENSBGRG00000023165	0	2.11262	0.557	0.143	0	T_NK_cell	3.895	ENSBGRG00000023165	pseudogene
TNRC6B	0	1.8556	0.658	0.378	0	T_NK_cell	1.741	ENSBGRG00000007053	protein_coding
SRGN	0	2.07844	0.517	0.077	0	T_NK_cell	6.714	ENSBGRG00000011187	protein_coding
CMIP	0	1.64273	0.689	0.429	0	T_NK_cell	1.606	ENSBGRG00000020212	protein_coding
CORO1A	0	1.91673	0.51	0.075	0	T_NK_cell	6.8	ENSBGRG00000007642	protein_coding
PICALM	0	1.60741	0.714	0.504	0	T_NK_cell	1.417	ENSBGRG00000024679	protein_coding
ENSBGRG00000009649	0	2.02402	0.571	0.182	0	T_NK_cell	3.137	ENSBGRG00000009649	lncRNA
ENSBGRG00000018821	0	2.03482	0.514	0.094	0	T_NK_cell	5.468	ENSBGRG00000018821	protein_coding
PLCL2	0	1.95675	0.554	0.176	0	T_NK_cell	3.148	ENSBGRG00000000215	protein_coding
KLF6	0	1.46581	0.847	0.747	0	T_NK_cell	1.134	ENSBGRG00000012023	protein_coding
MBNL1	0	1.33926	0.781	0.645	0	T_NK_cell	1.211	ENSBGRG00000012526	protein_coding
RAB8B	0	2.05424	0.538	0.179	0	T_NK_cell	3.006	ENSBGRG00000003715	protein_coding
LCP2	0	2.06117	0.461	0.046	0	T_NK_cell	10.022	ENSBGRG00000018695	protein_coding
SAMHD1	0	2.43514	0.487	0.103	0	T_NK_cell	4.728	ENSBGRG00000004370	protein_coding
HSP90AB1	0	1.06872	0.941	0.926	0	T_NK_cell	1.016	ENSBGRG00000007091	protein_coding
SLC4A7	0	1.54403	0.646	0.397	0	T_NK_cell	1.627	ENSBGRG00000009441	protein_coding
SRSF5	0	1.07781	0.787	0.705	0	T_NK_cell	1.116	ENSBGRG00000007863	protein_coding
ENSBGRG00000023638	0	0.816503	0.886	0.86	0	T_NK_cell	1.03	ENSBGRG00000023638	protein_coding
ARL6IP1	0	0.727144	0.956	0.927	0	T_NK_cell	1.031	ENSBGRG00000022565	protein_coding
BICDL1	0	2.18613	0.501	0.137	0	T_NK_cell	3.657	ENSBGRG00000026169	protein_coding
SLK	0	2.01684	0.565	0.277	0	T_NK_cell	2.04	ENSBGRG00000010186	protein_coding
CHST11	0	1.81987	0.559	0.221	0	T_NK_cell	2.529	ENSBGRG00000019350	protein_coding
ARHGAP25	0	2.21837	0.472	0.083	0	T_NK_cell	5.687	ENSBGRG00000003917	protein_coding
TGFB1	0	1.83391	0.504	0.146	0	T_NK_cell	3.452	ENSBGRG00000019398	protein_coding
NR4A2	0	2.07599	0.542	0.226	0	T_NK_cell	2.398	ENSBGRG00000007951	protein_coding
SRSF7	0	1.49371	0.692	0.546	0	T_NK_cell	1.267	ENSBGRG00000017282	protein_coding
ZNF143	0	1.33157	0.711	0.586	0	T_NK_cell	1.213	ENSBGRG00000010621	protein_coding
DOCK2	0	1.85133	0.447	0.063	0	T_NK_cell	7.095	ENSBGRG00000019387	protein_coding
ENSBGRG00000025741	0	1.85875	0.535	0.222	0	T_NK_cell	2.41	ENSBGRG00000025741	pseudogene
CD3D	0	1.86437	0.428	0.041	0	T_NK_cell	10.439	ENSBGRG00000022481	protein_coding
JPT1	0	1.09671	0.765	0.668	0	T_NK_cell	1.145	ENSBGRG00000016769	protein_coding
SRSF11	0	1.26918	0.691	0.576	0	T_NK_cell	1.2	ENSBGRG00000007267	protein_coding
ENSBGRG00000007640	0	1.0475	0.806	0.718	0	T_NK_cell	1.123	ENSBGRG00000007640	protein_coding
HSP90AA1	0	1.17575	0.983	0.973	0	T_NK_cell	1.01	ENSBGRG00000014769	protein_coding
DDX5	0	0.666424	0.967	0.928	0	T_NK_cell	1.042	ENSBGRG00000010365	protein_coding
TRDC	0	2.92845	0.441	0.082	0	T_NK_cell	5.378	ENSBGRG00000008065	protein_coding
ITPKB	0	1.88954	0.484	0.146	0	T_NK_cell	3.315	ENSBGRG00000005683	protein_coding
ENSBGRG00000002806	0	1.94521	0.526	0.229	0	T_NK_cell	2.297	ENSBGRG00000002806	protein_coding
ENSBGRG00000001318	0	1.2489	0.761	0.71	0	T_NK_cell	1.072	ENSBGRG00000001318	protein_coding
NKG7	0	1.95636	0.424	0.056	0	T_NK_cell	7.571	ENSBGRG00000013619	protein_coding
ENSBGRG00000020812	0	1.30143	0.573	0.294	0	T_NK_cell	1.949	ENSBGRG00000020812	protein_coding
CD96	0	2.02182	0.406	0.038	0	T_NK_cell	10.684	ENSBGRG00000000198	protein_coding
STAT3	0	1.47503	0.655	0.519	0	T_NK_cell	1.262	ENSBGRG00000010257	protein_coding
ZC3HAV1	0	1.72974	0.517	0.236	0	T_NK_cell	2.191	ENSBGRG00000002613	protein_coding
IPCEF1	0	2.12261	0.412	0.05	0	T_NK_cell	8.24	ENSBGRG00000004304	protein_coding
ADGRE5	0	1.86351	0.501	0.203	0	T_NK_cell	2.468	ENSBGRG00000000526	protein_coding
GIMAP8	0	1.94452	0.411	0.049	0	T_NK_cell	8.388	ENSBGRG00000018424	protein_coding
SF3B1	0	0.917035	0.763	0.709	0	T_NK_cell	1.076	ENSBGRG00000000604	protein_coding
FAM189A1	0	2.13925	0.514	0.255	0	T_NK_cell	2.016	ENSBGRG00000011993	protein_coding
SMCHD1	0	1.59506	0.576	0.365	0	T_NK_cell	1.578	ENSBGRG00000021081	protein_coding
PITPNC1	0	1.70348	0.524	0.235	0	T_NK_cell	2.23	ENSBGRG00000008106	protein_coding
CYTIP	0	1.85893	0.401	0.049	0	T_NK_cell	8.184	ENSBGRG00000008859	protein_coding
NR3C1	0	1.62143	0.611	0.415	0	T_NK_cell	1.472	ENSBGRG00000012083	protein_coding
CBLB	0	1.61403	0.62	0.449	0	T_NK_cell	1.381	ENSBGRG00000004626	protein_coding
ACTB	0	0.717826	0.916	0.9	0	T_NK_cell	1.018	ENSBGRG00000017982	protein_coding
ENSBGRG00000021957	0	1.7298	0.475	0.171	0	T_NK_cell	2.778	ENSBGRG00000021957	protein_coding
ENSBGRG00000007281	0	2.35937	0.391	0.047	0	T_NK_cell	8.319	ENSBGRG00000007281	protein_coding
ITK	0	1.88739	0.38	0.037	0	T_NK_cell	10.27	ENSBGRG00000013958	protein_coding
FYN	0	1.6135	0.445	0.129	0	T_NK_cell	3.45	ENSBGRG00000012279	protein_coding
WSB1	0	1.4512	0.586	0.399	0	T_NK_cell	1.469	ENSBGRG00000014723	protein_coding
PFN1	0	1.21499	0.626	0.489	0	T_NK_cell	1.28	ENSBGRG00000026249	protein_coding
ENSBGRG00000024123	0	1.63069	0.375	0.038	0	T_NK_cell	9.868	ENSBGRG00000024123	lncRNA
FLI1	0	1.60473	0.419	0.103	0	T_NK_cell	4.068	ENSBGRG00000024331	protein_coding
DENND1B	0	1.66491	0.465	0.189	0	T_NK_cell	2.46	ENSBGRG00000014882	protein_coding
EZR	0	0.855515	0.848	0.782	0	T_NK_cell	1.084	ENSBGRG00000026603	protein_coding
BRD2	0	1.12715	0.687	0.642	0	T_NK_cell	1.07	ENSBGRG00000021629	protein_coding
GMFG	0	1.45281	0.402	0.095	0	T_NK_cell	4.232	ENSBGRG00000024597	protein_coding
ENSBGRG00000008122	0	1.54652	0.425	0.138	0	T_NK_cell	3.08	ENSBGRG00000008122	protein_coding
CD3e	0	1.61365	0.347	0.023	0	T_NK_cell	15.087	ENSBGRG00000022607	protein_coding
SSH2	0	1.62521	0.564	0.396	0	T_NK_cell	1.424	ENSBGRG00000019199	protein_coding
IKZF3	0	1.76992	0.363	0.047	0	T_NK_cell	7.723	ENSBGRG00000021606	protein_coding
ELMO1	0	1.25885	0.561	0.328	0	T_NK_cell	1.71	ENSBGRG00000001001	protein_coding
ENSBGRG00000022514	0	1.39107	0.609	0.472	0	T_NK_cell	1.29	ENSBGRG00000022514	pseudogene
ENSBGRG00000014009	0	2.84289	0.357	0.04	0	T_NK_cell	8.925	ENSBGRG00000014009	protein_coding
ROCK1	0	1.24902	0.63	0.512	0	T_NK_cell	1.23	ENSBGRG00000017206	protein_coding
FOXO1	0	1.41023	0.582	0.436	0	T_NK_cell	1.335	ENSBGRG00000012579	protein_coding
ENSBGRG00000025877	0	0.413635	0.994	0.983	0	T_NK_cell	1.011	ENSBGRG00000025877	protein_coding
IKZF2	0	2.20971	0.383	0.081	0	T_NK_cell	4.728	ENSBGRG00000003601	protein_coding
PDE3B	0	1.96085	0.444	0.18	0	T_NK_cell	2.467	ENSBGRG00000007548	protein_coding
CD48	0	1.47876	0.371	0.06	0	T_NK_cell	6.183	ENSBGRG00000000308	protein_coding
NCALD	0	1.77546	0.479	0.238	0	T_NK_cell	2.013	ENSBGRG00000009429	protein_coding
ENSBGRG00000003401	0	1.34184	0.615	0.511	0	T_NK_cell	1.204	ENSBGRG00000003401	protein_coding
ZFP36L2	0	1.21984	0.636	0.524	0	T_NK_cell	1.214	ENSBGRG00000020995	protein_coding
NDEL1	0	1.36693	0.541	0.351	0	T_NK_cell	1.541	ENSBGRG00000026691	protein_coding
PTMA	0	0.562584	0.962	0.948	0	T_NK_cell	1.015	ENSBGRG00000020966	protein_coding
PRKCB	0	1.5491	0.392	0.088	0	T_NK_cell	4.455	ENSBGRG00000021867	protein_coding
ENSBGRG00000018586	0	1.54465	0.504	0.284	0	T_NK_cell	1.775	ENSBGRG00000018586	protein_coding
ATP1B1	0	1.39092	0.596	0.482	0	T_NK_cell	1.237	ENSBGRG00000014219	protein_coding
JMY	0	1.71284	0.438	0.18	0	T_NK_cell	2.433	ENSBGRG00000005553	protein_coding
TRA2A	0	1.35335	0.558	0.394	0	T_NK_cell	1.416	ENSBGRG00000000299	protein_coding
STK17B	0	1.64897	0.375	0.081	0	T_NK_cell	4.63	ENSBGRG00000001329	protein_coding
BCL2	0	1.74407	0.475	0.241	0	T_NK_cell	1.971	ENSBGRG00000019339	protein_coding
PAG1	0	1.86291	0.466	0.227	0	T_NK_cell	2.053	ENSBGRG00000019051	protein_coding
KMT2E	0	1.05104	0.681	0.626	0	T_NK_cell	1.088	ENSBGRG00000009356	protein_coding
ENSBGRG00000024490	0	0.517707	0.953	0.935	0	T_NK_cell	1.019	ENSBGRG00000024490	protein_coding
INPP5D	0	1.53188	0.372	0.079	0	T_NK_cell	4.709	ENSBGRG00000010422	protein_coding
ENSBGRG00000018435	0	1.75602	0.416	0.164	0	T_NK_cell	2.537	ENSBGRG00000018435	protein_coding
GFOD1	0	1.6694	0.376	0.094	0	T_NK_cell	4	ENSBGRG00000012162	protein_coding
TRERF1	0	1.64883	0.468	0.25	0	T_NK_cell	1.872	ENSBGRG00000021627	protein_coding
ENSBGRG00000002155	0	1.3514	0.407	0.134	0	T_NK_cell	3.037	ENSBGRG00000002155	protein_coding
ENSBGRG00000001515	0	0.817392	0.708	0.684	0	T_NK_cell	1.035	ENSBGRG00000001515	protein_coding
CYTH1	0	1.36732	0.506	0.321	0	T_NK_cell	1.576	ENSBGRG00000018986	protein_coding
STN1	0	1.59222	0.338	0.051	0	T_NK_cell	6.627	ENSBGRG00000010099	protein_coding
NDFIP2	0	1.36524	0.552	0.41	0	T_NK_cell	1.346	ENSBGRG00000019693	protein_coding
ENSBGRG00000018312	0	1.27197	0.535	0.388	0	T_NK_cell	1.379	ENSBGRG00000018312	protein_coding
ENSBGRG00000000944	0	1.45485	0.811	0.829	0	T_NK_cell	0.978	ENSBGRG00000000944	protein_coding
ENSBGRG00000006840	0	1.11276	0.612	0.52	0	T_NK_cell	1.177	ENSBGRG00000006840	protein_coding
SEPTIN6	0	1.48637	0.38	0.121	0	T_NK_cell	3.14	ENSBGRG00000020141	protein_coding
BCL11B	0	1.63219	0.37	0.114	0	T_NK_cell	3.246	ENSBGRG00000018796	protein_coding
ST8SIA4	0	1.50701	0.374	0.106	0	T_NK_cell	3.528	ENSBGRG00000017706	protein_coding
ENSBGRG00000004428	0	1.37409	0.509	0.346	0	T_NK_cell	1.471	ENSBGRG00000004428	protein_coding
RRAS2	0	1.52893	0.517	0.367	0	T_NK_cell	1.409	ENSBGRG00000007061	protein_coding
KCNQ5	0	1.54464	0.451	0.223	0	T_NK_cell	2.022	ENSBGRG00000009774	protein_coding
CST7	0	1.45542	0.325	0.047	0	T_NK_cell	6.915	ENSBGRG00000008014	protein_coding
ENSBGRG00000021054	0	0.6486	0.799	0.787	0	T_NK_cell	1.015	ENSBGRG00000021054	protein_coding
ENSBGRG00000003880	0	1.17713	0.542	0.41	0	T_NK_cell	1.322	ENSBGRG00000003880	protein_coding
ENSBGRG00000012018	0	0.649604	0.928	0.912	0	T_NK_cell	1.018	ENSBGRG00000012018	protein_coding
CXCR4	0	1.89957	0.354	0.093	0	T_NK_cell	3.806	ENSBGRG00000001345	protein_coding
CCND3	0	1.63313	0.375	0.129	0	T_NK_cell	2.907	ENSBGRG00000022113	protein_coding
HECA	0	1.32851	0.472	0.29	0	T_NK_cell	1.628	ENSBGRG00000010712	protein_coding
PDE4B	0	1.38471	0.427	0.193	0	T_NK_cell	2.212	ENSBGRG00000012087	protein_coding
CDK13	0	1.22948	0.546	0.431	0	T_NK_cell	1.267	ENSBGRG00000009206	protein_coding
IL7R	0	1.8409	0.313	0.044	0	T_NK_cell	7.114	ENSBGRG00000016149	protein_coding
KANSL1	0	1.20735	0.522	0.376	0	T_NK_cell	1.388	ENSBGRG00000019843	protein_coding
ENSBGRG00000015604	0	1.11164	0.577	0.498	0	T_NK_cell	1.159	ENSBGRG00000015604	protein_coding
ENSBGRG00000021172	0	0.507553	0.92	0.896	0	T_NK_cell	1.027	ENSBGRG00000021172	pseudogene
ATP11B	0	1.39193	0.466	0.29	0	T_NK_cell	1.607	ENSBGRG00000001781	protein_coding
IKZF1	0	1.50528	0.332	0.067	0	T_NK_cell	4.955	ENSBGRG00000021550	protein_coding
CARD11	0	1.41941	0.319	0.052	0	T_NK_cell	6.135	ENSBGRG00000022867	protein_coding
ENSBGRG00000020540	0	1.53681	0.37	0.13	0	T_NK_cell	2.846	ENSBGRG00000020540	protein_coding
NCOA2	0	1.21193	0.576	0.478	0	T_NK_cell	1.205	ENSBGRG00000011716	protein_coding
LRRFIP1	0	1.09756	0.598	0.526	0	T_NK_cell	1.137	ENSBGRG00000020281	protein_coding
PREX1	0	1.47098	0.357	0.105	0	T_NK_cell	3.4	ENSBGRG00000024453	protein_coding
REL	0	1.20603	0.519	0.376	0	T_NK_cell	1.38	ENSBGRG00000007184	protein_coding
PSMB8	0	1.15172	0.406	0.17	0	T_NK_cell	2.388	ENSBGRG00000022108	protein_coding
ARID4B	0	1.02326	0.607	0.541	0	T_NK_cell	1.122	ENSBGRG00000018433	protein_coding
ARAP2	0	1.38689	0.473	0.303	0	T_NK_cell	1.561	ENSBGRG00000004941	protein_coding
STK4	0	1.39912	0.368	0.137	0	T_NK_cell	2.686	ENSBGRG00000015183	protein_coding
ENSBGRG00000008529	0	0.451268	0.948	0.931	0	T_NK_cell	1.018	ENSBGRG00000008529	protein_coding
ELF1	0	1.24009	0.519	0.399	0	T_NK_cell	1.301	ENSBGRG00000006174	protein_coding
EIF2AK3	0	1.44365	0.448	0.268	0	T_NK_cell	1.672	ENSBGRG00000016796	protein_coding
ABR	0	1.5501	0.415	0.215	0	T_NK_cell	1.93	ENSBGRG00000016018	protein_coding
PNRC1	0	1.12724	0.506	0.389	0	T_NK_cell	1.301	ENSBGRG00000023280	protein_coding
FKBP5	0	1.41515	0.483	0.344	0	T_NK_cell	1.404	ENSBGRG00000014981	protein_coding
CD6	0	1.55371	0.275	0.024	0	T_NK_cell	11.458	ENSBGRG00000020301	protein_coding
UBA52	0	0.29139	0.997	0.991	0	T_NK_cell	1.006	ENSBGRG00000026400	protein_coding
MBD2	0	1.25022	0.47	0.337	0	T_NK_cell	1.395	ENSBGRG00000025200	protein_coding
LPIN2	0	1.30248	0.399	0.207	0	T_NK_cell	1.928	ENSBGRG00000021549	protein_coding
WDR13	0	0.848797	0.643	0.639	0	T_NK_cell	1.006	ENSBGRG00000019030	protein_coding
ENSBGRG00000005455	0	2.22529	0.284	0.041	0	T_NK_cell	6.927	ENSBGRG00000005455	protein_coding
FNIP1	0	0.893678	0.624	0.575	0	T_NK_cell	1.085	ENSBGRG00000003867	protein_coding
SFPQ	0	0.624855	0.752	0.76	0	T_NK_cell	0.989	ENSBGRG00000011649	protein_coding
ENSBGRG00000016803	0	1.57035	0.267	0.021	0	T_NK_cell	12.714	ENSBGRG00000016803	protein_coding
CRTAM	0	1.6295	0.271	0.027	0	T_NK_cell	10.037	ENSBGRG00000015363	protein_coding
RBM25	0	0.948085	0.574	0.527	0	T_NK_cell	1.089	ENSBGRG00000014814	protein_coding
WAS	0	1.2032	0.288	0.049	0	T_NK_cell	5.878	ENSBGRG00000019207	protein_coding
B4GALT5	0	1.37029	0.414	0.237	0	T_NK_cell	1.747	ENSBGRG00000025540	protein_coding
N4BP1	0	1.29434	0.462	0.331	0	T_NK_cell	1.396	ENSBGRG00000012870	protein_coding
LAPTM5	0	1.29099	0.291	0.054	0	T_NK_cell	5.389	ENSBGRG00000022099	protein_coding
PTPN22	0	1.5795	0.269	0.03	0	T_NK_cell	8.967	ENSBGRG00000005181	protein_coding
AFF3	0	1.33762	0.297	0.064	0	T_NK_cell	4.641	ENSBGRG00000026841	protein_coding
ENSBGRG00000012118	0	1.23621	0.334	0.111	0	T_NK_cell	3.009	ENSBGRG00000012118	protein_coding
PPP1R12A	0	0.958515	0.595	0.55	0	T_NK_cell	1.082	ENSBGRG00000006560	protein_coding
ARHGAP26	0	1.15807	0.437	0.263	0	T_NK_cell	1.662	ENSBGRG00000011144	protein_coding
NEDD9	0	1.24054	0.506	0.379	0	T_NK_cell	1.335	ENSBGRG00000013247	protein_coding
LITAF	0	1.33673	0.39	0.208	0	T_NK_cell	1.875	ENSBGRG00000026461	protein_coding
ENSBGRG00000014766	0	0.646041	0.588	0.411	0	T_NK_cell	1.431	ENSBGRG00000014766	protein_coding
TLN1	0	1.12302	0.423	0.266	0	T_NK_cell	1.59	ENSBGRG00000003900	protein_coding
EVL	0	1.05139	0.522	0.451	0	T_NK_cell	1.157	ENSBGRG00000020670	protein_coding
SAMSN1	0	1.88315	0.31	0.092	0	T_NK_cell	3.37	ENSBGRG00000000026	protein_coding
DOCK8	0	1.32262	0.361	0.172	0	T_NK_cell	2.099	ENSBGRG00000003466	protein_coding
ENSBGRG00000009442	0	1.28914	0.299	0.078	0	T_NK_cell	3.833	ENSBGRG00000009442	protein_coding
TRA2B	0	0.82814	0.62	0.617	0	T_NK_cell	1.005	ENSBGRG00000002443	protein_coding
STIM1	0	1.3194	0.371	0.193	0	T_NK_cell	1.922	ENSBGRG00000011981	protein_coding
JARID2	0	1.15165	0.53	0.446	0	T_NK_cell	1.188	ENSBGRG00000010927	protein_coding
FBXL20	0	1.26128	0.44	0.296	0	T_NK_cell	1.486	ENSBGRG00000012489	protein_coding
NIBAN1	0	1.31806	0.377	0.19	0	T_NK_cell	1.984	ENSBGRG00000015406	protein_coding
CAMK4	0	1.51164	0.256	0.031	0	T_NK_cell	8.258	ENSBGRG00000011434	protein_coding
TRAF1	0	1.32587	0.266	0.045	0	T_NK_cell	5.911	ENSBGRG00000011526	protein_coding
WHRN	0	1.34396	0.311	0.108	0	T_NK_cell	2.88	ENSBGRG00000007881	protein_coding
FUS	0	0.596985	0.737	0.757	0	T_NK_cell	0.974	ENSBGRG00000022802	protein_coding
CRLF3	0	1.29784	0.354	0.173	0	T_NK_cell	2.046	ENSBGRG00000017273	protein_coding
RFTN1	0	1.24998	0.331	0.13	0	T_NK_cell	2.546	ENSBGRG00000005969	protein_coding
AZIN1	0	1.17057	0.466	0.365	0	T_NK_cell	1.277	ENSBGRG00000008010	protein_coding
TESC	0	1.39826	0.29	0.082	0	T_NK_cell	3.537	ENSBGRG00000012499	protein_coding
KMT2C	0	0.936538	0.564	0.509	0	T_NK_cell	1.108	ENSBGRG00000008413	protein_coding
DDX3X	0	0.629598	0.737	0.77	0	T_NK_cell	0.957	ENSBGRG00000015328	protein_coding
CELF2	0	0.60781	0.601	0.479	0	T_NK_cell	1.255	ENSBGRG00000013350	protein_coding
ELL2	0	1.12258	0.487	0.389	0	T_NK_cell	1.252	ENSBGRG00000011427	protein_coding
ENSBGRG00000021241	0	1.16782	0.486	0.406	0	T_NK_cell	1.197	ENSBGRG00000021241	protein_coding
SMAP1	0	1.04172	0.491	0.413	0	T_NK_cell	1.189	ENSBGRG00000021416	protein_coding
AKT3	0	1.09656	0.435	0.268	0	T_NK_cell	1.623	ENSBGRG00000009711	protein_coding
ENSBGRG00000014699	0	1.26518	0.296	0.091	0	T_NK_cell	3.253	ENSBGRG00000014699	protein_coding
CAB39L	0	1.42891	0.3	0.102	0	T_NK_cell	2.941	ENSBGRG00000019026	protein_coding
NEK7	0	1.18982	0.393	0.239	0	T_NK_cell	1.644	ENSBGRG00000016159	protein_coding
ENSBGRG00000019233	0	0.319742	0.973	0.962	0	T_NK_cell	1.011	ENSBGRG00000019233	protein_coding
HSPH1	0	1.46032	0.71	0.736	0	T_NK_cell	0.965	ENSBGRG00000007830	protein_coding
RIPOR2	0	1.38665	0.271	0.065	0	T_NK_cell	4.169	ENSBGRG00000013386	protein_coding
RPS3A	0	0.287955	0.991	0.981	0	T_NK_cell	1.01	ENSBGRG00000012777	protein_coding
ENSBGRG00000021053	0	0.629459	0.682	0.69	0	T_NK_cell	0.988	ENSBGRG00000021053	protein_coding
ENSBGRG00000011377	0	1.1915	0.371	0.205	0	T_NK_cell	1.81	ENSBGRG00000011377	protein_coding
RORA	0	1.37948	0.629	0.638	0	T_NK_cell	0.986	ENSBGRG00000007990	protein_coding
ENSBGRG00000019867	0	1.377	0.298	0.108	0	T_NK_cell	2.759	ENSBGRG00000019867	protein_coding
PPM1D	0	1.18873	0.423	0.301	0	T_NK_cell	1.405	ENSBGRG00000018484	protein_coding
COQ10B	0	0.983724	0.511	0.456	0	T_NK_cell	1.121	ENSBGRG00000000566	protein_coding
RIOK3	0	0.995078	0.524	0.475	0	T_NK_cell	1.103	ENSBGRG00000025788	protein_coding
ENSBGRG00000019588	0	1.16362	0.355	0.199	0	T_NK_cell	1.784	ENSBGRG00000019588	protein_coding
STK26	0	1.27776	0.335	0.169	0	T_NK_cell	1.982	ENSBGRG00000025345	protein_coding
GNG2	0	1.44203	0.286	0.094	0	T_NK_cell	3.043	ENSBGRG00000022753	protein_coding
ANKRD12	0	0.772273	0.636	0.651	0	T_NK_cell	0.977	ENSBGRG00000024894	protein_coding
DUSP4	0	1.26498	0.331	0.166	0	T_NK_cell	1.994	ENSBGRG00000025603	protein_coding
CDC42SE2	0	1.23784	0.36	0.209	0	T_NK_cell	1.722	ENSBGRG00000005840	protein_coding
PMAIP1	0	1.29591	0.32	0.151	0	T_NK_cell	2.119	ENSBGRG00000015982	protein_coding
ITM2B	0	0.415908	0.804	0.819	0	T_NK_cell	0.982	ENSBGRG00000020531	protein_coding
RPSA	0	0.247666	0.993	0.984	0	T_NK_cell	1.009	ENSBGRG00000007397	protein_coding
WNK1	0	0.746873	0.618	0.601	0	T_NK_cell	1.028	ENSBGRG00000017585	protein_coding
EIF4A1	0	0.689492	0.641	0.668	0	T_NK_cell	0.96	ENSBGRG00000015731	protein_coding
LMLN	0	0.291135	0.986	0.975	0	T_NK_cell	1.011	ENSBGRG00000013101	protein_coding
MAPK1	0	0.992327	0.492	0.432	0	T_NK_cell	1.139	ENSBGRG00000024728	protein_coding
TANK	0	1.2912	0.399	0.276	0	T_NK_cell	1.446	ENSBGRG00000015484	protein_coding
ZEB2	0	1.1743	0.434	0.293	0	T_NK_cell	1.481	ENSBGRG00000004703	protein_coding
SQSTM1	0	0.602763	0.698	0.71	0	T_NK_cell	0.983	ENSBGRG00000004587	protein_coding
GLS	0	0.833564	0.559	0.521	0	T_NK_cell	1.073	ENSBGRG00000001930	protein_coding
ENSBGRG00000001042	0	0.625379	0.729	0.746	0	T_NK_cell	0.977	ENSBGRG00000001042	protein_coding
TOPORS	0	1.09974	0.377	0.247	0	T_NK_cell	1.526	ENSBGRG00000001367	protein_coding
HNRNPU	0	0.680295	0.635	0.66	0	T_NK_cell	0.962	ENSBGRG00000007853	protein_coding
UNC119	0	1.13806	0.324	0.171	0	T_NK_cell	1.895	ENSBGRG00000024656	protein_coding
LUC7L	0	0.779677	0.553	0.548	0	T_NK_cell	1.009	ENSBGRG00000014105	protein_coding
NR4A3	0	1.21825	0.274	0.094	0	T_NK_cell	2.915	ENSBGRG00000000461	protein_coding
ISG15	0	1.33755	0.327	0.166	0	T_NK_cell	1.97	ENSBGRG00000016212	protein_coding
ZFC3H1	0	0.994749	0.471	0.405	0	T_NK_cell	1.163	ENSBGRG00000013113	protein_coding
ENSBGRG00000018925	0	0.739987	0.608	0.616	0	T_NK_cell	0.987	ENSBGRG00000018925	protein_coding
RB1	0	1.0872	0.394	0.276	0	T_NK_cell	1.428	ENSBGRG00000020100	protein_coding
NFAT5	0	1.08135	0.527	0.502	0	T_NK_cell	1.05	ENSBGRG00000006014	protein_coding
ITPR2	0	0.893514	0.572	0.565	0	T_NK_cell	1.012	ENSBGRG00000001728	protein_coding
ARGLU1	0	0.688419	0.576	0.581	0	T_NK_cell	0.991	ENSBGRG00000004158	protein_coding
FNBP4	0	0.908157	0.496	0.461	0	T_NK_cell	1.076	ENSBGRG00000020099	protein_coding
MSN	0	0.983319	0.354	0.213	0	T_NK_cell	1.662	ENSBGRG00000009295	protein_coding
DNAJB6	0	0.65839	0.604	0.588	0	T_NK_cell	1.027	ENSBGRG00000013883	protein_coding
ENSBGRG00000012324	0	1.1355	0.326	0.181	0	T_NK_cell	1.801	ENSBGRG00000012324	protein_coding
ENSBGRG00000023339	0	0.754282	0.588	0.604	0	T_NK_cell	0.974	ENSBGRG00000023339	protein_coding
MARCHF6	0	0.877281	0.505	0.477	0	T_NK_cell	1.059	ENSBGRG00000013423	protein_coding
EIF1	0	0.418689	0.784	0.833	0	T_NK_cell	0.941	ENSBGRG00000011435	protein_coding
CACYBP	0	1.11543	0.44	0.372	0	T_NK_cell	1.183	ENSBGRG00000004812	protein_coding
RLF	0	1.08447	0.397	0.297	0	T_NK_cell	1.337	ENSBGRG00000000236	protein_coding
TMEM131L	0	1.19381	0.37	0.254	0	T_NK_cell	1.457	ENSBGRG00000017247	protein_coding
IQGAP1	0	0.683675	0.582	0.583	0	T_NK_cell	0.998	ENSBGRG00000009693	protein_coding
ARID4A	0	0.911342	0.491	0.452	0	T_NK_cell	1.086	ENSBGRG00000006268	protein_coding
SIDT1	0	1.68609	0.251	0.084	0	T_NK_cell	2.988	ENSBGRG00000001237	protein_coding
ANTXR2	0	1.34727	0.383	0.268	0	T_NK_cell	1.429	ENSBGRG00000010544	protein_coding
CLDND1	0	1.0788	0.351	0.234	0	T_NK_cell	1.5	ENSBGRG00000002153	protein_coding
KDM6A	0	0.91368	0.491	0.453	0	T_NK_cell	1.084	ENSBGRG00000010653	protein_coding
SUSD6	0	1.00773	0.392	0.293	0	T_NK_cell	1.338	ENSBGRG00000007738	protein_coding
ENSBGRG00000007724	0	1.2884	0.266	0.112	0	T_NK_cell	2.375	ENSBGRG00000007724	protein_coding
ENSBGRG00000000914	0	0.306742	0.902	0.908	0	T_NK_cell	0.993	ENSBGRG00000000914	protein_coding
UBR2	0	1.09719	0.353	0.232	0	T_NK_cell	1.522	ENSBGRG00000021453	protein_coding
JMJD1C	0	0.492929	0.73	0.766	0	T_NK_cell	0.953	ENSBGRG00000025856	protein_coding
ITGA2B	0	0.988711	0.437	0.371	0	T_NK_cell	1.178	ENSBGRG00000025212	protein_coding
ENSBGRG00000009392	0	1.28224	0.268	0.111	0	T_NK_cell	2.414	ENSBGRG00000009392	lncRNA
GNA13	0	1.097	0.322	0.192	0	T_NK_cell	1.677	ENSBGRG00000019846	protein_coding
RASA2	0	0.976897	0.415	0.33	0	T_NK_cell	1.258	ENSBGRG00000001166	protein_coding
DENND1A	0	0.327276	0.885	0.897	0	T_NK_cell	0.987	ENSBGRG00000017060	protein_coding
NFKBID	0	1.037	0.319	0.181	0	T_NK_cell	1.762	ENSBGRG00000022354	protein_coding
FAM49B	0	1.04921	0.314	0.183	0	T_NK_cell	1.716	ENSBGRG00000019014	protein_coding
WDR92	0	0.996781	0.442	0.37	0	T_NK_cell	1.195	ENSBGRG00000013337	protein_coding
ENSBGRG00000009632	0	1.00448	0.414	0.343	0	T_NK_cell	1.207	ENSBGRG00000009632	protein_coding
ENSBGRG00000020700	0	1.06244	0.37	0.263	0	T_NK_cell	1.407	ENSBGRG00000020700	protein_coding
UBE2B	0	1.06323	0.342	0.233	0	T_NK_cell	1.468	ENSBGRG00000001392	protein_coding
ENSBGRG00000002272	0	0.309183	0.896	0.896	0	T_NK_cell	1	ENSBGRG00000002272	protein_coding
MIOS	0	1.01879	0.401	0.319	0	T_NK_cell	1.257	ENSBGRG00000007029	protein_coding
LBR	0	0.978231	0.311	0.187	0	T_NK_cell	1.663	ENSBGRG00000003827	protein_coding
ATRX	0	0.796194	0.504	0.48	0	T_NK_cell	1.05	ENSBGRG00000016038	protein_coding
ENSBGRG00000013843	0	0.466908	0.666	0.741	0	T_NK_cell	0.899	ENSBGRG00000013843	protein_coding
ARSB	0	1.01061	0.412	0.325	0	T_NK_cell	1.268	ENSBGRG00000005773	protein_coding
PIAS1	0	0.943861	0.377	0.285	0	T_NK_cell	1.323	ENSBGRG00000022493	protein_coding
INSIG1	0	1.03538	0.293	0.16	0	T_NK_cell	1.831	ENSBGRG00000010766	protein_coding
ARIH1	0	0.719166	0.557	0.57	0	T_NK_cell	0.977	ENSBGRG00000011895	protein_coding
ENSBGRG00000009909	0	0.97053	0.442	0.387	0	T_NK_cell	1.142	ENSBGRG00000009909	lncRNA
UBE2H	0	0.926355	0.472	0.444	0	T_NK_cell	1.063	ENSBGRG00000007819	protein_coding
TARS3	0	1.13771	0.308	0.189	0	T_NK_cell	1.63	ENSBGRG00000014717	protein_coding
ENSBGRG00000017233	0	1.15928	0.35	0.242	0	T_NK_cell	1.446	ENSBGRG00000017233	protein_coding
SERINC1	0	1.0651	0.308	0.191	0	T_NK_cell	1.613	ENSBGRG00000009954	protein_coding
PAFAH1B1	0	0.790611	0.491	0.483	0	T_NK_cell	1.017	ENSBGRG00000023257	protein_coding
PTPN1	0	0.78217	0.472	0.438	0	T_NK_cell	1.078	ENSBGRG00000004126	protein_coding
RBM39	0	0.689616	0.525	0.54	0	T_NK_cell	0.972	ENSBGRG00000012692	protein_coding
CCNY	0	0.982107	0.349	0.251	0	T_NK_cell	1.39	ENSBGRG00000014486	protein_coding
LAP3	0	0.975031	0.4	0.342	0	T_NK_cell	1.17	ENSBGRG00000020079	protein_coding
YWHAZ	0	0.720765	0.524	0.523	0	T_NK_cell	1.002	ENSBGRG00000009704	protein_coding
ENSBGRG00000023225	0	1.34371	0.3	0.185	0	T_NK_cell	1.622	ENSBGRG00000023225	protein_coding
SEPTIN9	0	0.804189	0.442	0.402	0	T_NK_cell	1.1	ENSBGRG00000013145	protein_coding
PHTF2	0	0.962007	0.368	0.274	0	T_NK_cell	1.343	ENSBGRG00000015566	protein_coding
VAV3	0	0.954596	0.415	0.343	0	T_NK_cell	1.21	ENSBGRG00000015783	protein_coding
DENND4A	0	1.07116	0.313	0.195	0	T_NK_cell	1.605	ENSBGRG00000024953	protein_coding
HMGB2	0	0.889142	0.391	0.319	0	T_NK_cell	1.226	ENSBGRG00000012160	protein_coding
ENSBGRG00000004866	0	0.754187	0.492	0.479	0	T_NK_cell	1.027	ENSBGRG00000004866	protein_coding
ENSBGRG00000021991	0	0.737786	0.338	0.215	0	T_NK_cell	1.572	ENSBGRG00000021991	protein_coding
SUCO	0	0.848074	0.49	0.482	0	T_NK_cell	1.017	ENSBGRG00000006780	protein_coding
CSRNP1	0	0.817921	0.456	0.426	0	T_NK_cell	1.07	ENSBGRG00000008132	protein_coding
ENSBGRG00000026428	0	0.883263	0.445	0.425	0	T_NK_cell	1.047	ENSBGRG00000026428	protein_coding
TLK1	0	0.929051	0.437	0.406	0	T_NK_cell	1.076	ENSBGRG00000008463	protein_coding
UBAC2	0	0.959187	0.379	0.313	0	T_NK_cell	1.211	ENSBGRG00000023117	protein_coding
ENSBGRG00000010557	0	0.787658	0.461	0.456	0	T_NK_cell	1.011	ENSBGRG00000010557	protein_coding
H2AZ2	0	0.517128	0.606	0.645	0	T_NK_cell	0.94	ENSBGRG00000017843	protein_coding
ENSBGRG00000014041	0	1.09256	0.348	0.27	0	T_NK_cell	1.289	ENSBGRG00000014041	protein_coding
ACTR3	0	0.840437	0.415	0.371	0	T_NK_cell	1.119	ENSBGRG00000003534	protein_coding
SEC14L1	0	1.01408	0.305	0.202	0	T_NK_cell	1.51	ENSBGRG00000012852	protein_coding
ZFAND3	0	0.725221	0.515	0.508	0	T_NK_cell	1.014	ENSBGRG00000008062	protein_coding
TMSB10	0	0.551469	0.483	0.436	0	T_NK_cell	1.108	ENSBGRG00000006399	protein_coding
PDCD4	0	1.01623	0.36	0.286	0	T_NK_cell	1.259	ENSBGRG00000017884	protein_coding
ERO1B	0	0.895237	0.378	0.296	0	T_NK_cell	1.277	ENSBGRG00000019978	protein_coding
TENT4B	0	1.02281	0.297	0.193	0	T_NK_cell	1.539	ENSBGRG00000009967	protein_coding
NCOA3	0	1.02603	0.333	0.247	0	T_NK_cell	1.348	ENSBGRG00000024007	protein_coding
UBE2G1	0	1.02124	0.333	0.247	0	T_NK_cell	1.348	ENSBGRG00000014710	protein_coding
RAP1A	0	1.04248	0.275	0.161	0	T_NK_cell	1.708	ENSBGRG00000004345	protein_coding
MRPS6	0	0.943224	0.6	0.656	0	T_NK_cell	0.915	ENSBGRG00000000146	protein_coding
CMTM7	0	0.944099	0.252	0.13	0	T_NK_cell	1.938	ENSBGRG00000023835	protein_coding
ENSBGRG00000003293	0	1.01437	0.327	0.24	0	T_NK_cell	1.362	ENSBGRG00000003293	lncRNA
ENSBGRG00000017349	0	1.1033	0.926	0.976	0	T_NK_cell	0.949	ENSBGRG00000017349	protein_coding
ENSBGRG00000023138	0	0.955851	0.286	0.185	0	T_NK_cell	1.546	ENSBGRG00000023138	protein_coding
PTPN18	0	1.0467	0.269	0.162	0	T_NK_cell	1.66	ENSBGRG00000004438	protein_coding
MGAT5	0	1.19854	0.374	0.316	0	T_NK_cell	1.184	ENSBGRG00000000528	protein_coding
TRPS1	0	1.4662	0.417	0.377	0	T_NK_cell	1.106	ENSBGRG00000004435	protein_coding
UTRN	0	0.6009	0.58	0.611	0	T_NK_cell	0.949	ENSBGRG00000020833	protein_coding
NSD3	0	0.899423	0.393	0.351	0	T_NK_cell	1.12	ENSBGRG00000016971	protein_coding
SLC38A1	0	1.00547	0.255	0.143	0	T_NK_cell	1.783	ENSBGRG00000022468	protein_coding
BACH2	0	1.69684	0.344	0.266	0	T_NK_cell	1.293	ENSBGRG00000026244	protein_coding
SLC25A3	0	0.733615	0.48	0.499	0	T_NK_cell	0.962	ENSBGRG00000005230	protein_coding
CREBRF	0	0.810247	0.402	0.355	0	T_NK_cell	1.132	ENSBGRG00000014123	protein_coding
GRK5	0	0.990751	0.382	0.322	0	T_NK_cell	1.186	ENSBGRG00000020547	protein_coding
CCT2	0	0.79102	0.438	0.441	0	T_NK_cell	0.993	ENSBGRG00000007901	protein_coding
G3BP2	0	0.879595	0.355	0.293	0	T_NK_cell	1.212	ENSBGRG00000017795	protein_coding
DDX21	0	0.821171	0.405	0.381	0	T_NK_cell	1.063	ENSBGRG00000010744	protein_coding
SIAH2	0	0.981063	0.325	0.256	0	T_NK_cell	1.27	ENSBGRG00000014649	protein_coding
UBR4	0	0.903381	0.335	0.272	0	T_NK_cell	1.232	ENSBGRG00000003531	protein_coding
ENSBGRG00000006897	0	0.850921	0.357	0.301	0	T_NK_cell	1.186	ENSBGRG00000006897	protein_coding
NUB1	0	0.930266	0.315	0.239	0	T_NK_cell	1.318	ENSBGRG00000007414	protein_coding
STAT1	0	0.879104	0.427	0.412	0	T_NK_cell	1.036	ENSBGRG00000001789	protein_coding
CDC14A	0	0.982571	0.322	0.249	0	T_NK_cell	1.293	ENSBGRG00000007914	protein_coding
ZNF609	0	0.945631	0.385	0.346	0	T_NK_cell	1.113	ENSBGRG00000023364	protein_coding
PPP2R5E	0	0.867861	0.366	0.321	0	T_NK_cell	1.14	ENSBGRG00000011390	protein_coding
GLCCI1	0	1.06868	0.357	0.303	0	T_NK_cell	1.178	ENSBGRG00000006968	protein_coding
ENSBGRG00000000389	0	0.868535	0.391	0.361	0	T_NK_cell	1.083	ENSBGRG00000000389	protein_coding
WWP1	0	0.934351	0.289	0.206	0	T_NK_cell	1.403	ENSBGRG00000013430	protein_coding
CAPZA1	0	0.921189	0.305	0.232	0	T_NK_cell	1.315	ENSBGRG00000005101	protein_coding
FUT8	0	0.835841	0.321	0.248	0	T_NK_cell	1.294	ENSBGRG00000004870	protein_coding
BTAF1	0	0.89315	0.313	0.245	0	T_NK_cell	1.278	ENSBGRG00000020034	protein_coding
OGA	0	0.862331	0.319	0.255	0	T_NK_cell	1.251	ENSBGRG00000025769	protein_coding
DYRK1A	0	0.809848	0.377	0.336	0	T_NK_cell	1.122	ENSBGRG00000003329	protein_coding
ENSBGRG00000024132	0	0.714689	0.346	0.27	0	T_NK_cell	1.281	ENSBGRG00000024132	protein_coding
NUP153	0	0.852667	0.338	0.287	0	T_NK_cell	1.178	ENSBGRG00000009018	protein_coding
AGO2	0	0.887088	0.289	0.217	0	T_NK_cell	1.332	ENSBGRG00000024431	protein_coding
ENSBGRG00000015206	0	0.842364	0.262	0.18	0	T_NK_cell	1.456	ENSBGRG00000015206	protein_coding
TOR1AIP1	0	0.869558	0.347	0.306	0	T_NK_cell	1.134	ENSBGRG00000009663	protein_coding
TTC39C	0	0.908552	0.342	0.296	0	T_NK_cell	1.155	ENSBGRG00000025000	protein_coding
UBASH3B	0	0.957063	0.268	0.189	0	T_NK_cell	1.418	ENSBGRG00000010659	protein_coding
LCOR	0	0.809664	0.325	0.27	0	T_NK_cell	1.204	ENSBGRG00000026094	protein_coding
ENSBGRG00000022485	0	0.846584	0.323	0.273	0	T_NK_cell	1.183	ENSBGRG00000022485	protein_coding
UBXN7	0	0.808487	0.271	0.206	0	T_NK_cell	1.316	ENSBGRG00000018000	protein_coding
ENSBGRG00000004082	0	0.0657876	0.147	0.283	0	T_NK_cell	0.519	ENSBGRG00000004082	protein_coding
SEC31A	0	0.0314381	0.15	0.284	0	T_NK_cell	0.528	ENSBGRG00000022409	protein_coding
ENSBGRG00000011254	0	0.0464522	0.13	0.26	0	T_NK_cell	0.5	ENSBGRG00000011254	lncRNA
UBAP2L	0	0.0829115	0.139	0.273	0	T_NK_cell	0.509	ENSBGRG00000011700	protein_coding
PITPNB	0	0.0672619	0.152	0.289	0	T_NK_cell	0.526	ENSBGRG00000016197	protein_coding
BRIX1	0	0.10495	0.148	0.287	0	T_NK_cell	0.516	ENSBGRG00000012102	protein_coding
ENSBGRG00000010777	0	0.10881	0.136	0.272	0	T_NK_cell	0.5	ENSBGRG00000010777	protein_coding
SIN3A	0	0.0167812	0.128	0.258	0	T_NK_cell	0.496	ENSBGRG00000023716	protein_coding
RBM6	0	0.0445312	0.149	0.284	0	T_NK_cell	0.525	ENSBGRG00000023069	protein_coding
DAAM1	0	0.0837577	0.122	0.253	0	T_NK_cell	0.482	ENSBGRG00000006735	protein_coding
PPIG	0	0.0586835	0.138	0.273	0	T_NK_cell	0.505	ENSBGRG00000006620	protein_coding
ATG4D	0	0.0831211	0.129	0.264	0	T_NK_cell	0.489	ENSBGRG00000003396	protein_coding
FUNDC2	0	0.130553	0.16	0.308	0	T_NK_cell	0.519	ENSBGRG00000024951	protein_coding
POLR2B	0	0.0569175	0.131	0.266	0	T_NK_cell	0.492	ENSBGRG00000020295	protein_coding
NAA15	0	0.095822	0.156	0.301	0	T_NK_cell	0.518	ENSBGRG00000022725	protein_coding
TBCB	0	0.0852205	0.138	0.279	0	T_NK_cell	0.495	ENSBGRG00000019178	protein_coding
XKR6	0	0.085688	0.148	0.289	0	T_NK_cell	0.512	ENSBGRG00000002525	protein_coding
VWA8	0	0.0352198	0.137	0.273	0	T_NK_cell	0.502	ENSBGRG00000005506	protein_coding
IFT20	0	0.0576381	0.118	0.252	0	T_NK_cell	0.468	ENSBGRG00000012227	protein_coding
BUD31	0	0.0888939	0.133	0.274	0	T_NK_cell	0.485	ENSBGRG00000024361	protein_coding
CCT3	0	0.0924086	0.135	0.278	0	T_NK_cell	0.486	ENSBGRG00000023849	protein_coding
ENSBGRG00000022444	0	0.0598947	0.162	0.308	0	T_NK_cell	0.526	ENSBGRG00000022444	protein_coding
ENSBGRG00000006808	0	0.0203188	0.118	0.255	0	T_NK_cell	0.463	ENSBGRG00000006808	protein_coding
ATRN	0	0.0407782	0.156	0.299	0	T_NK_cell	0.522	ENSBGRG00000010156	protein_coding
DNAJC2	0	0.0868708	0.126	0.269	0	T_NK_cell	0.468	ENSBGRG00000010632	protein_coding
COMMD1	0	0.0834824	0.186	0.347	0	T_NK_cell	0.536	ENSBGRG00000009496	protein_coding
PSPC1	0	0.0355555	0.156	0.307	0	T_NK_cell	0.508	ENSBGRG00000010072	protein_coding
SLC1A5	0	0.0629476	0.179	0.34	0	T_NK_cell	0.526	ENSBGRG00000016867	protein_coding
NOP56	0	0.0841018	0.182	0.344	0	T_NK_cell	0.529	ENSBGRG00000014581	protein_coding
SS18	0	0.0158288	0.154	0.303	0	T_NK_cell	0.508	ENSBGRG00000024680	protein_coding
PAWR	0	0.0103933	0.198	0.361	0	T_NK_cell	0.548	ENSBGRG00000007479	protein_coding
ROMO1	0	0.0652729	0.24	0.426	0	T_NK_cell	0.563	ENSBGRG00000012641	protein_coding
UGP2	0	0.0381874	0.146	0.299	0	T_NK_cell	0.488	ENSBGRG00000010367	protein_coding
URI1	0	0.0155285	0.126	0.274	0	T_NK_cell	0.46	ENSBGRG00000017617	protein_coding
TAGLN2	0	0.0527737	0.159	0.318	0	T_NK_cell	0.5	ENSBGRG00000013398	protein_coding
WASL	0	0.071176	0.157	0.316	0	T_NK_cell	0.497	ENSBGRG00000024616	protein_coding
AUP1	0	0.0266076	0.113	0.26	0	T_NK_cell	0.435	ENSBGRG00000006771	protein_coding
ASAH1	0	0.0963367	0.172	0.335	0	T_NK_cell	0.513	ENSBGRG00000013034	protein_coding
OSER1	0	0.0239773	0.129	0.281	0	T_NK_cell	0.459	ENSBGRG00000012991	protein_coding
ENSBGRG00000006826	0	0.00235962	0.145	0.301	0	T_NK_cell	0.482	ENSBGRG00000006826	lncRNA
ENSBGRG00000000690	0	0.0259809	0.16	0.323	0	T_NK_cell	0.495	ENSBGRG00000000690	protein_coding
PRKAR1A	0	0.0451567	0.222	0.406	0	T_NK_cell	0.547	ENSBGRG00000020508	protein_coding
ENSBGRG00000020541	0	0.0403525	0.176	0.344	0	T_NK_cell	0.512	ENSBGRG00000020541	protein_coding
SLC38A2	0	0.0234105	0.232	0.416	0	T_NK_cell	0.558	ENSBGRG00000022600	protein_coding
PPA2	0	0.0907491	0.162	0.327	0	T_NK_cell	0.495	ENSBGRG00000004326	protein_coding
COP1	0	0.0213583	0.194	0.364	0	T_NK_cell	0.533	ENSBGRG00000005533	protein_coding
RING1	0	0.0664068	0.2	0.38	0	T_NK_cell	0.526	ENSBGRG00000018754	protein_coding
ENSBGRG00000026027	0	0.0137794	0.126	0.278	0	T_NK_cell	0.453	ENSBGRG00000026027	protein_coding
TMED9	0	0.0401423	0.206	0.388	0	T_NK_cell	0.531	ENSBGRG00000010517	protein_coding
FAM204A	0	0.0270406	0.151	0.314	0	T_NK_cell	0.481	ENSBGRG00000019441	protein_coding
GIGYF2	0	1.34697e-05	0.162	0.327	0	T_NK_cell	0.495	ENSBGRG00000009551	protein_coding
PFDN5	0	0.0399084	0.179	0.353	0	T_NK_cell	0.507	ENSBGRG00000002918	protein_coding
TXNDC11	0	0.0109244	0.203	0.382	0	T_NK_cell	0.531	ENSBGRG00000026452	protein_coding
C1orf35	0	0.055858	0.259	0.467	0	T_NK_cell	0.555	ENSBGRG00000003092	protein_coding
MFF	0	0.0167537	0.114	0.269	0	T_NK_cell	0.424	ENSBGRG00000010966	protein_coding
RAB10	0	0.0295353	0.207	0.389	0	T_NK_cell	0.532	ENSBGRG00000013498	protein_coding
ENSBGRG00000019489	0	0.0370021	0.166	0.338	0	T_NK_cell	0.491	ENSBGRG00000019489	protein_coding
WDR33	0	0.0120701	0.178	0.351	0	T_NK_cell	0.507	ENSBGRG00000003322	protein_coding
ENSBGRG00000002005	0	0.0145052	0.136	0.298	0	T_NK_cell	0.456	ENSBGRG00000002005	protein_coding
UBXN4	0	0.0650152	0.189	0.37	0	T_NK_cell	0.511	ENSBGRG00000001196	protein_coding
TCERG1	0	0.0316101	0.144	0.31	0	T_NK_cell	0.465	ENSBGRG00000013462	protein_coding
ENSBGRG00000024672	0	0.00285687	0.13	0.291	0	T_NK_cell	0.447	ENSBGRG00000024672	protein_coding
CCT5	0	0.0206639	0.125	0.285	0	T_NK_cell	0.439	ENSBGRG00000012720	protein_coding
ENSBGRG00000019986	0	0.0141162	0.268	0.482	0	T_NK_cell	0.556	ENSBGRG00000019986	protein_coding
ENSBGRG00000025129	0	0.0184248	0.171	0.346	0	T_NK_cell	0.494	ENSBGRG00000025129	protein_coding
TMCO1	0	0.0355363	0.149	0.317	0	T_NK_cell	0.47	ENSBGRG00000003360	protein_coding
CCT7	0	0.0304706	0.183	0.366	0	T_NK_cell	0.5	ENSBGRG00000012276	protein_coding
ENSBGRG00000024809	0	0.00629349	0.164	0.341	0	T_NK_cell	0.481	ENSBGRG00000024809	protein_coding
SMARCC1	0	0.00893974	0.164	0.339	0	T_NK_cell	0.484	ENSBGRG00000017707	protein_coding
TBCA	0	0.0386527	0.197	0.385	0	T_NK_cell	0.512	ENSBGRG00000006236	protein_coding
JAG1	0	0.166757	0.111	0.274	0	T_NK_cell	0.405	ENSBGRG00000009959	protein_coding
ENSBGRG00000017875	0	0.0204069	0.197	0.392	0	T_NK_cell	0.503	ENSBGRG00000017875	protein_coding
ENSBGRG00000003772	0	0.028037	0.128	0.299	0	T_NK_cell	0.428	ENSBGRG00000003772	protein_coding
PSMB7	0	0.0206628	0.138	0.312	0	T_NK_cell	0.442	ENSBGRG00000018037	protein_coding
TXNL1	0	0.0160651	0.19	0.382	0	T_NK_cell	0.497	ENSBGRG00000010589	protein_coding
ENSBGRG00000002223	0	0.00505885	0.182	0.373	0	T_NK_cell	0.488	ENSBGRG00000002223	protein_coding
CDKL3	0	0.0401764	0.176	0.368	0	T_NK_cell	0.478	ENSBGRG00000001365	protein_coding
MTSS1	0	0.135221	0.142	0.328	0	T_NK_cell	0.433	ENSBGRG00000012697	protein_coding
SMAD3	0	0.00498155	0.193	0.402	0	T_NK_cell	0.48	ENSBGRG00000023965	protein_coding
GGNBP2	3.25198e-307	0.109455	0.193	0.353	8.76766e-303	T_NK_cell	0.547	ENSBGRG00000016921	protein_coding
DIP2B	9.0366e-302	0.71353	0.478	0.485	2.43636e-297	T_NK_cell	0.986	ENSBGRG00000003661	protein_coding
ENSBGRG00000025044	1.0487e-301	0.194506	0.959	0.953	2.8274e-297	T_NK_cell	1.006	ENSBGRG00000025044	protein_coding
RNF24	3.55618e-301	0.00592257	0.231	0.395	9.5878e-297	T_NK_cell	0.585	ENSBGRG00000008019	protein_coding
ENSBGRG00000007760	2.93298e-300	0.510919	0.535	0.541	7.90762e-296	T_NK_cell	0.989	ENSBGRG00000007760	protein_coding
EXOC2	5.17404e-300	0.862103	0.274	0.216	1.39497e-295	T_NK_cell	1.269	ENSBGRG00000011992	protein_coding
EML4	2.16057e-299	0.954468	0.397	0.376	5.8251e-295	T_NK_cell	1.056	ENSBGRG00000019698	protein_coding
RERE	5.17456e-298	0.0506415	0.216	0.378	1.39511e-293	T_NK_cell	0.571	ENSBGRG00000012463	protein_coding
PPARD	2.45368e-297	0.0461625	0.179	0.323	6.61536e-293	T_NK_cell	0.554	ENSBGRG00000016651	protein_coding
PSMA2	6.19332e-297	0.123056	0.137	0.265	1.66978e-292	T_NK_cell	0.517	ENSBGRG00000009970	protein_coding
FBXO33	1.10033e-296	0.826487	0.338	0.296	2.9666e-292	T_NK_cell	1.142	ENSBGRG00000007011	protein_coding
NUMA1	1.58609e-295	0.0586084	0.145	0.273	4.27626e-291	T_NK_cell	0.531	ENSBGRG00000009339	protein_coding
DMXL1	3.07716e-295	0.932162	0.313	0.265	8.29633e-291	T_NK_cell	1.181	ENSBGRG00000013273	protein_coding
ENSBGRG00000008564	5.91413e-294	0.111349	0.208	0.376	1.59451e-289	T_NK_cell	0.553	ENSBGRG00000008564	protein_coding
UPF1	2.88539e-292	0.117677	0.142	0.272	7.77931e-288	T_NK_cell	0.522	ENSBGRG00000000885	protein_coding
PHF3	1.21885e-291	0.763585	0.429	0.427	3.28614e-287	T_NK_cell	1.005	ENSBGRG00000022995	protein_coding
PSME4	5.18806e-290	0.0314765	0.148	0.274	1.39875e-285	T_NK_cell	0.54	ENSBGRG00000014328	protein_coding
SLC9A9	1.07931e-289	0.686708	0.287	0.213	2.90992e-285	T_NK_cell	1.347	ENSBGRG00000000195	protein_coding
TLK2	1.32835e-289	0.822138	0.333	0.29	3.58137e-285	T_NK_cell	1.148	ENSBGRG00000017966	protein_coding
ENSBGRG00000004153	2.05926e-289	0.119295	0.13	0.252	5.55196e-285	T_NK_cell	0.516	ENSBGRG00000004153	lncRNA
GARS1	7.80486e-289	0.0641934	0.166	0.303	2.10427e-284	T_NK_cell	0.548	ENSBGRG00000003504	protein_coding
PRKAR2A	1.40091e-288	0.113036	0.15	0.282	3.777e-284	T_NK_cell	0.532	ENSBGRG00000023547	protein_coding
ENSBGRG00000015563	2.95469e-286	0.836165	0.325	0.28	7.96613e-282	T_NK_cell	1.161	ENSBGRG00000015563	protein_coding
RAB3GAP1	1.56879e-285	0.0903396	0.216	0.379	4.22962e-281	T_NK_cell	0.57	ENSBGRG00000000816	protein_coding
GALNT1	2.21066e-285	0.136506	0.185	0.335	5.96016e-281	T_NK_cell	0.552	ENSBGRG00000019395	protein_coding
KAT6B	4.65469e-285	0.759201	0.469	0.489	1.25495e-280	T_NK_cell	0.959	ENSBGRG00000020126	protein_coding
GTDC1	1.71904e-284	0.771168	0.292	0.233	4.6347e-280	T_NK_cell	1.253	ENSBGRG00000004374	protein_coding
ENY2	2.68191e-284	0.137762	0.181	0.331	7.2307e-280	T_NK_cell	0.547	ENSBGRG00000004894	protein_coding
UBAP1	2.85585e-280	0.848147	0.286	0.235	7.69966e-276	T_NK_cell	1.217	ENSBGRG00000002042	protein_coding
PPP6C	4.17549e-280	0.733599	0.257	0.198	1.12575e-275	T_NK_cell	1.298	ENSBGRG00000019741	protein_coding
EMD	5.14503e-280	0.131617	0.145	0.273	1.38715e-275	T_NK_cell	0.531	ENSBGRG00000023778	protein_coding
OSTF1	1.25283e-279	0.814602	0.33	0.29	3.37774e-275	T_NK_cell	1.138	ENSBGRG00000020958	protein_coding
WDR47	1.68937e-279	0.10226	0.157	0.289	4.5547e-275	T_NK_cell	0.543	ENSBGRG00000000773	protein_coding
CASK	3.76999e-279	0.102609	0.169	0.306	1.01643e-274	T_NK_cell	0.552	ENSBGRG00000013967	protein_coding
NCBP2	7.49698e-279	0.127175	0.168	0.309	2.02126e-274	T_NK_cell	0.544	ENSBGRG00000019513	protein_coding
HIPK2	4.89353e-278	0.834638	0.266	0.206	1.31934e-273	T_NK_cell	1.291	ENSBGRG00000001427	protein_coding
UBAP2	1.55695e-276	0.0269644	0.275	0.462	4.19771e-272	T_NK_cell	0.595	ENSBGRG00000001893	protein_coding
ZBTB11	1.01364e-275	0.856032	0.306	0.263	2.73288e-271	T_NK_cell	1.163	ENSBGRG00000003762	protein_coding
HP1BP3	2.17412e-275	0.112794	0.201	0.357	5.86165e-271	T_NK_cell	0.563	ENSBGRG00000000283	protein_coding
ENSBGRG00000024423	1.28017e-274	0.0459254	0.236	0.404	3.45147e-270	T_NK_cell	0.584	ENSBGRG00000024423	protein_coding
GSPT1	1.28152e-273	0.094805	0.228	0.396	3.4551e-269	T_NK_cell	0.576	ENSBGRG00000026420	protein_coding
HECTD1	1.29505e-273	0.114137	0.167	0.304	3.49159e-269	T_NK_cell	0.549	ENSBGRG00000007751	protein_coding
NRDC	1.13023e-270	0.816961	0.318	0.273	3.0472e-266	T_NK_cell	1.165	ENSBGRG00000004115	protein_coding
SRSF6	1.29467e-270	0.0991838	0.222	0.388	3.49056e-266	T_NK_cell	0.572	ENSBGRG00000011891	protein_coding
LAS1L	2.55838e-270	0.116736	0.166	0.303	6.89765e-266	T_NK_cell	0.548	ENSBGRG00000009366	protein_coding
PSME2	6.6742e-270	0.0542256	0.174	0.311	1.79943e-265	T_NK_cell	0.559	ENSBGRG00000015782	protein_coding
PTP4A2	2.88327e-268	0.111898	0.14	0.262	7.7736e-264	T_NK_cell	0.534	ENSBGRG00000010487	protein_coding
HNRNPLL	2.1919e-266	0.953453	0.254	0.198	5.90959e-262	T_NK_cell	1.283	ENSBGRG00000016051	protein_coding
UBE2M	3.65939e-264	0.127113	0.196	0.351	9.86609e-260	T_NK_cell	0.558	ENSBGRG00000014403	protein_coding
ACAP2	4.89155e-263	0.700513	0.522	0.555	1.31881e-258	T_NK_cell	0.941	ENSBGRG00000023053	protein_coding
SEC63	1.1789e-261	0.111924	0.138	0.256	3.17845e-257	T_NK_cell	0.539	ENSBGRG00000006724	protein_coding
PSMD14	4.3059e-260	0.126431	0.203	0.358	1.16091e-255	T_NK_cell	0.567	ENSBGRG00000015635	protein_coding
EIF5	4.75478e-260	0.422001	0.652	0.723	1.28194e-255	T_NK_cell	0.902	ENSBGRG00000023240	protein_coding
HNRNPM	2.47321e-259	0.709892	0.395	0.39	6.66803e-255	T_NK_cell	1.013	ENSBGRG00000025188	protein_coding
ENSBGRG00000024526	3.66124e-259	0.127113	0.175	0.314	9.87108e-255	T_NK_cell	0.557	ENSBGRG00000024526	protein_coding
MCL1	1.03087e-258	0.775038	0.375	0.357	2.77932e-254	T_NK_cell	1.05	ENSBGRG00000000962	protein_coding
MAF1	1.21134e-257	0.128347	0.182	0.326	3.2659e-253	T_NK_cell	0.558	ENSBGRG00000011779	protein_coding
HUWE1	1.79273e-256	0.0766491	0.249	0.421	4.83337e-252	T_NK_cell	0.591	ENSBGRG00000026013	protein_coding
KDM4C	5.72671e-256	0.787764	0.331	0.291	1.54398e-251	T_NK_cell	1.137	ENSBGRG00000007351	protein_coding
ENSBGRG00000000373	1.59693e-255	0.175492	0.972	0.963	4.30549e-251	T_NK_cell	1.009	ENSBGRG00000000373	protein_coding
SERPINE2	3.76699e-255	0.509204	0.307	0.241	1.01562e-250	T_NK_cell	1.274	ENSBGRG00000015709	protein_coding
ENSBGRG00000001772	1.67637e-254	1.65765	0.682	0.772	4.51966e-250	T_NK_cell	0.883	ENSBGRG00000001772	protein_coding
REV3L	6.26934e-254	0.659337	0.454	0.447	1.69028e-249	T_NK_cell	1.016	ENSBGRG00000011672	protein_coding
OXSR1	4.44469e-253	0.0546478	0.184	0.319	1.19833e-248	T_NK_cell	0.577	ENSBGRG00000011640	protein_coding
ENSBGRG00000004043	6.8381e-253	0.577534	0.501	0.554	1.84362e-248	T_NK_cell	0.904	ENSBGRG00000004043	protein_coding
AP1G1	1.42288e-251	0.130505	0.135	0.251	3.83624e-247	T_NK_cell	0.538	ENSBGRG00000019571	protein_coding
FRYL	3.45042e-251	0.0289208	0.203	0.345	9.30267e-247	T_NK_cell	0.588	ENSBGRG00000000771	protein_coding
LSM1	1.03423e-248	0.156895	0.137	0.255	2.78838e-244	T_NK_cell	0.537	ENSBGRG00000017979	protein_coding
CCPG1	3.21296e-248	0.068781	0.18	0.312	8.66247e-244	T_NK_cell	0.577	ENSBGRG00000016245	protein_coding
ENSBGRG00000018273	1.44779e-247	0.118154	0.154	0.279	3.90339e-243	T_NK_cell	0.552	ENSBGRG00000018273	protein_coding
ENSBGRG00000010174	8.92737e-247	0.0753688	0.296	0.491	2.40691e-242	T_NK_cell	0.603	ENSBGRG00000010174	protein_coding
AFDN	1.54104e-244	0.0616399	0.181	0.314	4.15481e-240	T_NK_cell	0.576	ENSBGRG00000009419	protein_coding
MYADM	1.15183e-243	0.0342448	0.235	0.382	3.10544e-239	T_NK_cell	0.615	ENSBGRG00000021639	protein_coding
ENSBGRG00000009117	3.87191e-242	0.0191214	0.328	0.532	1.04391e-237	T_NK_cell	0.617	ENSBGRG00000009117	protein_coding
COPS3	6.44951e-241	0.150519	0.143	0.262	1.73885e-236	T_NK_cell	0.546	ENSBGRG00000012719	protein_coding
PTPN11	7.49628e-241	0.111712	0.164	0.29	2.02107e-236	T_NK_cell	0.566	ENSBGRG00000019798	protein_coding
NUFIP1	2.15705e-240	0.133511	0.143	0.26	5.81562e-236	T_NK_cell	0.55	ENSBGRG00000004055	protein_coding
COX8A	1.32046e-239	0.126248	0.206	0.358	3.56008e-235	T_NK_cell	0.575	ENSBGRG00000010495	protein_coding
ARPC5L	3.40353e-237	0.151794	0.154	0.277	9.17627e-233	T_NK_cell	0.556	ENSBGRG00000019352	protein_coding
C16orf72	6.07335e-237	0.0870801	0.263	0.442	1.63744e-232	T_NK_cell	0.595	ENSBGRG00000026662	protein_coding
AMBRA1	3.87597e-236	0.168208	0.171	0.304	1.045e-231	T_NK_cell	0.563	ENSBGRG00000012979	protein_coding
ENSBGRG00000020027	7.80389e-234	0.147192	0.172	0.303	2.10401e-229	T_NK_cell	0.568	ENSBGRG00000020027	protein_coding
CEBPZ	1.11511e-233	0.160535	0.176	0.31	3.00645e-229	T_NK_cell	0.568	ENSBGRG00000013169	protein_coding
ENSBGRG00000001842	3.92624e-233	0.096162	0.261	0.433	1.05855e-228	T_NK_cell	0.603	ENSBGRG00000001842	protein_coding
ENSBGRG00000018051	1.82915e-232	0.144534	0.169	0.297	4.93157e-228	T_NK_cell	0.569	ENSBGRG00000018051	protein_coding
DENND5A	6.29782e-232	0.379418	0.545	0.56	1.69795e-227	T_NK_cell	0.973	ENSBGRG00000009763	protein_coding
IPO7	1.81064e-230	0.136284	0.152	0.271	4.88166e-226	T_NK_cell	0.561	ENSBGRG00000010346	protein_coding
ATAD2B	3.83041e-229	0.784329	0.336	0.304	1.03272e-224	T_NK_cell	1.105	ENSBGRG00000019718	protein_coding
ENSBGRG00000022014	3.84222e-229	0.0846843	0.272	0.459	1.0359e-224	T_NK_cell	0.593	ENSBGRG00000022014	protein_coding
DNAJC7	4.78749e-229	0.15591	0.156	0.278	1.29076e-224	T_NK_cell	0.561	ENSBGRG00000013112	protein_coding
PUM1	6.76339e-229	0.7544	0.408	0.416	1.82348e-224	T_NK_cell	0.981	ENSBGRG00000022335	protein_coding
SNX14	5.49091e-228	0.0345092	0.17	0.293	1.48041e-223	T_NK_cell	0.58	ENSBGRG00000021087	protein_coding
SLMAP	6.35451e-228	0.0984497	0.227	0.376	1.71324e-223	T_NK_cell	0.604	ENSBGRG00000024830	protein_coding
C12orf57	1.71695e-227	0.0701463	0.351	0.562	4.62908e-223	T_NK_cell	0.625	ENSBGRG00000021156	protein_coding
SUPT5H	7.52435e-227	0.10981	0.152	0.268	2.02864e-222	T_NK_cell	0.567	ENSBGRG00000023533	protein_coding
MED13	2.99963e-226	0.637898	0.465	0.482	8.0873e-222	T_NK_cell	0.965	ENSBGRG00000019885	protein_coding
ENSBGRG00000001269	4.68331e-226	0.624928	0.708	0.757	1.26267e-221	T_NK_cell	0.935	ENSBGRG00000001269	protein_coding
RSBN1L	1.41201e-225	0.74862	0.277	0.232	3.80693e-221	T_NK_cell	1.194	ENSBGRG00000015320	protein_coding
PPP4R2	7.07616e-225	0.148471	0.174	0.304	1.9078e-220	T_NK_cell	0.572	ENSBGRG00000022002	protein_coding
FER	4.55991e-223	0.127362	0.181	0.307	1.2294e-218	T_NK_cell	0.59	ENSBGRG00000020545	protein_coding
MON2	1.43582e-222	0.119863	0.152	0.265	3.87111e-218	T_NK_cell	0.574	ENSBGRG00000010558	protein_coding
DYM	1.17245e-221	0.145948	0.194	0.329	3.16103e-217	T_NK_cell	0.59	ENSBGRG00000022704	protein_coding
CARHSP1	1.25073e-220	0.139255	0.177	0.306	3.3721e-216	T_NK_cell	0.578	ENSBGRG00000007069	protein_coding
FAF1	1.51481e-220	0.0802272	0.294	0.478	4.08408e-216	T_NK_cell	0.615	ENSBGRG00000007790	protein_coding
ENSBGRG00000022793	1.53478e-220	0.120799	0.254	0.422	4.13792e-216	T_NK_cell	0.602	ENSBGRG00000022793	protein_coding
CPEB4	3.08081e-220	0.128271	0.149	0.262	8.30617e-216	T_NK_cell	0.569	ENSBGRG00000012907	protein_coding
PSMA6	3.62615e-220	0.121259	0.268	0.45	9.77647e-216	T_NK_cell	0.596	ENSBGRG00000011146	protein_coding
EZH2	3.65236e-220	0.00765802	0.268	0.428	9.84713e-216	T_NK_cell	0.626	ENSBGRG00000013158	protein_coding
CDC37	3.87646e-220	0.158018	0.189	0.327	1.04513e-215	T_NK_cell	0.578	ENSBGRG00000003152	protein_coding
ENSBGRG00000014985	8.00293e-219	0.171189	0.176	0.307	2.15767e-214	T_NK_cell	0.573	ENSBGRG00000014985	protein_coding
NUMB	1.2612e-218	0.107212	0.184	0.31	3.40033e-214	T_NK_cell	0.594	ENSBGRG00000016469	protein_coding
ABHD17A	6.26564e-218	0.165891	0.153	0.272	1.68928e-213	T_NK_cell	0.562	ENSBGRG00000018270	protein_coding
KLHL15	1.42709e-217	0.122733	0.194	0.326	3.84757e-213	T_NK_cell	0.595	ENSBGRG00000007139	protein_coding
PPP1CB	9.43183e-217	0.796219	0.39	0.397	2.54292e-212	T_NK_cell	0.982	ENSBGRG00000006570	protein_coding
SRI	1.33392e-216	0.501965	0.386	0.344	3.59637e-212	T_NK_cell	1.122	ENSBGRG00000021029	protein_coding
TSC22D2	1.67059e-216	0.104687	0.287	0.46	4.50407e-212	T_NK_cell	0.624	ENSBGRG00000015241	protein_coding
PPP2R5C	1.71137e-215	0.109829	0.245	0.404	4.61402e-211	T_NK_cell	0.606	ENSBGRG00000011785	protein_coding
BTBD11	5.42379e-214	0.881254	0.279	0.236	1.46231e-209	T_NK_cell	1.182	ENSBGRG00000014385	protein_coding
MAN2A1	4.53307e-213	0.0108592	0.306	0.482	1.22216e-208	T_NK_cell	0.635	ENSBGRG00000021097	protein_coding
KDM5B	2.65351e-211	0.160728	0.191	0.325	7.15412e-207	T_NK_cell	0.588	ENSBGRG00000025337	protein_coding
PABPC1	4.56197e-211	0.394715	0.606	0.674	1.22995e-206	T_NK_cell	0.899	ENSBGRG00000009759	protein_coding
JAK1	7.85616e-211	0.728012	0.395	0.397	2.1181e-206	T_NK_cell	0.995	ENSBGRG00000014206	protein_coding
HOOK3	5.51979e-210	0.131815	0.224	0.371	1.48819e-205	T_NK_cell	0.604	ENSBGRG00000014655	protein_coding
ANP32B	5.94405e-209	0.122575	0.222	0.371	1.60258e-204	T_NK_cell	0.598	ENSBGRG00000001110	protein_coding
YWHAE	1.49977e-208	0.16448	0.236	0.398	4.04354e-204	T_NK_cell	0.593	ENSBGRG00000013928	protein_coding
KAT6A	3.42123e-208	0.779558	0.311	0.282	9.22399e-204	T_NK_cell	1.103	ENSBGRG00000009022	protein_coding
ENSBGRG00000020835	4.58535e-207	0.108222	0.254	0.422	1.23626e-202	T_NK_cell	0.602	ENSBGRG00000020835	protein_coding
NKTR	3.44318e-204	0.0780031	0.186	0.309	9.28315e-200	T_NK_cell	0.602	ENSBGRG00000018083	protein_coding
UST	2.56449e-203	0.00863964	0.235	0.363	6.91412e-199	T_NK_cell	0.647	ENSBGRG00000018178	protein_coding
AHSA1	3.71827e-203	0.181856	0.188	0.321	1.00248e-198	T_NK_cell	0.586	ENSBGRG00000013505	protein_coding
STX8	5.99904e-203	0.161244	0.186	0.314	1.6174e-198	T_NK_cell	0.592	ENSBGRG00000026647	protein_coding
ESYT2	8.37205e-202	0.792808	0.326	0.304	2.25719e-197	T_NK_cell	1.072	ENSBGRG00000014549	protein_coding
PPP1R10	1.14368e-200	0.56288	0.485	0.521	3.08349e-196	T_NK_cell	0.931	ENSBGRG00000007558	protein_coding
PCM1	1.14448e-199	0.141844	0.169	0.287	3.08562e-195	T_NK_cell	0.589	ENSBGRG00000011591	protein_coding
ENSBGRG00000026382	2.1413e-199	0.158805	0.181	0.307	5.77317e-195	T_NK_cell	0.59	ENSBGRG00000026382	protein_coding
BPTF	7.39959e-198	0.683906	0.42	0.437	1.995e-193	T_NK_cell	0.961	ENSBGRG00000008954	protein_coding
PIK3CB	1.9083e-196	0.149587	0.152	0.261	5.14496e-192	T_NK_cell	0.582	ENSBGRG00000001650	protein_coding
RIC1	2.17613e-196	0.676945	0.423	0.43	5.86707e-192	T_NK_cell	0.984	ENSBGRG00000006377	protein_coding
ETV6	2.57893e-196	0.165947	0.243	0.39	6.95306e-192	T_NK_cell	0.623	ENSBGRG00000000284	protein_coding
LRBA	1.54129e-195	0.653581	0.472	0.494	4.15548e-191	T_NK_cell	0.955	ENSBGRG00000012411	protein_coding
BZW1	6.06605e-194	0.574968	0.492	0.555	1.63547e-189	T_NK_cell	0.886	ENSBGRG00000023222	protein_coding
FAM126A	7.78782e-194	0.80683	0.328	0.307	2.09967e-189	T_NK_cell	1.068	ENSBGRG00000000758	protein_coding
ENSBGRG00000001048	1.11068e-193	0.562384	0.514	0.568	2.9945e-189	T_NK_cell	0.905	ENSBGRG00000001048	protein_coding
CNBP	1.48539e-192	0.110482	0.341	0.551	4.00475e-188	T_NK_cell	0.619	ENSBGRG00000013907	protein_coding
CCSER2	3.4204e-192	0.794068	0.271	0.231	9.22173e-188	T_NK_cell	1.173	ENSBGRG00000026406	protein_coding
CTSC	3.55464e-192	0.0301796	0.17	0.281	9.58367e-188	T_NK_cell	0.605	ENSBGRG00000025732	protein_coding
CDC42	5.67292e-192	0.635397	0.427	0.458	1.52948e-187	T_NK_cell	0.932	ENSBGRG00000003276	protein_coding
RPN2	7.78606e-192	0.141912	0.191	0.32	2.0992e-187	T_NK_cell	0.597	ENSBGRG00000005212	protein_coding
SSB	2.07153e-191	0.172066	0.224	0.372	5.58504e-187	T_NK_cell	0.602	ENSBGRG00000006739	protein_coding
CHD1	3.35987e-191	0.73961	0.373	0.372	9.05855e-187	T_NK_cell	1.003	ENSBGRG00000017292	protein_coding
ENSBGRG00000000825	3.54125e-191	0.653966	0.278	0.239	9.54758e-187	T_NK_cell	1.163	ENSBGRG00000000825	pseudogene
MYLIP	3.22454e-190	0.00187432	0.357	0.538	8.69369e-186	T_NK_cell	0.664	ENSBGRG00000010121	protein_coding
TTC1	1.3981e-189	0.202098	0.165	0.283	3.76941e-185	T_NK_cell	0.583	ENSBGRG00000017355	protein_coding
ENSBGRG00000001816	3.7033e-189	0.155227	0.181	0.304	9.98447e-185	T_NK_cell	0.595	ENSBGRG00000001816	protein_coding
MYO1D	4.29725e-189	0.0936331	0.339	0.51	1.15858e-184	T_NK_cell	0.665	ENSBGRG00000019568	protein_coding
HIKESHI	1.42435e-187	0.229267	0.168	0.287	3.84018e-183	T_NK_cell	0.585	ENSBGRG00000025330	protein_coding
AHCYL2	3.23021e-187	0.963582	0.328	0.31	8.70896e-183	T_NK_cell	1.058	ENSBGRG00000008318	protein_coding
BCL6	1.52703e-186	0.787389	0.255	0.214	4.11701e-182	T_NK_cell	1.192	ENSBGRG00000001201	protein_coding
CTNNBL1	5.13626e-185	0.0874674	0.212	0.342	1.38479e-180	T_NK_cell	0.62	ENSBGRG00000005781	protein_coding
ENSBGRG00000019078	5.57688e-184	0.615038	0.5	0.58	1.50358e-179	T_NK_cell	0.862	ENSBGRG00000019078	protein_coding
UVRAG	9.61881e-183	0.0323112	0.268	0.416	2.59333e-178	T_NK_cell	0.644	ENSBGRG00000017246	protein_coding
DHRSX	1.32852e-182	0.201368	0.149	0.255	3.58182e-178	T_NK_cell	0.584	ENSBGRG00000019175	protein_coding
PPP4R3B	1.66736e-182	0.172976	0.178	0.298	4.49536e-178	T_NK_cell	0.597	ENSBGRG00000018551	protein_coding
YPEL5	2.09167e-182	0.696499	0.304	0.275	5.63935e-178	T_NK_cell	1.105	ENSBGRG00000006202	protein_coding
CDC5L	9.73223e-182	0.191553	0.221	0.365	2.62391e-177	T_NK_cell	0.605	ENSBGRG00000025587	protein_coding
FOXP1	5.62824e-181	0.129022	0.45	0.653	1.51743e-176	T_NK_cell	0.689	ENSBGRG00000019865	protein_coding
ENSBGRG00000007540	1.24182e-180	0.0190173	0.306	0.474	3.34807e-176	T_NK_cell	0.646	ENSBGRG00000007540	protein_coding
RNF125	5.83013e-180	0.731911	0.254	0.212	1.57186e-175	T_NK_cell	1.198	ENSBGRG00000022232	protein_coding
FBXO11	8.67251e-180	0.553204	0.563	0.634	2.3382e-175	T_NK_cell	0.888	ENSBGRG00000009485	protein_coding
NEDD4L	7.32229e-179	0.00592732	0.263	0.406	1.97416e-174	T_NK_cell	0.648	ENSBGRG00000012253	protein_coding
AFF4	1.92034e-177	0.658496	0.428	0.451	5.17743e-173	T_NK_cell	0.949	ENSBGRG00000000504	protein_coding
IK	4.00883e-177	0.159632	0.255	0.414	1.08082e-172	T_NK_cell	0.616	ENSBGRG00000018393	protein_coding
NEMF	1.62674e-176	0.190534	0.167	0.278	4.38586e-172	T_NK_cell	0.601	ENSBGRG00000017281	protein_coding
USP10	4.71559e-176	0.182906	0.156	0.264	1.27137e-171	T_NK_cell	0.591	ENSBGRG00000015567	protein_coding
EIF3J	1.00273e-175	0.191394	0.224	0.368	2.70347e-171	T_NK_cell	0.609	ENSBGRG00000008225	protein_coding
TMEM164	5.3709e-175	0.769172	0.299	0.266	1.44805e-170	T_NK_cell	1.124	ENSBGRG00000022401	protein_coding
ENSBGRG00000006823	1.61458e-174	0.206197	0.216	0.358	4.35307e-170	T_NK_cell	0.603	ENSBGRG00000006823	protein_coding
SMYD3	5.98568e-174	0.155473	0.237	0.37	1.6138e-169	T_NK_cell	0.641	ENSBGRG00000006939	protein_coding
GNAI3	9.47564e-174	0.18493	0.195	0.321	2.55473e-169	T_NK_cell	0.607	ENSBGRG00000001555	protein_coding
ENSBGRG00000011352	4.91101e-173	0.212505	0.178	0.298	1.32406e-168	T_NK_cell	0.597	ENSBGRG00000011352	protein_coding
ADNP	3.58472e-172	0.212333	0.202	0.335	9.66477e-168	T_NK_cell	0.603	ENSBGRG00000005009	protein_coding
ENSBGRG00000026227	1.1475e-171	0.154856	0.265	0.432	3.09377e-167	T_NK_cell	0.613	ENSBGRG00000026227	protein_coding
ENSBGRG00000012872	3.93077e-171	0.120114	0.297	0.459	1.05978e-166	T_NK_cell	0.647	ENSBGRG00000012872	protein_coding
ZCCHC7	1.70115e-170	0.197944	0.226	0.362	4.58648e-166	T_NK_cell	0.624	ENSBGRG00000001955	protein_coding
USP37	1.87259e-169	0.0751675	0.158	0.257	5.04868e-165	T_NK_cell	0.615	ENSBGRG00000001165	protein_coding
SYNJ1	2.66293e-168	0.819929	0.269	0.234	7.17953e-164	T_NK_cell	1.15	ENSBGRG00000000125	protein_coding
ATXN2	4.21932e-168	0.168962	0.257	0.408	1.13757e-163	T_NK_cell	0.63	ENSBGRG00000014406	protein_coding
PTBP2	4.41075e-167	0.129598	0.161	0.264	1.18918e-162	T_NK_cell	0.61	ENSBGRG00000005149	protein_coding
DNAJC10	2.96949e-164	0.157587	0.153	0.254	8.00605e-160	T_NK_cell	0.602	ENSBGRG00000002186	protein_coding
CWC15	7.96792e-164	0.203243	0.165	0.275	2.14823e-159	T_NK_cell	0.6	ENSBGRG00000011403	protein_coding
ENSBGRG00000002206	1.61161e-163	0.675237	0.367	0.36	4.34505e-159	T_NK_cell	1.019	ENSBGRG00000002206	protein_coding
PP2Acalpha	6.2096e-162	0.707811	0.288	0.266	1.67417e-157	T_NK_cell	1.083	ENSBGRG00000001299	protein_coding
GLG1	3.56117e-161	0.189902	0.185	0.3	9.60127e-157	T_NK_cell	0.617	ENSBGRG00000015414	protein_coding
ZNF800	3.7867e-161	0.12709	0.184	0.296	1.02093e-156	T_NK_cell	0.622	ENSBGRG00000023997	protein_coding
NSA2	8.68583e-161	0.162225	0.267	0.431	2.34179e-156	T_NK_cell	0.619	ENSBGRG00000012194	protein_coding
ENSBGRG00000026483	9.85168e-161	0.215367	0.165	0.274	2.65611e-156	T_NK_cell	0.602	ENSBGRG00000026483	protein_coding
SREBF2	6.2479e-159	0.713485	0.261	0.229	1.6845e-154	T_NK_cell	1.14	ENSBGRG00000009606	protein_coding
CLINT1	7.37182e-159	0.17968	0.163	0.267	1.98752e-154	T_NK_cell	0.61	ENSBGRG00000015659	protein_coding
MAGI3	2.7067e-157	0.0387452	0.269	0.403	7.29754e-153	T_NK_cell	0.667	ENSBGRG00000004622	protein_coding
THRAP3	9.62173e-157	0.618301	0.437	0.481	2.59411e-152	T_NK_cell	0.909	ENSBGRG00000008220	protein_coding
PSMA3	2.30262e-156	0.237157	0.184	0.301	6.20809e-152	T_NK_cell	0.611	ENSBGRG00000006071	protein_coding
TGFBR1	4.01455e-156	0.175445	0.228	0.36	1.08236e-151	T_NK_cell	0.633	ENSBGRG00000020338	protein_coding
VPS13D	2.2764e-154	0.17432	0.232	0.365	6.13741e-150	T_NK_cell	0.636	ENSBGRG00000007620	protein_coding
NPTN	5.26935e-154	0.139541	0.22	0.345	1.42067e-149	T_NK_cell	0.638	ENSBGRG00000021454	protein_coding
ENSBGRG00000026554	8.94085e-153	0.752595	0.31	0.298	2.41054e-148	T_NK_cell	1.04	ENSBGRG00000026554	protein_coding
KLF13	5.6064e-152	0.725205	0.326	0.322	1.51154e-147	T_NK_cell	1.012	ENSBGRG00000010998	protein_coding
SND1	5.66636e-151	0.125583	0.306	0.479	1.52771e-146	T_NK_cell	0.639	ENSBGRG00000023300	protein_coding
CALCOCO2	1.26303e-150	0.168053	0.235	0.373	3.40526e-146	T_NK_cell	0.63	ENSBGRG00000021810	protein_coding
ENSBGRG00000016969	1.87494e-150	0.140229	0.278	0.436	5.05502e-146	T_NK_cell	0.638	ENSBGRG00000016969	protein_coding
TMEM50A	3.42066e-150	0.137946	0.229	0.362	9.22245e-146	T_NK_cell	0.633	ENSBGRG00000007668	protein_coding
PCF11	4.06547e-149	0.0989496	0.304	0.471	1.09609e-144	T_NK_cell	0.645	ENSBGRG00000021669	protein_coding
SPATS2L	1.38068e-148	0.99837	0.343	0.34	3.72246e-144	T_NK_cell	1.009	ENSBGRG00000026684	protein_coding
ADAM10	1.88947e-147	0.179773	0.195	0.308	5.09419e-143	T_NK_cell	0.633	ENSBGRG00000010308	protein_coding
TMBIM6	5.73153e-147	0.158583	0.277	0.437	1.54528e-142	T_NK_cell	0.634	ENSBGRG00000002428	protein_coding
SNRPB	4.41846e-146	0.12018	0.315	0.494	1.19126e-141	T_NK_cell	0.638	ENSBGRG00000014997	protein_coding
NT5C	4.84624e-146	0.177331	0.23	0.368	1.30659e-141	T_NK_cell	0.625	ENSBGRG00000016708	protein_coding
NUP98	6.71621e-146	0.17233	0.255	0.4	1.81076e-141	T_NK_cell	0.637	ENSBGRG00000010590	protein_coding
ENSBGRG00000026408	9.00727e-146	0.214017	0.211	0.339	2.42845e-141	T_NK_cell	0.622	ENSBGRG00000026408	protein_coding
RCOR1	4.33061e-145	0.687745	0.448	0.488	1.16758e-140	T_NK_cell	0.918	ENSBGRG00000017037	protein_coding
C11orf58	1.03061e-140	0.220739	0.19	0.305	2.77862e-136	T_NK_cell	0.623	ENSBGRG00000009025	protein_coding
ENSBGRG00000022948	1.59312e-140	0.719278	0.308	0.298	4.2952e-136	T_NK_cell	1.034	ENSBGRG00000022948	protein_coding
STT3B	4.68535e-140	0.203883	0.236	0.368	1.26322e-135	T_NK_cell	0.641	ENSBGRG00000024402	protein_coding
RANBP9	6.75785e-140	0.730864	0.306	0.29	1.82198e-135	T_NK_cell	1.055	ENSBGRG00000011703	protein_coding
RBBP6	2.2522e-139	0.0839576	0.337	0.509	6.07214e-135	T_NK_cell	0.662	ENSBGRG00000021542	protein_coding
IVNS1ABP	6.58963e-139	0.763464	0.352	0.363	1.77663e-134	T_NK_cell	0.97	ENSBGRG00000016348	protein_coding
G3BP1	1.35128e-138	0.0419092	0.394	0.59	3.64319e-134	T_NK_cell	0.668	ENSBGRG00000009329	protein_coding
HSPD1	3.68331e-138	0.456094	0.66	0.72	9.93056e-134	T_NK_cell	0.917	ENSBGRG00000000539	protein_coding
ZYX	9.5128e-138	0.189785	0.275	0.43	2.56475e-133	T_NK_cell	0.64	ENSBGRG00000010163	protein_coding
CNOT4	1.46623e-137	0.186875	0.273	0.422	3.9531e-133	T_NK_cell	0.647	ENSBGRG00000003574	protein_coding
ENSBGRG00000013940	1.17435e-136	0.220119	0.17	0.275	3.16615e-132	T_NK_cell	0.618	ENSBGRG00000013940	protein_coding
DHX36	2.84708e-136	0.237917	0.175	0.28	7.67602e-132	T_NK_cell	0.625	ENSBGRG00000010375	protein_coding
BBX	1.68876e-135	0.690008	0.427	0.461	4.55306e-131	T_NK_cell	0.926	ENSBGRG00000005097	protein_coding
TLE1	1.63022e-134	0.010975	0.204	0.304	4.39523e-130	T_NK_cell	0.671	ENSBGRG00000014025	protein_coding
PCCA	1.26838e-133	0.0848246	0.29	0.432	3.41967e-129	T_NK_cell	0.671	ENSBGRG00000023546	protein_coding
SCAF8	8.61772e-133	0.189231	0.178	0.28	2.32342e-128	T_NK_cell	0.636	ENSBGRG00000003747	protein_coding
ENSBGRG00000000725	9.39345e-133	0.243219	0.203	0.319	2.53257e-128	T_NK_cell	0.636	ENSBGRG00000000725	protein_coding
TGFBR2	7.80024e-131	0.617975	0.387	0.395	2.10302e-126	T_NK_cell	0.98	ENSBGRG00000024593	protein_coding
ENSBGRG00000021434	9.184e-131	0.203952	0.158	0.251	2.4761e-126	T_NK_cell	0.629	ENSBGRG00000021434	protein_coding
SH3GLB1	2.95323e-130	0.193332	0.161	0.254	7.96222e-126	T_NK_cell	0.634	ENSBGRG00000004071	protein_coding
ILKAP	5.19305e-130	0.168002	0.17	0.268	1.4001e-125	T_NK_cell	0.634	ENSBGRG00000021524	protein_coding
PTBP1	5.94405e-130	0.122915	0.324	0.501	1.60257e-125	T_NK_cell	0.647	ENSBGRG00000006180	protein_coding
ENSBGRG00000004997	6.41187e-130	0.66202	0.343	0.339	1.7287e-125	T_NK_cell	1.012	ENSBGRG00000004997	protein_coding
SMG6	3.74139e-129	0.692711	0.3	0.286	1.00872e-124	T_NK_cell	1.049	ENSBGRG00000024485	protein_coding
C7orf50	8.85915e-129	0.171579	0.178	0.281	2.38852e-124	T_NK_cell	0.633	ENSBGRG00000025108	protein_coding
NR4A1	2.73333e-128	0.815253	0.299	0.274	7.36933e-124	T_NK_cell	1.091	ENSBGRG00000000523	protein_coding
ENSBGRG00000002204	3.00237e-128	0.731236	0.302	0.291	8.09469e-124	T_NK_cell	1.038	ENSBGRG00000002204	protein_coding
DCTN4	1.12168e-127	0.209578	0.164	0.258	3.02416e-123	T_NK_cell	0.636	ENSBGRG00000022959	protein_coding
SMARCA5	1.35408e-127	0.629155	0.401	0.438	3.65073e-123	T_NK_cell	0.916	ENSBGRG00000020282	protein_coding
HNRNPF	2.36316e-127	0.6788	0.255	0.233	6.3713e-123	T_NK_cell	1.094	ENSBGRG00000024688	protein_coding
LFNG	7.05858e-127	0.158292	0.171	0.267	1.90306e-122	T_NK_cell	0.64	ENSBGRG00000023763	protein_coding
LPP	6.24974e-126	0.00885319	0.408	0.583	1.68499e-121	T_NK_cell	0.7	ENSBGRG00000001121	protein_coding
ZRANB2	6.25593e-126	0.207157	0.188	0.294	1.68666e-121	T_NK_cell	0.639	ENSBGRG00000005234	protein_coding
ZBTB7A	1.52795e-125	0.201802	0.165	0.261	4.11951e-121	T_NK_cell	0.632	ENSBGRG00000018478	protein_coding
SENP2	3.32049e-125	0.691179	0.296	0.288	8.95237e-121	T_NK_cell	1.028	ENSBGRG00000002680	protein_coding
USP15	3.43861e-125	0.671499	0.4	0.43	9.27083e-121	T_NK_cell	0.93	ENSBGRG00000009962	protein_coding
ZNF654	6.55027e-125	0.205128	0.18	0.28	1.76602e-120	T_NK_cell	0.643	ENSBGRG00000000166	protein_coding
SLC25A5	1.57633e-124	0.497874	0.41	0.425	4.24995e-120	T_NK_cell	0.965	ENSBGRG00000021101	protein_coding
HNRNPH3	2.27597e-124	0.60585	0.403	0.445	6.13624e-120	T_NK_cell	0.906	ENSBGRG00000008863	protein_coding
DENR	2.37772e-124	0.290382	0.176	0.281	6.41058e-120	T_NK_cell	0.626	ENSBGRG00000005335	protein_coding
TUBA1B	5.21872e-124	0.260489	0.722	0.8	1.40702e-119	T_NK_cell	0.902	ENSBGRG00000001452	protein_coding
MARK3	1.07239e-123	0.609689	0.417	0.452	2.89128e-119	T_NK_cell	0.923	ENSBGRG00000023429	protein_coding
SRSF3	1.38011e-122	0.236757	0.197	0.308	3.72093e-118	T_NK_cell	0.64	ENSBGRG00000011262	protein_coding
DNM1L	2.20696e-122	0.712914	0.252	0.23	5.95019e-118	T_NK_cell	1.096	ENSBGRG00000005250	protein_coding
ENSBGRG00000022140	8.959e-122	0.240725	0.201	0.32	2.41544e-117	T_NK_cell	0.628	ENSBGRG00000022140	protein_coding
ZC3H14	1.22453e-121	0.273947	0.171	0.273	3.30147e-117	T_NK_cell	0.626	ENSBGRG00000004720	protein_coding
EPC2	8.15044e-121	0.706295	0.328	0.331	2.19744e-116	T_NK_cell	0.991	ENSBGRG00000005242	protein_coding
ENSBGRG00000024935	9.13669e-121	0.573624	0.361	0.365	2.46334e-116	T_NK_cell	0.989	ENSBGRG00000024935	pseudogene
ENSBGRG00000000078	1.06411e-120	0.252911	0.212	0.335	2.86896e-116	T_NK_cell	0.633	ENSBGRG00000000078	protein_coding
ENSBGRG00000013806	1.5103e-120	0.22742	0.244	0.381	4.07192e-116	T_NK_cell	0.64	ENSBGRG00000013806	protein_coding
EHBP1	1.32008e-118	0.238299	0.21	0.319	3.55906e-114	T_NK_cell	0.658	ENSBGRG00000009676	protein_coding
SON	2.55634e-117	0.454507	0.502	0.588	6.89214e-113	T_NK_cell	0.854	ENSBGRG00000000139	protein_coding
HM13	5.00081e-117	0.260826	0.189	0.295	1.34827e-112	T_NK_cell	0.641	ENSBGRG00000015931	protein_coding
GABARAPL2	3.2486e-116	0.618745	0.378	0.406	8.75856e-112	T_NK_cell	0.931	ENSBGRG00000025206	protein_coding
KPNA4	3.49219e-116	0.153115	0.307	0.46	9.4153e-112	T_NK_cell	0.667	ENSBGRG00000011942	protein_coding
PKM	1.60506e-115	0.162066	0.324	0.495	4.32741e-111	T_NK_cell	0.655	ENSBGRG00000013574	protein_coding
TM9SF2	1.73604e-115	0.223839	0.162	0.253	4.68054e-111	T_NK_cell	0.64	ENSBGRG00000023247	protein_coding
ENSBGRG00000021275	3.31773e-115	0.0308991	0.425	0.612	8.94493e-111	T_NK_cell	0.694	ENSBGRG00000021275	protein_coding
ARHGEF3	6.5681e-115	0.252817	0.298	0.443	1.77082e-110	T_NK_cell	0.673	ENSBGRG00000022567	protein_coding
ENSBGRG00000000202	1.44001e-114	0.216274	0.164	0.257	3.88242e-110	T_NK_cell	0.638	ENSBGRG00000000202	protein_coding
CNIH4	1.60227e-114	0.206751	0.281	0.434	4.31989e-110	T_NK_cell	0.647	ENSBGRG00000010701	protein_coding
NBEA	4.11382e-114	0.533081	0.263	0.228	1.10913e-109	T_NK_cell	1.154	ENSBGRG00000016974	protein_coding
ENSBGRG00000012336	8.82701e-114	0.0855432	0.253	0.371	2.37985e-109	T_NK_cell	0.682	ENSBGRG00000012336	protein_coding
P4HA1	1.05023e-113	0.147411	0.228	0.336	2.83153e-109	T_NK_cell	0.679	ENSBGRG00000024718	protein_coding
TPR	2.97057e-113	0.251818	0.222	0.343	8.00894e-109	T_NK_cell	0.647	ENSBGRG00000018185	protein_coding
ENSBGRG00000001190	1.33998e-111	0.184316	0.29	0.448	3.61272e-107	T_NK_cell	0.647	ENSBGRG00000001190	protein_coding
AKIRIN1	2.85457e-111	0.0585143	0.417	0.62	7.6962e-107	T_NK_cell	0.673	ENSBGRG00000005084	protein_coding
ENSBGRG00000024926	3.28586e-111	0.234389	0.183	0.282	8.85902e-107	T_NK_cell	0.649	ENSBGRG00000024926	protein_coding
ENSBGRG00000015009	2.45055e-110	0.115707	0.2	0.295	6.60694e-106	T_NK_cell	0.678	ENSBGRG00000015009	protein_coding
ITFG1	3.15541e-110	0.204984	0.183	0.278	8.5073e-106	T_NK_cell	0.658	ENSBGRG00000016573	protein_coding
ENSBGRG00000019927	8.37944e-110	0.309797	0.201	0.308	2.25918e-105	T_NK_cell	0.653	ENSBGRG00000019927	protein_coding
ENSBGRG00000010041	2.20206e-109	0.73257	0.343	0.359	5.93698e-105	T_NK_cell	0.955	ENSBGRG00000010041	protein_coding
ARID2	4.5028e-108	0.790085	0.361	0.378	1.214e-103	T_NK_cell	0.955	ENSBGRG00000022144	protein_coding
MEMO1	1.30069e-107	0.353196	0.181	0.277	3.50679e-103	T_NK_cell	0.653	ENSBGRG00000006376	protein_coding
ENSBGRG00000018533	7.93469e-107	0.159918	0.327	0.497	2.13927e-102	T_NK_cell	0.658	ENSBGRG00000018533	protein_coding
ASXL2	8.5102e-107	0.7239	0.258	0.241	2.29444e-102	T_NK_cell	1.071	ENSBGRG00000013739	protein_coding
ENSBGRG00000008447	4.92285e-105	0.661475	0.353	0.373	1.32725e-100	T_NK_cell	0.946	ENSBGRG00000008447	protein_coding
SEC23B	9.15544e-105	0.2716	0.19	0.292	2.4684e-100	T_NK_cell	0.651	ENSBGRG00000005623	protein_coding
SRRT	1.0436e-104	0.255095	0.167	0.259	2.81365e-100	T_NK_cell	0.645	ENSBGRG00000018324	protein_coding
ENSBGRG00000022038	1.93526e-104	0.217861	0.247	0.372	5.21765e-100	T_NK_cell	0.664	ENSBGRG00000022038	pseudogene
EIF3F	8.3212e-104	0.0397744	0.424	0.622	2.24348e-99	T_NK_cell	0.682	ENSBGRG00000006058	protein_coding
PRKAG2	1.79266e-103	0.62446	0.29	0.277	4.83319e-99	T_NK_cell	1.047	ENSBGRG00000007895	protein_coding
RSRC2	5.63218e-103	0.611301	0.401	0.448	1.51849e-98	T_NK_cell	0.895	ENSBGRG00000006158	protein_coding
RSRC1	6.43776e-103	0.24503	0.236	0.353	1.73569e-98	T_NK_cell	0.669	ENSBGRG00000015425	protein_coding
PCNX1	8.41371e-102	0.699314	0.345	0.358	2.26842e-97	T_NK_cell	0.964	ENSBGRG00000009684	protein_coding
ZC3H13	1.21564e-101	0.219959	0.227	0.341	3.2775e-97	T_NK_cell	0.666	ENSBGRG00000022439	protein_coding
ENSBGRG00000002964	1.46076e-101	0.214423	0.181	0.273	3.93835e-97	T_NK_cell	0.663	ENSBGRG00000002964	protein_coding
CDK14	4.51769e-101	0.620603	0.325	0.303	1.21801e-96	T_NK_cell	1.073	ENSBGRG00000019992	protein_coding
TCP1	2.11059e-100	0.285271	0.23	0.357	5.69036e-96	T_NK_cell	0.644	ENSBGRG00000026527	protein_coding
INPP5F	5.28678e-99	0.209176	0.186	0.278	1.42537e-94	T_NK_cell	0.669	ENSBGRG00000021737	protein_coding
NAPA	8.88418e-99	0.253835	0.169	0.26	2.39526e-94	T_NK_cell	0.65	ENSBGRG00000025359	protein_coding
ATL2	1.14455e-98	0.235309	0.176	0.267	3.08583e-94	T_NK_cell	0.659	ENSBGRG00000014346	protein_coding
BTBD9	1.74016e-98	0.20802	0.339	0.495	4.69165e-94	T_NK_cell	0.685	ENSBGRG00000007636	protein_coding
ENSBGRG00000016497	3.56893e-98	0.257087	0.661	0.717	9.62219e-94	T_NK_cell	0.922	ENSBGRG00000016497	protein_coding
HIF1A	5.62452e-97	0.266048	0.193	0.29	1.51643e-92	T_NK_cell	0.666	ENSBGRG00000009388	protein_coding
ENSBGRG00000013324	8.681e-97	0.489798	0.538	0.607	2.34048e-92	T_NK_cell	0.886	ENSBGRG00000013324	protein_coding
DDX17	1.53816e-96	0.181981	0.27	0.401	4.14704e-92	T_NK_cell	0.673	ENSBGRG00000002557	protein_coding
SEPTIN11	4.48076e-96	0.578705	0.382	0.4	1.20806e-91	T_NK_cell	0.955	ENSBGRG00000013500	protein_coding
ENSBGRG00000001653	5.44553e-96	0.232271	0.289	0.438	1.46817e-91	T_NK_cell	0.66	ENSBGRG00000001653	protein_coding
TLE4	2.92433e-95	0.112051	0.343	0.492	7.88429e-91	T_NK_cell	0.697	ENSBGRG00000014515	protein_coding
EXOC4	2.048e-94	0.181674	0.365	0.535	5.52162e-90	T_NK_cell	0.682	ENSBGRG00000004701	protein_coding
CDKAL1	3.99474e-94	0.216026	0.289	0.427	1.07702e-89	T_NK_cell	0.677	ENSBGRG00000025903	protein_coding
MED13L	5.26649e-94	0.386188	0.554	0.633	1.4199e-89	T_NK_cell	0.875	ENSBGRG00000013849	protein_coding
CALR	6.01679e-94	0.486876	0.484	0.561	1.62219e-89	T_NK_cell	0.863	ENSBGRG00000007159	protein_coding
TIMP3	8.07534e-94	0.677848	0.441	0.454	2.17719e-89	T_NK_cell	0.971	ENSBGRG00000013366	protein_coding
PPP1CC	8.30053e-94	0.284702	0.239	0.363	2.23791e-89	T_NK_cell	0.658	ENSBGRG00000013221	protein_coding
ATP2B1	1.47158e-92	0.355137	0.273	0.411	3.96754e-88	T_NK_cell	0.664	ENSBGRG00000002414	protein_coding
H2AJ	6.41446e-92	0.28813	0.236	0.359	1.7294e-87	T_NK_cell	0.657	ENSBGRG00000001553	protein_coding
DAZAP2	2.01856e-91	0.263372	0.195	0.294	5.44223e-87	T_NK_cell	0.663	ENSBGRG00000004487	protein_coding
TSPAN13	2.22186e-91	0.752701	0.292	0.29	5.99036e-87	T_NK_cell	1.007	ENSBGRG00000002298	protein_coding
YY1	4.07789e-91	0.63499	0.329	0.345	1.09944e-86	T_NK_cell	0.954	ENSBGRG00000021157	protein_coding
CHCHD3	7.96691e-91	0.265494	0.222	0.332	2.14796e-86	T_NK_cell	0.669	ENSBGRG00000004798	protein_coding
RASAL2	1.80555e-90	0.14586	0.222	0.323	4.86794e-86	T_NK_cell	0.687	ENSBGRG00000006798	protein_coding
ENSBGRG00000012335	2.47748e-90	0.6674	0.341	0.366	6.67953e-86	T_NK_cell	0.932	ENSBGRG00000012335	protein_coding
PSME1	4.23364e-90	0.584945	0.346	0.366	1.14143e-85	T_NK_cell	0.945	ENSBGRG00000015346	protein_coding
AOPEP	6.40584e-90	0.22152	0.386	0.567	1.72708e-85	T_NK_cell	0.681	ENSBGRG00000008818	protein_coding
CDK12	1.44482e-89	0.264026	0.181	0.272	3.89538e-85	T_NK_cell	0.665	ENSBGRG00000011539	protein_coding
ENSBGRG00000016831	7.96385e-89	0.492477	0.467	0.549	2.14713e-84	T_NK_cell	0.851	ENSBGRG00000016831	protein_coding
AGO4	9.18892e-89	0.229385	0.257	0.377	2.47742e-84	T_NK_cell	0.682	ENSBGRG00000009562	protein_coding
RMND5A	1.51059e-88	0.678471	0.308	0.313	4.07269e-84	T_NK_cell	0.984	ENSBGRG00000018455	protein_coding
USP47	2.17512e-88	0.268292	0.235	0.35	5.86435e-84	T_NK_cell	0.671	ENSBGRG00000005464	protein_coding
ENSBGRG00000001577	3.7577e-88	0.649179	0.283	0.281	1.01311e-83	T_NK_cell	1.007	ENSBGRG00000001577	protein_coding
ASH1L	4.87789e-88	0.497773	0.484	0.553	1.31513e-83	T_NK_cell	0.875	ENSBGRG00000020526	protein_coding
ENSBGRG00000019521	2.8052e-87	0.246001	0.687	0.75	7.56309e-83	T_NK_cell	0.916	ENSBGRG00000019521	protein_coding
ENSBGRG00000023398	6.62866e-87	0.291092	0.166	0.251	1.78715e-82	T_NK_cell	0.661	ENSBGRG00000023398	protein_coding
MRTFA	7.52013e-87	0.223145	0.257	0.372	2.0275e-82	T_NK_cell	0.691	ENSBGRG00000008675	protein_coding
VPS37B	9.83713e-87	0.241466	0.192	0.283	2.65219e-82	T_NK_cell	0.678	ENSBGRG00000004928	protein_coding
UBR5	3.97757e-86	0.0919265	0.376	0.538	1.07239e-81	T_NK_cell	0.699	ENSBGRG00000008227	protein_coding
ENSBGRG00000010125	8.70642e-86	0.235168	0.191	0.285	2.34734e-81	T_NK_cell	0.67	ENSBGRG00000010125	protein_coding
ENSBGRG00000021854	1.96367e-85	0.25726	0.222	0.332	5.29425e-81	T_NK_cell	0.669	ENSBGRG00000021854	protein_coding
ENSBGRG00000016888	7.93279e-85	0.551302	0.252	0.236	2.13876e-80	T_NK_cell	1.068	ENSBGRG00000016888	protein_coding
HSPA6	7.53019e-84	0.900497	0.353	0.38	2.03021e-79	T_NK_cell	0.929	ENSBGRG00000001867	protein_coding
ADD1	2.41891e-83	0.622639	0.322	0.33	6.52163e-79	T_NK_cell	0.976	ENSBGRG00000014564	protein_coding
RSF1	2.04758e-82	0.637341	0.354	0.382	5.52049e-78	T_NK_cell	0.927	ENSBGRG00000019124	protein_coding
ENSBGRG00000008892	4.11144e-82	0.438162	0.504	0.597	1.10849e-77	T_NK_cell	0.844	ENSBGRG00000008892	protein_coding
SCAF4	7.49665e-82	0.228074	0.191	0.281	2.02117e-77	T_NK_cell	0.68	ENSBGRG00000000118	protein_coding
MAPKAPK2	1.62071e-81	0.641612	0.312	0.323	4.3696e-77	T_NK_cell	0.966	ENSBGRG00000016090	protein_coding
LMBR1	1.78124e-81	0.297994	0.194	0.287	4.8024e-77	T_NK_cell	0.676	ENSBGRG00000012112	protein_coding
CAMKMT	4.62511e-81	0.235792	0.195	0.279	1.24697e-76	T_NK_cell	0.699	ENSBGRG00000006371	protein_coding
SCAF11	4.06401e-80	0.256097	0.23	0.339	1.0957e-75	T_NK_cell	0.678	ENSBGRG00000022234	protein_coding
ENSBGRG00000011291	1.12702e-79	0.270328	0.198	0.293	3.03855e-75	T_NK_cell	0.676	ENSBGRG00000011291	protein_coding
TIPRL	6.25317e-79	0.291931	0.202	0.3	1.68592e-74	T_NK_cell	0.673	ENSBGRG00000010060	protein_coding
NCOR1	9.16522e-79	0.176912	0.306	0.448	2.47104e-74	T_NK_cell	0.683	ENSBGRG00000011022	protein_coding
EIF3H	1.30879e-78	0.161743	0.354	0.529	3.52862e-74	T_NK_cell	0.669	ENSBGRG00000004195	protein_coding
ENSBGRG00000014706	6.65468e-77	0.252057	0.221	0.325	1.79417e-72	T_NK_cell	0.68	ENSBGRG00000014706	protein_coding
XYLT1	7.14868e-77	0.568857	0.244	0.356	1.92735e-72	T_NK_cell	0.685	ENSBGRG00000022730	protein_coding
ENSBGRG00000019729	1.88348e-76	0.290366	0.226	0.337	5.07805e-72	T_NK_cell	0.671	ENSBGRG00000019729	protein_coding
GNAS	3.78529e-76	0.357433	0.676	0.796	1.02055e-71	T_NK_cell	0.849	ENSBGRG00000025028	protein_coding
MPZL3	9.14526e-74	0.360937	0.176	0.259	2.46565e-69	T_NK_cell	0.68	ENSBGRG00000022840	protein_coding
SNW1	1.97453e-73	0.268794	0.177	0.259	5.32354e-69	T_NK_cell	0.683	ENSBGRG00000014379	protein_coding
SLC7A5	1.10051e-72	0.271921	0.217	0.317	2.96708e-68	T_NK_cell	0.685	ENSBGRG00000012015	protein_coding
MATN3	1.14611e-72	0.19693	0.332	0.49	3.09003e-68	T_NK_cell	0.678	ENSBGRG00000020733	protein_coding
MDM2	2.82508e-72	0.291499	0.269	0.393	7.61671e-68	T_NK_cell	0.684	ENSBGRG00000022145	protein_coding
SIK2	4.96164e-72	0.310556	0.247	0.356	1.33771e-67	T_NK_cell	0.694	ENSBGRG00000011002	protein_coding
TBC1D5	5.3136e-72	0.615315	0.267	0.261	1.4326e-67	T_NK_cell	1.023	ENSBGRG00000000433	protein_coding
ACBD3	8.01653e-72	0.670332	0.287	0.297	2.16134e-67	T_NK_cell	0.966	ENSBGRG00000004916	protein_coding
PNN	5.99447e-71	0.540494	0.356	0.385	1.61617e-66	T_NK_cell	0.925	ENSBGRG00000005188	protein_coding
RPS6KA5	6.30381e-71	0.740326	0.262	0.257	1.69957e-66	T_NK_cell	1.019	ENSBGRG00000007305	protein_coding
TAF10	1.84382e-70	0.21412	0.326	0.487	4.97112e-66	T_NK_cell	0.669	ENSBGRG00000004125	protein_coding
ENSBGRG00000008599	1.10474e-69	0.225797	0.178	0.257	2.97848e-65	T_NK_cell	0.693	ENSBGRG00000008599	protein_coding
ARPC5	1.37486e-68	0.534264	0.377	0.422	3.70675e-64	T_NK_cell	0.893	ENSBGRG00000013563	protein_coding
STAU2	4.54047e-68	0.251022	0.198	0.284	1.22416e-63	T_NK_cell	0.697	ENSBGRG00000014445	protein_coding
HSPA4	1.05632e-67	0.316621	0.194	0.284	2.84796e-63	T_NK_cell	0.683	ENSBGRG00000000648	protein_coding
PTPN2	3.20545e-67	0.642399	0.259	0.258	8.6422e-63	T_NK_cell	1.004	ENSBGRG00000015355	protein_coding
ENSBGRG00000006934	4.90833e-67	0.305248	0.204	0.298	1.32333e-62	T_NK_cell	0.685	ENSBGRG00000006934	protein_coding
SMNDC1	7.48403e-67	0.291631	0.184	0.268	2.01777e-62	T_NK_cell	0.687	ENSBGRG00000017071	protein_coding
STK10	1.42166e-66	0.141772	0.322	0.454	3.83293e-62	T_NK_cell	0.709	ENSBGRG00000015407	protein_coding
WAPL	2.50046e-66	0.657413	0.251	0.249	6.74148e-62	T_NK_cell	1.008	ENSBGRG00000026454	protein_coding
BAZ1A	3.6086e-66	0.183208	0.363	0.503	9.72913e-62	T_NK_cell	0.722	ENSBGRG00000009766	protein_coding
ENSBGRG00000017089	1.61259e-65	0.608392	0.329	0.361	4.34772e-61	T_NK_cell	0.911	ENSBGRG00000017089	pseudogene
ENSBGRG00000018205	5.01158e-64	0.518739	0.415	0.485	1.35117e-59	T_NK_cell	0.856	ENSBGRG00000018205	protein_coding
ASAP1	2.60333e-63	0.525248	0.372	0.398	7.01884e-59	T_NK_cell	0.935	ENSBGRG00000019235	protein_coding
UHRF2	4.9103e-63	0.631682	0.293	0.301	1.32387e-58	T_NK_cell	0.973	ENSBGRG00000006794	protein_coding
ARCN1	8.09592e-63	0.312533	0.181	0.263	2.18274e-58	T_NK_cell	0.688	ENSBGRG00000020827	protein_coding
BIRC3	1.14103e-62	0.523446	0.28	0.278	3.07634e-58	T_NK_cell	1.007	ENSBGRG00000016714	protein_coding
PDIA3	1.1842e-62	0.372559	0.485	0.566	3.19271e-58	T_NK_cell	0.857	ENSBGRG00000012583	protein_coding
CEP350	1.96594e-62	0.299895	0.237	0.342	5.30037e-58	T_NK_cell	0.693	ENSBGRG00000010338	protein_coding
GCLC	5.27756e-62	0.0476857	0.436	0.583	1.42288e-57	T_NK_cell	0.748	ENSBGRG00000022619	protein_coding
BRD7	2.17592e-61	0.286781	0.28	0.412	5.86649e-57	T_NK_cell	0.68	ENSBGRG00000007865	protein_coding
CD44	1.7297e-60	0.409627	0.605	0.671	4.66343e-56	T_NK_cell	0.902	ENSBGRG00000020517	protein_coding
ETF1	2.32952e-60	0.155689	0.336	0.479	6.28062e-56	T_NK_cell	0.701	ENSBGRG00000004123	protein_coding
ZNF131	8.24416e-60	0.307528	0.198	0.284	2.22271e-55	T_NK_cell	0.697	ENSBGRG00000015728	protein_coding
SLC20A1	8.29622e-60	0.200533	0.305	0.43	2.23674e-55	T_NK_cell	0.709	ENSBGRG00000013607	protein_coding
LARP4	3.03122e-58	0.324832	0.199	0.286	8.17247e-54	T_NK_cell	0.696	ENSBGRG00000003121	protein_coding
TM9SF3	9.14765e-58	0.310915	0.219	0.316	2.4663e-53	T_NK_cell	0.693	ENSBGRG00000026055	protein_coding
FAM172A	9.72267e-58	0.595546	0.351	0.382	2.62133e-53	T_NK_cell	0.919	ENSBGRG00000006622	protein_coding
RNF130	3.60418e-57	0.515708	0.33	0.35	9.71722e-53	T_NK_cell	0.943	ENSBGRG00000005434	protein_coding
LRPPRC	7.83957e-57	0.829266	0.328	0.364	2.11363e-52	T_NK_cell	0.901	ENSBGRG00000005444	protein_coding
UBL3	2.38904e-56	0.264823	0.187	0.266	6.44108e-52	T_NK_cell	0.703	ENSBGRG00000006856	protein_coding
XRN2	1.58916e-55	0.320768	0.243	0.352	4.28453e-51	T_NK_cell	0.69	ENSBGRG00000006633	protein_coding
TCF12	1.76105e-55	0.127251	0.437	0.599	4.74797e-51	T_NK_cell	0.73	ENSBGRG00000012739	protein_coding
NIPBL	2.91066e-55	0.277015	0.293	0.42	7.84742e-51	T_NK_cell	0.698	ENSBGRG00000018858	protein_coding
HNRNPAB	7.45069e-54	0.260878	0.276	0.398	2.00878e-49	T_NK_cell	0.693	ENSBGRG00000011184	protein_coding
ASXL1	4.16724e-53	0.320768	0.2	0.284	1.12353e-48	T_NK_cell	0.704	ENSBGRG00000017942	protein_coding
GTF2F1	1.41869e-52	0.276377	0.235	0.332	3.82493e-48	T_NK_cell	0.708	ENSBGRG00000000661	protein_coding
ENSBGRG00000017947	3.33842e-52	0.308526	0.254	0.365	9.00072e-48	T_NK_cell	0.696	ENSBGRG00000017947	protein_coding
GNB1	4.25619e-52	0.318571	0.182	0.26	1.14751e-47	T_NK_cell	0.7	ENSBGRG00000024332	protein_coding
KLHDC10	9.71122e-52	0.320315	0.199	0.277	2.61824e-47	T_NK_cell	0.718	ENSBGRG00000007183	protein_coding
TOP2B	1.0999e-51	0.586767	0.367	0.418	2.96543e-47	T_NK_cell	0.878	ENSBGRG00000010489	protein_coding
SLBP	1.25997e-51	0.592842	0.268	0.278	3.39701e-47	T_NK_cell	0.964	ENSBGRG00000018109	protein_coding
CSNK1A1	2.07951e-51	0.301415	0.58	0.683	5.60656e-47	T_NK_cell	0.849	ENSBGRG00000019297	protein_coding
AUH	6.63326e-51	0.200568	0.263	0.361	1.78839e-46	T_NK_cell	0.729	ENSBGRG00000017164	protein_coding
RPL19	1.10266e-50	0.0912741	0.968	0.965	2.97288e-46	T_NK_cell	1.003	ENSBGRG00000013154	protein_coding
NOP58	2.43745e-50	0.328723	0.237	0.34	6.57161e-46	T_NK_cell	0.697	ENSBGRG00000017588	protein_coding
ENSBGRG00000006762	6.03495e-50	0.19069	0.673	0.735	1.62708e-45	T_NK_cell	0.916	ENSBGRG00000006762	protein_coding
UTP6	4.13186e-48	0.474061	0.424	0.5	1.11399e-43	T_NK_cell	0.848	ENSBGRG00000016004	protein_coding
ENSBGRG00000000642	5.41909e-48	0.58826	0.302	0.328	1.46104e-43	T_NK_cell	0.921	ENSBGRG00000000642	protein_coding
MIER1	4.25714e-47	0.331017	0.246	0.348	1.14777e-42	T_NK_cell	0.707	ENSBGRG00000009812	protein_coding
AGFG1	1.15967e-46	0.317897	0.242	0.342	3.12658e-42	T_NK_cell	0.708	ENSBGRG00000010371	protein_coding
ENSBGRG00000001800	1.6354e-46	0.296438	0.268	0.384	4.4092e-42	T_NK_cell	0.698	ENSBGRG00000001800	protein_coding
MAN1A2	2.04627e-45	0.305682	0.2	0.275	5.51694e-41	T_NK_cell	0.727	ENSBGRG00000009916	protein_coding
CFDP1	2.8565e-45	0.156356	0.418	0.6	7.70142e-41	T_NK_cell	0.697	ENSBGRG00000012860	protein_coding
FBXW11	4.55283e-45	0.347518	0.221	0.308	1.22749e-40	T_NK_cell	0.718	ENSBGRG00000016280	protein_coding
SAP18	4.61752e-45	0.59852	0.298	0.322	1.24493e-40	T_NK_cell	0.925	ENSBGRG00000013663	protein_coding
SAFB2	6.39628e-45	0.519215	0.406	0.482	1.7245e-40	T_NK_cell	0.842	ENSBGRG00000002546	protein_coding
ENSBGRG00000018966	2.80339e-44	0.23362	0.186	0.251	7.55822e-40	T_NK_cell	0.741	ENSBGRG00000018966	protein_coding
ENSBGRG00000009503	3.47391e-44	0.302407	0.263	0.369	9.366e-40	T_NK_cell	0.713	ENSBGRG00000009503	protein_coding
NUDT3	5.59026e-44	0.359691	0.223	0.311	1.50719e-39	T_NK_cell	0.717	ENSBGRG00000020713	protein_coding
ENSBGRG00000001791	2.99541e-43	0.353181	0.206	0.289	8.07591e-39	T_NK_cell	0.713	ENSBGRG00000001791	protein_coding
TBRG1	1.6043e-42	0.3649	0.182	0.255	4.32535e-38	T_NK_cell	0.714	ENSBGRG00000022884	protein_coding
NUDC	1.66498e-41	0.588928	0.356	0.413	4.48896e-37	T_NK_cell	0.862	ENSBGRG00000008992	protein_coding
SELENOK	4.80506e-41	0.534674	0.379	0.443	1.29549e-36	T_NK_cell	0.856	ENSBGRG00000021608	protein_coding
KSR1	6.58143e-41	0.463192	0.281	0.281	1.77442e-36	T_NK_cell	1	ENSBGRG00000014308	protein_coding
UBE3C	2.88428e-40	0.581049	0.246	0.254	7.7763e-36	T_NK_cell	0.969	ENSBGRG00000013115	protein_coding
MAGOH	3.07009e-40	0.355388	0.251	0.356	8.27727e-36	T_NK_cell	0.705	ENSBGRG00000002814	protein_coding
TRIR	3.48069e-40	0.298014	0.298	0.427	9.3843e-36	T_NK_cell	0.698	ENSBGRG00000005621	protein_coding
USP3	1.15826e-39	0.579934	0.342	0.382	3.12279e-35	T_NK_cell	0.895	ENSBGRG00000025898	protein_coding
PARP1	1.96315e-39	0.333884	0.207	0.288	5.29286e-35	T_NK_cell	0.719	ENSBGRG00000005223	protein_coding
ENSBGRG00000002990	2.09474e-39	0.213471	0.654	0.814	5.64762e-35	T_NK_cell	0.803	ENSBGRG00000002990	protein_coding
VTI1A	2.70544e-39	0.334321	0.203	0.276	7.29414e-35	T_NK_cell	0.736	ENSBGRG00000019577	protein_coding
FKBP4	6.88766e-39	0.682764	0.36	0.427	1.85698e-34	T_NK_cell	0.843	ENSBGRG00000014358	protein_coding
SLC25A25	1.41743e-38	0.607798	0.253	0.266	3.82154e-34	T_NK_cell	0.951	ENSBGRG00000008276	protein_coding
PAXBP1	1.87305e-38	0.279997	0.204	0.278	5.04993e-34	T_NK_cell	0.734	ENSBGRG00000000127	protein_coding
PIM3	1.85297e-37	0.229005	0.343	0.473	4.9958e-33	T_NK_cell	0.725	ENSBGRG00000002237	protein_coding
ND2	3.44399e-37	0.0706241	0.858	0.911	9.28535e-33	T_NK_cell	0.942	gene-ND2
UXT	7.40485e-37	0.38634	0.212	0.3	1.99642e-32	T_NK_cell	0.707	ENSBGRG00000016358	protein_coding
HNRNPL	7.61203e-37	0.550282	0.281	0.302	2.05228e-32	T_NK_cell	0.93	ENSBGRG00000025608	protein_coding
EPAS1	7.71355e-37	0.4794	0.292	0.401	2.07965e-32	T_NK_cell	0.728	ENSBGRG00000006847	protein_coding
USP34	1.52164e-36	0.420135	0.442	0.525	4.10248e-32	T_NK_cell	0.842	ENSBGRG00000007924	protein_coding
PAF1	5.38792e-36	0.259532	0.267	0.365	1.45264e-31	T_NK_cell	0.732	ENSBGRG00000024369	protein_coding
BABAM2	6.26999e-36	0.305923	0.238	0.322	1.69045e-31	T_NK_cell	0.739	ENSBGRG00000006821	protein_coding
ENSBGRG00000010774	7.35778e-36	0.275409	0.267	0.366	1.98373e-31	T_NK_cell	0.73	ENSBGRG00000010774	pseudogene
TIPARP	1.93863e-35	0.0831648	0.446	0.58	5.22675e-31	T_NK_cell	0.769	ENSBGRG00000016750	protein_coding
POU2F1	1.04009e-34	0.29101	0.221	0.296	2.80418e-30	T_NK_cell	0.747	ENSBGRG00000006721	protein_coding
CCT4	1.11915e-34	0.618786	0.31	0.354	3.01734e-30	T_NK_cell	0.876	ENSBGRG00000009171	protein_coding
HNRNPH1	1.38062e-34	0.172449	0.697	0.811	3.7223e-30	T_NK_cell	0.859	ENSBGRG00000003913	protein_coding
DDX46	2.82542e-34	0.310447	0.226	0.31	7.61763e-30	T_NK_cell	0.729	ENSBGRG00000001771	protein_coding
GBF1	3.34335e-34	0.330023	0.191	0.259	9.014e-30	T_NK_cell	0.737	ENSBGRG00000026160	protein_coding
CNOT2	2.50545e-33	0.609952	0.255	0.266	6.75494e-29	T_NK_cell	0.959	ENSBGRG00000009161	protein_coding
PAK2	3.16928e-33	0.413346	0.467	0.582	8.5447e-29	T_NK_cell	0.802	ENSBGRG00000019104	protein_coding
HELZ	4.20192e-33	0.315809	0.227	0.308	1.13288e-28	T_NK_cell	0.737	ENSBGRG00000017810	protein_coding
DHX9	7.82588e-33	0.374322	0.212	0.293	2.10994e-28	T_NK_cell	0.724	ENSBGRG00000011274	protein_coding
KBTBD3	1.03544e-32	0.353356	0.195	0.263	2.79165e-28	T_NK_cell	0.741	ENSBGRG00000021150	protein_coding
SUGT1	1.27012e-32	0.582511	0.293	0.322	3.42437e-28	T_NK_cell	0.91	ENSBGRG00000006244	protein_coding
ENSBGRG00000026591	1.26902e-31	0.399356	0.276	0.375	3.4214e-27	T_NK_cell	0.736	ENSBGRG00000026591	protein_coding
PKN2	3.39864e-31	0.27683	0.328	0.452	9.16308e-27	T_NK_cell	0.726	ENSBGRG00000003620	protein_coding
BAG3	1.50991e-30	1.58145	0.343	0.401	4.07086e-26	T_NK_cell	0.855	ENSBGRG00000021665	protein_coding
TMEM131	4.98145e-30	0.20096	0.331	0.448	1.34305e-25	T_NK_cell	0.739	ENSBGRG00000026809	protein_coding
ENSBGRG00000000521	9.79458e-30	0.182887	0.463	0.616	2.64072e-25	T_NK_cell	0.752	ENSBGRG00000000521	protein_coding
EP300	1.56458e-29	0.566363	0.261	0.279	4.21825e-25	T_NK_cell	0.935	ENSBGRG00000006401	protein_coding
RICTOR	1.88211e-29	0.483781	0.294	0.316	5.07435e-25	T_NK_cell	0.93	ENSBGRG00000023459	protein_coding
EWSR1	2.5546e-29	0.322215	0.286	0.399	6.88746e-25	T_NK_cell	0.717	ENSBGRG00000020129	protein_coding
LUC7L3	4.56092e-29	0.318252	0.296	0.41	1.22967e-24	T_NK_cell	0.722	ENSBGRG00000008710	protein_coding
LRMDA	4.60841e-29	0.605015	0.313	0.325	1.24247e-24	T_NK_cell	0.963	ENSBGRG00000021084	protein_coding
DEGS1	5.53259e-29	0.498363	0.348	0.396	1.49164e-24	T_NK_cell	0.879	ENSBGRG00000009888	protein_coding
ENSBGRG00000005177	2.22691e-28	0.346515	0.28	0.394	6.00398e-24	T_NK_cell	0.711	ENSBGRG00000005177	protein_coding
LNPK	2.40862e-28	0.367368	0.194	0.258	6.49388e-24	T_NK_cell	0.752	ENSBGRG00000016182	protein_coding
MAPRE2	2.76959e-28	0.50741	0.372	0.423	7.46708e-24	T_NK_cell	0.879	ENSBGRG00000020114	protein_coding
ENSBGRG00000011604	3.70875e-28	0.0574332	0.848	0.88	9.99916e-24	T_NK_cell	0.964	ENSBGRG00000011604	protein_coding
FOXJ3	7.27261e-28	0.330261	0.229	0.307	1.96077e-23	T_NK_cell	0.746	ENSBGRG00000013409	protein_coding
SWAP70	1.26579e-27	0.531235	0.325	0.36	3.41269e-23	T_NK_cell	0.903	ENSBGRG00000003749	protein_coding
ENSBGRG00000015856	2.35612e-27	0.0420391	0.975	0.968	6.35234e-23	T_NK_cell	1.007	ENSBGRG00000015856	protein_coding
RNF10	3.9478e-27	0.368912	0.279	0.388	1.06437e-22	T_NK_cell	0.719	ENSBGRG00000026361	protein_coding
RSBN1	9.3111e-27	0.345117	0.217	0.291	2.51037e-22	T_NK_cell	0.746	ENSBGRG00000005063	protein_coding
FXR1	1.68015e-26	0.358556	0.25	0.342	4.52985e-22	T_NK_cell	0.731	ENSBGRG00000001900	protein_coding
ENSBGRG00000003301	2.2228e-26	0.462535	0.393	0.472	5.99288e-22	T_NK_cell	0.833	ENSBGRG00000003301	protein_coding
ABTB2	4.7471e-26	0.113315	0.398	0.514	1.27987e-21	T_NK_cell	0.774	ENSBGRG00000019531	protein_coding
AMD1	6.14061e-26	0.381317	0.469	0.574	1.65557e-21	T_NK_cell	0.817	ENSBGRG00000010694	protein_coding
PSMB2	6.51786e-26	0.240282	0.38	0.536	1.75728e-21	T_NK_cell	0.709	ENSBGRG00000010708	protein_coding
MSI2	5.27973e-25	0.552042	0.304	0.339	1.42347e-20	T_NK_cell	0.897	ENSBGRG00000016052	protein_coding
GPCPD1	1.91666e-24	0.284822	0.29	0.384	5.16749e-20	T_NK_cell	0.755	ENSBGRG00000006350	protein_coding
PHF20L1	1.19202e-23	0.39715	0.222	0.298	3.2138e-19	T_NK_cell	0.745	ENSBGRG00000021817	protein_coding
ENSBGRG00000002552	1.5579e-23	0.061456	0.97	0.963	4.20025e-19	T_NK_cell	1.007	ENSBGRG00000002552	protein_coding
CHD6	2.33564e-23	0.325013	0.204	0.267	6.29713e-19	T_NK_cell	0.764	ENSBGRG00000009312	protein_coding
RBM33	7.7382e-23	0.364557	0.219	0.292	2.0863e-18	T_NK_cell	0.75	ENSBGRG00000011152	protein_coding
DDX24	8.81542e-23	0.343709	0.213	0.283	2.37673e-18	T_NK_cell	0.753	ENSBGRG00000013664	protein_coding
SDE2	1.60923e-21	0.594331	0.238	0.257	4.33864e-17	T_NK_cell	0.926	ENSBGRG00000004760	protein_coding
ENSBGRG00000005567	1.82903e-21	0.299813	0.22	0.288	4.93126e-17	T_NK_cell	0.764	ENSBGRG00000005567	protein_coding
NFKBIB	2.86055e-21	0.557685	0.272	0.302	7.71233e-17	T_NK_cell	0.901	ENSBGRG00000025538	protein_coding
EPB41	3.55403e-21	0.466879	0.285	0.307	9.58202e-17	T_NK_cell	0.928	ENSBGRG00000016000	protein_coding
ANKRD11	3.84808e-21	0.431149	0.391	0.471	1.03748e-16	T_NK_cell	0.83	ENSBGRG00000026866	protein_coding
ANKRD28	7.12963e-21	0.218	0.417	0.553	1.92222e-16	T_NK_cell	0.754	ENSBGRG00000005474	protein_coding
IRF2BP2	8.53451e-21	0.31219	0.293	0.396	2.30099e-16	T_NK_cell	0.74	ENSBGRG00000018052	protein_coding
DNAJC3	1.10429e-20	0.37021	0.258	0.35	2.97727e-16	T_NK_cell	0.737	ENSBGRG00000020313	protein_coding
DCAF5	1.21551e-20	0.377021	0.228	0.302	3.27713e-16	T_NK_cell	0.755	ENSBGRG00000007044	protein_coding
GMPS	1.37855e-20	0.364563	0.236	0.315	3.71671e-16	T_NK_cell	0.749	ENSBGRG00000007144	protein_coding
ENO1	2.45431e-20	0.332388	0.259	0.351	6.61707e-16	T_NK_cell	0.738	ENSBGRG00000012014	protein_coding
USP12	3.42467e-20	0.539113	0.312	0.356	9.23326e-16	T_NK_cell	0.876	ENSBGRG00000004775	protein_coding
ACIN1	1.08723e-19	0.327879	0.244	0.326	2.93128e-15	T_NK_cell	0.748	ENSBGRG00000005584	protein_coding
RALGAPA1	1.71084e-19	0.373653	0.254	0.333	4.6126e-15	T_NK_cell	0.763	ENSBGRG00000012142	protein_coding
ATF7IP	1.8048e-19	0.587502	0.28	0.313	4.86593e-15	T_NK_cell	0.895	ENSBGRG00000001220	protein_coding
ENSBGRG00000019821	2.42258e-19	0.0390552	0.987	0.978	6.53151e-15	T_NK_cell	1.009	ENSBGRG00000019821	protein_coding
MKLN1	4.74915e-19	0.38842	0.342	0.384	1.28042e-14	T_NK_cell	0.891	ENSBGRG00000005103	protein_coding
SPCS3	6.21335e-19	0.404238	0.238	0.321	1.67518e-14	T_NK_cell	0.741	ENSBGRG00000008980	protein_coding
TLE5	9.06147e-19	0.370153	0.252	0.341	2.44306e-14	T_NK_cell	0.739	ENSBGRG00000000793	protein_coding
ARPC4	9.11606e-19	0.534059	0.279	0.316	2.45778e-14	T_NK_cell	0.883	ENSBGRG00000010258	protein_coding
PRMT1	4.02699e-18	0.485778	0.365	0.445	1.08572e-13	T_NK_cell	0.82	ENSBGRG00000023312	protein_coding
FAM162A	1.80512e-17	0.468337	0.383	0.521	4.8668e-13	T_NK_cell	0.735	ENSBGRG00000005022	protein_coding
UBE2V1	3.88129e-17	0.413055	0.225	0.3	1.04643e-12	T_NK_cell	0.75	ENSBGRG00000003892	protein_coding
TUBB2A	4.96212e-17	0.150069	0.458	0.601	1.33784e-12	T_NK_cell	0.762	ENSBGRG00000008862	protein_coding
ENSBGRG00000007513	1.03649e-16	0.253685	0.372	0.508	2.79449e-12	T_NK_cell	0.732	ENSBGRG00000007513	protein_coding
ENSBGRG00000011188	1.35656e-16	0.38187	0.231	0.306	3.65743e-12	T_NK_cell	0.755	ENSBGRG00000011188	protein_coding
RAF1	2.60402e-16	0.37185	0.231	0.304	7.02071e-12	T_NK_cell	0.76	ENSBGRG00000022891	protein_coding
RBM5	1.7017e-15	0.334645	0.26	0.342	4.58796e-11	T_NK_cell	0.76	ENSBGRG00000023344	protein_coding
TP53I3	1.72262e-15	0.561319	0.263	0.301	4.64436e-11	T_NK_cell	0.874	ENSBGRG00000019116	protein_coding
BMP2K	1.98698e-15	0.34126	0.255	0.332	5.35709e-11	T_NK_cell	0.768	ENSBGRG00000011372	protein_coding
SLC2A13	4.04069e-15	0.552934	0.276	0.301	1.08941e-10	T_NK_cell	0.917	ENSBGRG00000015360	protein_coding
KIAA2026	4.45895e-15	0.410789	0.272	0.359	1.20218e-10	T_NK_cell	0.758	ENSBGRG00000006569	protein_coding
UBE2R2	5.67966e-15	0.504574	0.339	0.399	1.53129e-10	T_NK_cell	0.85	ENSBGRG00000001864	protein_coding
ATF3	1.04317e-14	0.235656	0.547	0.711	2.81249e-10	T_NK_cell	0.769	ENSBGRG00000021213	protein_coding
ENSBGRG00000001526	1.07991e-14	0.308192	0.505	0.647	2.91155e-10	T_NK_cell	0.781	ENSBGRG00000001526	protein_coding
RELB	2.90157e-14	0.48454	0.309	0.353	7.82293e-10	T_NK_cell	0.875	ENSBGRG00000024301	protein_coding
CAMTA1	3.54001e-14	0.344517	0.32	0.432	9.54421e-10	T_NK_cell	0.741	ENSBGRG00000013922	protein_coding
ID2	3.79178e-14	0.153444	0.458	0.504	1.0223e-09	T_NK_cell	0.909	ENSBGRG00000015396	protein_coding
PRPF40A	8.08455e-14	0.486709	0.364	0.447	2.17967e-09	T_NK_cell	0.814	ENSBGRG00000015929	protein_coding
METAP2	8.80669e-14	0.389592	0.31	0.423	2.37437e-09	T_NK_cell	0.733	ENSBGRG00000000711	protein_coding
PTBP3	9.3504e-14	0.28857	0.35	0.465	2.52096e-09	T_NK_cell	0.753	ENSBGRG00000004149	protein_coding
OCIAD1	1.26397e-13	0.423184	0.229	0.301	3.4078e-09	T_NK_cell	0.761	ENSBGRG00000000676	protein_coding
CLK4	1.58598e-13	0.524938	0.245	0.272	4.27596e-09	T_NK_cell	0.901	ENSBGRG00000012200	protein_coding
FIG4	1.67531e-13	0.398179	0.201	0.255	4.51681e-09	T_NK_cell	0.788	ENSBGRG00000009603	protein_coding
PAPOLG	4.99302e-13	0.361068	0.2	0.254	1.34617e-08	T_NK_cell	0.787	ENSBGRG00000006713	protein_coding
PPP2R2A	1.55244e-12	0.487205	0.348	0.42	4.18555e-08	T_NK_cell	0.829	ENSBGRG00000000395	protein_coding
FOXN3	1.68406e-12	0.48053	0.35	0.417	4.54041e-08	T_NK_cell	0.839	ENSBGRG00000005874	protein_coding
CLTA	1.75275e-12	0.297307	0.362	0.497	4.7256e-08	T_NK_cell	0.728	ENSBGRG00000003148	protein_coding
ENSBGRG00000006848	2.37152e-12	0.386752	0.301	0.411	6.39385e-08	T_NK_cell	0.732	ENSBGRG00000006848	protein_coding
RPL26	7.69381e-12	0.0792137	0.862	0.903	2.07433e-07	T_NK_cell	0.955	ENSBGRG00000026699	protein_coding
SDF2	1.15409e-11	0.514271	0.228	0.251	3.11154e-07	T_NK_cell	0.908	ENSBGRG00000023328	protein_coding
ARID5B	7.82467e-11	0.491416	0.311	0.414	2.10961e-06	T_NK_cell	0.751	ENSBGRG00000025786	protein_coding
ATP2A2	8.57628e-11	0.495041	0.43	0.536	2.31225e-06	T_NK_cell	0.802	ENSBGRG00000010412	protein_coding
ENSBGRG00000016148	1.32836e-10	0.379964	0.28	0.361	3.58139e-06	T_NK_cell	0.776	ENSBGRG00000016148	protein_coding
RNF19A	2.66588e-10	0.393469	0.239	0.306	7.18749e-06	T_NK_cell	0.781	ENSBGRG00000010272	protein_coding
PUM2	2.70053e-10	0.385711	0.199	0.251	7.28089e-06	T_NK_cell	0.793	ENSBGRG00000020491	protein_coding
MPHOSPH8	4.28175e-10	0.527856	0.27	0.31	1.1544e-05	T_NK_cell	0.871	ENSBGRG00000009925	protein_coding
BRAF	6.62568e-10	0.525994	0.268	0.3	1.78635e-05	T_NK_cell	0.893	ENSBGRG00000000301	protein_coding
ENSBGRG00000002312	6.77003e-10	0.48922	0.323	0.387	1.82527e-05	T_NK_cell	0.835	ENSBGRG00000002312	protein_coding
GCFC2	7.67431e-10	0.33197	0.211	0.263	2.06907e-05	T_NK_cell	0.802	ENSBGRG00000007889	protein_coding
MYL12A	1.21573e-09	0.142326	0.661	0.788	3.27774e-05	T_NK_cell	0.839	ENSBGRG00000022681	protein_coding
ENSBGRG00000024943	1.21804e-09	0.365031	0.201	0.253	3.28397e-05	T_NK_cell	0.794	ENSBGRG00000024943	protein_coding
CUL3	3.70413e-09	0.414413	0.346	0.412	9.98671e-05	T_NK_cell	0.84	ENSBGRG00000015353	protein_coding
AP3B1	4.77013e-09	0.484862	0.273	0.307	0.000128608	T_NK_cell	0.889	ENSBGRG00000006021	protein_coding
TBC1D15	6.23251e-09	0.381387	0.303	0.401	0.000168035	T_NK_cell	0.756	ENSBGRG00000012147	protein_coding
CUL5	6.80264e-09	0.407334	0.207	0.26	0.000183406	T_NK_cell	0.796	ENSBGRG00000015749	protein_coding
PRKCE	7.62855e-09	0.377799	0.349	0.394	0.000205673	T_NK_cell	0.886	ENSBGRG00000006634	protein_coding
UBE2K	1.19573e-08	0.550007	0.26	0.297	0.00032238	T_NK_cell	0.875	ENSBGRG00000002976	protein_coding
ILRUN	1.29271e-08	0.417963	0.234	0.298	0.000348528	T_NK_cell	0.785	ENSBGRG00000020387	protein_coding
SLTM	1.80635e-08	0.390674	0.297	0.394	0.000487011	T_NK_cell	0.754	ENSBGRG00000009817	protein_coding
ENSBGRG00000026626	2.36285e-08	0.371701	0.279	0.36	0.000637048	T_NK_cell	0.775	ENSBGRG00000026626	protein_coding
FAR1	2.58301e-08	0.480974	0.268	0.303	0.000696404	T_NK_cell	0.884	ENSBGRG00000006854	protein_coding
ENSBGRG00000002496	4.66662e-08	0.233596	0.618	0.745	0.00125817	T_NK_cell	0.83	ENSBGRG00000002496	protein_coding
BIRC6	5.397e-08	0.463927	0.341	0.407	0.00145509	T_NK_cell	0.838	ENSBGRG00000007523	protein_coding
RASSF3	5.4352e-08	0.392903	0.207	0.255	0.00146538	T_NK_cell	0.812	ENSBGRG00000016976	protein_coding
TXLNG	6.46343e-08	0.504364	0.242	0.273	0.0017426	T_NK_cell	0.886	ENSBGRG00000012780	protein_coding
CLIC1	1.29837e-07	0.35262	0.254	0.323	0.00350053	T_NK_cell	0.786	ENSBGRG00000016105	protein_coding
PDS5A	1.83323e-07	0.483809	0.32	0.379	0.00494258	T_NK_cell	0.844	ENSBGRG00000002901	protein_coding
UBE2Q2	2.19997e-07	0.429089	0.241	0.305	0.00593134	T_NK_cell	0.79	ENSBGRG00000019988	protein_coding
ENSBGRG00000000684	2.94849e-07	0.406237	0.286	0.371	0.00794942	T_NK_cell	0.771	ENSBGRG00000000684	protein_coding
ENSBGRG00000004906	3.00702e-07	0.51209	0.291	0.336	0.00810723	T_NK_cell	0.866	ENSBGRG00000004906	protein_coding
PPP4R3A	3.10429e-07	0.544601	0.272	0.318	0.00836948	T_NK_cell	0.855	ENSBGRG00000015670	protein_coding
FBXW7	3.78139e-07	0.444662	0.237	0.3	0.010195	T_NK_cell	0.79	ENSBGRG00000015456	protein_coding
STAG1	3.99122e-07	0.30722	0.398	0.518	0.0107607	T_NK_cell	0.768	ENSBGRG00000002516	protein_coding
FAM214A	4.44906e-07	0.452194	0.248	0.272	0.0119951	T_NK_cell	0.912	ENSBGRG00000017394	protein_coding
ENSBGRG00000015577	5.81303e-07	0.176565	0.562	0.671	0.0156725	T_NK_cell	0.838	ENSBGRG00000015577	protein_coding
SERF2	2.41778e-06	0.169462	0.48	0.641	0.0651857	T_NK_cell	0.749	ENSBGRG00000013122	protein_coding
SPEN	4.05244e-06	0.539217	0.291	0.344	0.109258	T_NK_cell	0.846	ENSBGRG00000017603	protein_coding
RBMX	5.06068e-06	0.500856	0.346	0.433	0.136441	T_NK_cell	0.799	ENSBGRG00000018516	protein_coding
ZNF207	6.56583e-06	0.470133	0.34	0.422	0.177021	T_NK_cell	0.806	ENSBGRG00000018994	protein_coding
NPEPPS	9.6562e-06	0.435266	0.278	0.355	0.260341	T_NK_cell	0.783	ENSBGRG00000018276	protein_coding
NSMCE2	1.02337e-05	0.50517	0.342	0.415	0.27591	T_NK_cell	0.824	ENSBGRG00000011290	protein_coding
SIRT1	1.05768e-05	0.409316	0.271	0.343	0.285162	T_NK_cell	0.79	ENSBGRG00000007475	protein_coding
FNDC3A	1.09473e-05	0.459378	0.311	0.367	0.295151	T_NK_cell	0.847	ENSBGRG00000019368	protein_coding
PHIP	1.15755e-05	0.467518	0.309	0.365	0.312088	T_NK_cell	0.847	ENSBGRG00000004460	protein_coding
AHI1	1.26106e-05	0.454644	0.253	0.283	0.339995	T_NK_cell	0.894	ENSBGRG00000016896	protein_coding
ST13	1.66564e-05	0.55716	0.311	0.381	0.449074	T_NK_cell	0.816	ENSBGRG00000006165	protein_coding
CNOT1	1.91758e-05	0.498813	0.275	0.326	0.516998	T_NK_cell	0.844	ENSBGRG00000012216	protein_coding
CD47	2.79734e-05	0.415634	0.297	0.383	0.75419	T_NK_cell	0.775	ENSBGRG00000005454	protein_coding
GNE	3.16051e-05	0.442062	0.275	0.315	0.852106	T_NK_cell	0.873	ENSBGRG00000003060	protein_coding
ARF4	4.61807e-05	0.356029	0.283	0.356	1	T_NK_cell	0.795	ENSBGRG00000024665	protein_coding
BRWD3	4.67101e-05	0.430091	0.249	0.309	1	T_NK_cell	0.806	ENSBGRG00000013595	protein_coding
EIF3G	5.27998e-05	0.412863	0.374	0.482	1	T_NK_cell	0.776	ENSBGRG00000002308	protein_coding
MACO1	5.87076e-05	0.435372	0.257	0.327	1	T_NK_cell	0.786	ENSBGRG00000007916	protein_coding
ERP44	6.86736e-05	0.42528	0.243	0.308	1	T_NK_cell	0.789	ENSBGRG00000000529	protein_coding
MTDH	9.73497e-05	0.378672	0.412	0.528	1	T_NK_cell	0.78	ENSBGRG00000005120	protein_coding
RNGTT	0.000111312	0.428072	0.244	0.304	1	T_NK_cell	0.803	ENSBGRG00000023133	protein_coding
ENSBGRG00000003904	0.000176613	0.357782	0.281	0.349	1	T_NK_cell	0.805	ENSBGRG00000003904	protein_coding
SETBP1	0.000189197	0.324028	0.23	0.274	1	T_NK_cell	0.839	ENSBGRG00000017294	protein_coding
MAML2	0.000260142	0.20136	0.53	0.658	1	T_NK_cell	0.805	ENSBGRG00000013332	protein_coding
SPPL3	0.000264212	0.488047	0.231	0.29	1	T_NK_cell	0.797	ENSBGRG00000026421	protein_coding
ENSBGRG00000020705	0.000602474	0.516854	0.233	0.269	1	T_NK_cell	0.866	ENSBGRG00000020705	protein_coding
AKAP9	0.000637456	0.309908	0.368	0.474	1	T_NK_cell	0.776	ENSBGRG00000019580	protein_coding
U2SURP	0.000827033	0.447659	0.325	0.399	1	T_NK_cell	0.815	ENSBGRG00000000223	protein_coding
RBM26	0.000870625	0.421365	0.222	0.273	1	T_NK_cell	0.813	ENSBGRG00000019863	protein_coding
NOCT	0.000873424	0.503769	0.211	0.26	1	T_NK_cell	0.812	ENSBGRG00000004313	protein_coding
ANKS1A	0.00105551	0.466846	0.23	0.26	1	T_NK_cell	0.885	ENSBGRG00000017530	protein_coding
CAPZB	0.00121261	0.461572	0.221	0.251	1	T_NK_cell	0.88	ENSBGRG00000004529	protein_coding
GUK1	0.0018647	0.27974	0.418	0.564	1	T_NK_cell	0.741	ENSBGRG00000003137	protein_coding
XRN1	0.00189357	0.44668	0.278	0.327	1	T_NK_cell	0.85	ENSBGRG00000000705	protein_coding
CAB39	0.00222617	0.362827	0.353	0.439	1	T_NK_cell	0.804	ENSBGRG00000007648	protein_coding
SMARCA2	0.00239433	0.402439	0.297	0.374	1	T_NK_cell	0.794	ENSBGRG00000004107	protein_coding
ACTN4	0.00242693	0.327052	0.29	0.358	1	T_NK_cell	0.81	ENSBGRG00000025747	protein_coding
RAP1GDS1	0.00244317	0.491056	0.212	0.259	1	T_NK_cell	0.819	ENSBGRG00000001075	protein_coding
ZNF292	0.00375845	0.486714	0.287	0.343	1	T_NK_cell	0.837	ENSBGRG00000021935	protein_coding
HERPUD1	0.00446473	0.0185852	0.568	0.67	1	T_NK_cell	0.848	ENSBGRG00000020287	protein_coding
IQGAP2	0.004527	0.607221	0.292	0.373	1	T_NK_cell	0.783	ENSBGRG00000007931	protein_coding
ENSBGRG00000023979	0.00475081	0.275023	0.325	0.4	1	T_NK_cell	0.812	ENSBGRG00000023979	protein_coding
SPAG9	0.00575964	0.296479	0.412	0.539	1	T_NK_cell	0.764	ENSBGRG00000009172	protein_coding
RHOA	0.00605111	0.347333	0.339	0.441	1	T_NK_cell	0.769	ENSBGRG00000020019	protein_coding
TAX1BP1	0.00605319	0.325163	0.402	0.536	1	T_NK_cell	0.75	ENSBGRG00000002260	protein_coding
PSIP1	0.00656278	0.478248	0.27	0.322	1	T_NK_cell	0.839	ENSBGRG00000000925	protein_coding
TRIM24	0.0075668	0.422269	0.331	0.423	1	T_NK_cell	0.783	ENSBGRG00000003059	protein_coding
ENSBGRG00000011563	0	2.41547	0.894	0.456	0	Epithelial_cell	1.961	ENSBGRG00000011563	protein_coding
MECOM	0	1.94793	0.787	0.186	0	Epithelial_cell	4.231	ENSBGRG00000007660	protein_coding
ENSBGRG00000020704	0	1.89489	0.877	0.436	0	Epithelial_cell	2.011	ENSBGRG00000020704	protein_coding
KLF5	0	1.72668	0.743	0.148	0	Epithelial_cell	5.02	ENSBGRG00000005831	protein_coding
ENSBGRG00000017097	0	1.94345	0.693	0.125	0	Epithelial_cell	5.544	ENSBGRG00000017097	protein_coding
MYO10	0	1.84285	0.753	0.232	0	Epithelial_cell	3.246	ENSBGRG00000020569	protein_coding
DSP	0	1.46076	0.632	0.082	0	Epithelial_cell	7.707	ENSBGRG00000016985	protein_coding
B3GALT4	0	1.17323	0.973	0.963	0	Epithelial_cell	1.01	ENSBGRG00000018285	protein_coding
ENSBGRG00000025700	0	2.30898	0.773	0.374	0	Epithelial_cell	2.067	ENSBGRG00000025700	protein_coding
ENSBGRG00000011804	0	1.50381	0.661	0.132	0	Epithelial_cell	5.008	ENSBGRG00000011804	protein_coding
BLVRB	0	1.54156	0.741	0.243	0	Epithelial_cell	3.049	ENSBGRG00000020147	protein_coding
RPS8	0	0.910443	0.992	0.995	0	Epithelial_cell	0.997	ENSBGRG00000003896	protein_coding
ENSBGRG00000025694	0	2.14901	0.698	0.272	0	Epithelial_cell	2.566	ENSBGRG00000025694	protein_coding
SYNE2	0	1.23316	0.747	0.208	0	Epithelial_cell	3.591	ENSBGRG00000011817	protein_coding
ENSBGRG00000013560	0	1.21414	0.938	0.838	0	Epithelial_cell	1.119	ENSBGRG00000013560	protein_coding
MIR147B	0	1.4966	0.627	0.114	0	Epithelial_cell	5.5	ENSBGRG00000019077	miRNA
ENSBGRG00000003803	0	0.940207	0.959	0.921	0	Epithelial_cell	1.041	ENSBGRG00000003803	protein_coding
ETHE1	0	1.42017	0.722	0.246	0	Epithelial_cell	2.935	ENSBGRG00000012511	protein_coding
RPLP0	0	1.06642	0.986	0.991	0	Epithelial_cell	0.995	ENSBGRG00000026224	protein_coding
ENSBGRG00000020770	0	0.978126	0.911	0.747	0	Epithelial_cell	1.22	ENSBGRG00000020770	protein_coding
S100A2	0	2.45933	0.805	0.504	0	Epithelial_cell	1.597	ENSBGRG00000006215	protein_coding
EHF	0	1.26259	0.565	0.07	0	Epithelial_cell	8.071	ENSBGRG00000020179	protein_coding
AK2	0	1.21278	0.63	0.139	0	Epithelial_cell	4.532	ENSBGRG00000016106	protein_coding
ENSBGRG00000010844	0	1.83494	0.635	0.192	0	Epithelial_cell	3.307	ENSBGRG00000010844	protein_coding
ENSBGRG00000005433	0	0.861352	0.896	0.651	0	Epithelial_cell	1.376	ENSBGRG00000005433	protein_coding
SFN	0	1.85843	0.613	0.176	0	Epithelial_cell	3.483	ENSBGRG00000008845	protein_coding
ENSBGRG00000026855	0	0.844145	0.958	0.92	0	Epithelial_cell	1.041	ENSBGRG00000026855	protein_coding
ENSBGRG00000012385	0	0.994729	0.88	0.601	0	Epithelial_cell	1.464	ENSBGRG00000012385	protein_coding
ENSBGRG00000011358	0	1.83692	0.554	0.118	0	Epithelial_cell	4.695	ENSBGRG00000011358	protein_coding
TMEM238	0	0.942186	0.595	0.111	0	Epithelial_cell	5.36	ENSBGRG00000023423	protein_coding
COLEC11	0	0.737381	0.973	0.977	0	Epithelial_cell	0.996	ENSBGRG00000013317	protein_coding
RPS9	0	0.713054	0.977	0.968	0	Epithelial_cell	1.009	ENSBGRG00000019081	protein_coding
MET	0	1.59087	0.555	0.106	0	Epithelial_cell	5.236	ENSBGRG00000002220	protein_coding
ITPKC	0	1.91436	0.644	0.22	0	Epithelial_cell	2.927	ENSBGRG00000015946	protein_coding
ENSBGRG00000026805	0	0.979142	0.874	0.597	0	Epithelial_cell	1.464	ENSBGRG00000026805	protein_coding
CDH1	0	1.21272	0.517	0.056	0	Epithelial_cell	9.232	ENSBGRG00000012778	protein_coding
ENSBGRG00000013514	0	0.828336	0.935	0.833	0	Epithelial_cell	1.122	ENSBGRG00000013514	protein_coding
CXADR	0	1.06318	0.519	0.057	0	Epithelial_cell	9.105	ENSBGRG00000000037	protein_coding
PTPRK	0	1.00647	0.767	0.292	0	Epithelial_cell	2.627	ENSBGRG00000015268	protein_coding
ENSBGRG00000003124	0	0.779083	0.959	0.92	0	Epithelial_cell	1.042	ENSBGRG00000003124	protein_coding
KRT15	0	2.0108	0.524	0.102	0	Epithelial_cell	5.137	ENSBGRG00000012171	protein_coding
PERP	0	1.1533	0.518	0.067	0	Epithelial_cell	7.731	ENSBGRG00000014011	protein_coding
ENSBGRG00000009680	0	0.750423	0.958	0.943	0	Epithelial_cell	1.016	ENSBGRG00000009680	protein_coding
ENSBGRG00000013091	0	1.29657	0.509	0.059	0	Epithelial_cell	8.627	ENSBGRG00000013091	protein_coding
SELENBP1	0	1.31562	0.657	0.229	0	Epithelial_cell	2.869	ENSBGRG00000001985	protein_coding
TMEM117	0	1.4189	0.643	0.202	0	Epithelial_cell	3.183	ENSBGRG00000019563	protein_coding
ENSBGRG00000026666	0	1.35664	0.564	0.113	0	Epithelial_cell	4.991	ENSBGRG00000026666	protein_coding
BAIAP2L1	0	1.20288	0.509	0.063	0	Epithelial_cell	8.079	ENSBGRG00000025058	protein_coding
NECTIN2	0	0.982653	0.651	0.193	0	Epithelial_cell	3.373	ENSBGRG00000024784	protein_coding
LMO7	0	1.42142	0.536	0.097	0	Epithelial_cell	5.526	ENSBGRG00000003974	protein_coding
CYC1	0	1.01212	0.708	0.279	0	Epithelial_cell	2.538	ENSBGRG00000011564	protein_coding
ENSBGRG00000000468	0	0.9867	0.775	0.366	0	Epithelial_cell	2.117	ENSBGRG00000000468	protein_coding
ENSBGRG00000014536	0	0.748061	0.985	0.993	0	Epithelial_cell	0.992	ENSBGRG00000014536	protein_coding
UQCRC1	0	0.869687	0.698	0.245	0	Epithelial_cell	2.849	ENSBGRG00000022247	protein_coding
ENSBGRG00000001942	0	0.820671	0.932	0.861	0	Epithelial_cell	1.082	ENSBGRG00000001942	protein_coding
ENSBGRG00000022315	0	1.053	0.55	0.105	0	Epithelial_cell	5.238	ENSBGRG00000022315	protein_coding
ENSBGRG00000026162	0	0.906278	0.489	0.05	0	Epithelial_cell	9.78	ENSBGRG00000026162	protein_coding
ENSBGRG00000007115	0	0.743505	0.979	0.988	0	Epithelial_cell	0.991	ENSBGRG00000007115	protein_coding
ANK3	0	0.776964	0.698	0.233	0	Epithelial_cell	2.996	ENSBGRG00000025327	protein_coding
ATP5IF1	0	0.933973	0.82	0.457	0	Epithelial_cell	1.794	ENSBGRG00000013915	protein_coding
SH3RF2	0	1.26671	0.491	0.064	0	Epithelial_cell	7.672	ENSBGRG00000012738	protein_coding
ATP5MC3	0	1.0601	0.765	0.397	0	Epithelial_cell	1.927	ENSBGRG00000016024	protein_coding
ENSBGRG00000022490	0	0.634106	0.982	0.991	0	Epithelial_cell	0.991	ENSBGRG00000022490	protein_coding
ENSBGRG00000004884	0	0.771076	0.929	0.826	0	Epithelial_cell	1.125	ENSBGRG00000004884	protein_coding
NDRG1	0	0.949603	0.725	0.293	0	Epithelial_cell	2.474	ENSBGRG00000022630	protein_coding
TCEA3	0	0.84473	0.47	0.041	0	Epithelial_cell	11.463	ENSBGRG00000004156	protein_coding
WWC1	0	1.20631	0.483	0.058	0	Epithelial_cell	8.328	ENSBGRG00000001753	protein_coding
ENSBGRG00000023074	0	0.669416	0.98	0.984	0	Epithelial_cell	0.996	ENSBGRG00000023074	protein_coding
ENSBGRG00000010385	0	1.99656	0.57	0.228	0	Epithelial_cell	2.5	ENSBGRG00000010385	protein_coding
RBM47	0	0.982663	0.495	0.069	0	Epithelial_cell	7.174	ENSBGRG00000002798	protein_coding
RPL12	0	0.771402	0.973	0.976	0	Epithelial_cell	0.997	ENSBGRG00000004793	protein_coding
PDLIM1	0	0.793917	0.597	0.153	0	Epithelial_cell	3.902	ENSBGRG00000025457	protein_coding
RPL8	0	0.717247	0.98	0.984	0	Epithelial_cell	0.996	ENSBGRG00000020059	protein_coding
CLDN4	0	1.93174	0.705	0.369	0	Epithelial_cell	1.911	ENSBGRG00000013079	protein_coding
TES	0	0.981367	0.527	0.104	0	Epithelial_cell	5.067	ENSBGRG00000002095	protein_coding
ENSBGRG00000007107	0	1.29078	0.492	0.086	0	Epithelial_cell	5.721	ENSBGRG00000007107	protein_coding
ITGA6	0	0.889354	0.513	0.087	0	Epithelial_cell	5.897	ENSBGRG00000010970	protein_coding
MDH2	0	0.861864	0.73	0.322	0	Epithelial_cell	2.267	ENSBGRG00000008546	protein_coding
RPS5	0	0.746822	0.983	0.991	0	Epithelial_cell	0.992	ENSBGRG00000017563	protein_coding
RPL10L	0	0.630852	0.988	0.994	0	Epithelial_cell	0.994	ENSBGRG00000023896	protein_coding
ENSBGRG00000001226	0	0.779749	0.636	0.197	0	Epithelial_cell	3.228	ENSBGRG00000001226	protein_coding
ETS2	0	0.911144	0.664	0.241	0	Epithelial_cell	2.755	ENSBGRG00000003739	protein_coding
FABP5	0	1.55387	0.566	0.186	0	Epithelial_cell	3.043	ENSBGRG00000019123	protein_coding
LAMC2	0	1.3057	0.488	0.078	0	Epithelial_cell	6.256	ENSBGRG00000012337	protein_coding
NRG1	0	2.2871	0.513	0.127	0	Epithelial_cell	4.039	ENSBGRG00000024055	protein_coding
KRT5	0	1.43653	0.479	0.081	0	Epithelial_cell	5.914	ENSBGRG00000001103	protein_coding
ENSBGRG00000008576	0	0.779382	0.638	0.202	0	Epithelial_cell	3.158	ENSBGRG00000008576	protein_coding
RPL23	0	0.684048	0.981	0.988	0	Epithelial_cell	0.993	ENSBGRG00000014229	protein_coding
HSD11B1L	0	0.703046	0.93	0.817	0	Epithelial_cell	1.138	ENSBGRG00000001504	protein_coding
ENSBGRG00000013805	0	1.04027	0.811	0.487	0	Epithelial_cell	1.665	ENSBGRG00000013805	protein_coding
HADH	0	0.728676	0.562	0.135	0	Epithelial_cell	4.163	ENSBGRG00000006801	protein_coding
ENSBGRG00000022156	0	0.984569	0.687	0.283	0	Epithelial_cell	2.428	ENSBGRG00000022156	protein_coding
MYO1E	0	0.895107	0.706	0.29	0	Epithelial_cell	2.434	ENSBGRG00000008828	protein_coding
ENSBGRG00000013336	0	1.00942	0.449	0.043	0	Epithelial_cell	10.442	ENSBGRG00000013336	protein_coding
IRF6	0	0.75322	0.436	0.031	0	Epithelial_cell	14.065	ENSBGRG00000023313	protein_coding
MGST3	0	1.08774	0.753	0.387	0	Epithelial_cell	1.946	ENSBGRG00000003295	protein_coding
ENSBGRG00000014160	0	0.669663	0.928	0.866	0	Epithelial_cell	1.072	ENSBGRG00000014160	protein_coding
KRT14	0	2.43408	0.596	0.381	0	Epithelial_cell	1.564	ENSBGRG00000012060	protein_coding
RPL18	0	0.588274	0.979	0.986	0	Epithelial_cell	0.993	ENSBGRG00000020732	protein_coding
ENSBGRG00000001137	0	0.709183	0.914	0.812	0	Epithelial_cell	1.126	ENSBGRG00000001137	protein_coding
SUCLG1	0	0.848019	0.659	0.244	0	Epithelial_cell	2.701	ENSBGRG00000006774	protein_coding
ENSBGRG00000016485	0	0.793795	0.642	0.213	0	Epithelial_cell	3.014	ENSBGRG00000016485	pseudogene
SPINT2	0	0.878004	0.492	0.087	0	Epithelial_cell	5.655	ENSBGRG00000026667	protein_coding
SDHB	0	0.698731	0.635	0.206	0	Epithelial_cell	3.083	ENSBGRG00000002755	protein_coding
SIPA1L2	0	0.947042	0.512	0.104	0	Epithelial_cell	4.923	ENSBGRG00000019189	protein_coding
EFNB2	0	0.860514	0.539	0.126	0	Epithelial_cell	4.278	ENSBGRG00000004087	protein_coding
NQO2	0	1.09104	0.502	0.106	0	Epithelial_cell	4.736	ENSBGRG00000009131	protein_coding
KRT17	0	2.30339	0.577	0.302	0	Epithelial_cell	1.911	ENSBGRG00000011737	protein_coding
ENSBGRG00000004548	0	0.767603	0.675	0.256	0	Epithelial_cell	2.637	ENSBGRG00000004548	protein_coding
UQCRFS1	0	0.78953	0.667	0.249	0	Epithelial_cell	2.679	ENSBGRG00000020069	protein_coding
RPL18A	0	0.623966	0.973	0.98	0	Epithelial_cell	0.993	ENSBGRG00000026043	protein_coding
TST	0	1.106	0.474	0.08	0	Epithelial_cell	5.925	ENSBGRG00000007725	protein_coding
CA1	0	2.84372	0.63	0.433	0	Epithelial_cell	1.455	ENSBGRG00000014309	protein_coding
MRPS25	0	0.610539	0.59	0.16	0	Epithelial_cell	3.687	ENSBGRG00000021676	protein_coding
ENSBGRG00000010105	0	0.631095	0.669	0.231	0	Epithelial_cell	2.896	ENSBGRG00000010105	protein_coding
CTNNA1	0	0.80799	0.624	0.208	0	Epithelial_cell	3	ENSBGRG00000004361	protein_coding
NDUFAB1	0	0.739746	0.645	0.224	0	Epithelial_cell	2.879	ENSBGRG00000022687	protein_coding
HINT2	0	0.650509	0.564	0.145	0	Epithelial_cell	3.89	ENSBGRG00000003583	protein_coding
ATP5F1D	0	0.740005	0.685	0.267	0	Epithelial_cell	2.566	ENSBGRG00000014332	protein_coding
SH3RF1	0	0.794427	0.549	0.14	0	Epithelial_cell	3.921	ENSBGRG00000015017	protein_coding
ENSBGRG00000026681	0	0.899003	0.684	0.288	0	Epithelial_cell	2.375	ENSBGRG00000026681	pseudogene
COX1	0	0.972929	0.996	0.995	0	Epithelial_cell	1.001	gene-COX1
DSG2	0	0.871051	0.417	0.031	0	Epithelial_cell	13.452	ENSBGRG00000022705	protein_coding
ENSBGRG00000020922	0	0.720523	0.579	0.173	0	Epithelial_cell	3.347	ENSBGRG00000020922	protein_coding
BZW2	0	0.77942	0.722	0.327	0	Epithelial_cell	2.208	ENSBGRG00000002382	protein_coding
ELOA	0	0.518134	0.979	0.975	0	Epithelial_cell	1.004	ENSBGRG00000004602	protein_coding
ENSBGRG00000002626	0	0.729766	0.881	0.725	0	Epithelial_cell	1.215	ENSBGRG00000002626	protein_coding
ENSBGRG00000012234	0	0.702836	0.67	0.255	0	Epithelial_cell	2.627	ENSBGRG00000012234	pseudogene
ARHGAP5	0	0.681842	0.61	0.192	0	Epithelial_cell	3.177	ENSBGRG00000008406	protein_coding
ENSBGRG00000024351	0	0.561604	0.977	0.983	0	Epithelial_cell	0.994	ENSBGRG00000024351	protein_coding
KIF21A	0	0.786337	0.437	0.051	0	Epithelial_cell	8.569	ENSBGRG00000012509	protein_coding
ENSBGRG00000022960	0	0.717412	0.518	0.121	0	Epithelial_cell	4.281	ENSBGRG00000022960	protein_coding
RPLP1	0	0.691528	0.997	0.999	0	Epithelial_cell	0.998	ENSBGRG00000020068	protein_coding
FGFR3	0	0.727573	0.412	0.032	0	Epithelial_cell	12.875	ENSBGRG00000017575	protein_coding
NDUFV1	0	0.658739	0.538	0.136	0	Epithelial_cell	3.956	ENSBGRG00000013540	protein_coding
ENSBGRG00000008398	0	0.830537	0.967	0.887	0	Epithelial_cell	1.09	ENSBGRG00000008398	protein_coding
ENSBGRG00000024105	0	0.725385	0.637	0.231	0	Epithelial_cell	2.758	ENSBGRG00000024105	protein_coding
TJP1	0	0.809954	0.664	0.268	0	Epithelial_cell	2.478	ENSBGRG00000012231	protein_coding
RPL7A	0	0.52147	0.972	0.971	0	Epithelial_cell	1.001	ENSBGRG00000025968	protein_coding
ENSBGRG00000006281	0	0.864511	0.621	0.219	0	Epithelial_cell	2.836	ENSBGRG00000006281	lncRNA
KRT7	0	1.03767	0.414	0.039	0	Epithelial_cell	10.615	ENSBGRG00000000608	protein_coding
MAP7	0	0.759895	0.447	0.064	0	Epithelial_cell	6.984	ENSBGRG00000015070	protein_coding
ENSBGRG00000016185	0	0.899718	0.558	0.175	0	Epithelial_cell	3.189	ENSBGRG00000016185	protein_coding
RPL31	0	0.491527	0.982	0.991	0	Epithelial_cell	0.991	ENSBGRG00000003902	protein_coding
RPL29	0	0.552581	0.968	0.975	0	Epithelial_cell	0.993	ENSBGRG00000026033	protein_coding
ENSBGRG00000008032	0	0.635807	0.562	0.16	0	Epithelial_cell	3.513	ENSBGRG00000008032	protein_coding
HMGCL	0	0.707168	0.466	0.083	0	Epithelial_cell	5.614	ENSBGRG00000005125	protein_coding
FERMT1	0	0.897959	0.446	0.069	0	Epithelial_cell	6.464	ENSBGRG00000007227	protein_coding
ENSBGRG00000021330	0	0.729946	0.789	0.45	0	Epithelial_cell	1.753	ENSBGRG00000021330	protein_coding
NDUFB7	0	0.670638	0.683	0.278	0	Epithelial_cell	2.457	ENSBGRG00000001125	protein_coding
RPL10A	0	0.604417	0.959	0.949	0	Epithelial_cell	1.011	ENSBGRG00000016190	protein_coding
ENSBGRG00000022719	0	0.634209	0.665	0.25	0	Epithelial_cell	2.66	ENSBGRG00000022719	protein_coding
IL1R2	0	1.16049	0.423	0.059	0	Epithelial_cell	7.169	ENSBGRG00000004837	protein_coding
ENSBGRG00000017215	0	0.630305	0.512	0.121	0	Epithelial_cell	4.231	ENSBGRG00000017215	protein_coding
ENSBGRG00000020003	0	0.624773	0.931	0.884	0	Epithelial_cell	1.053	ENSBGRG00000020003	protein_coding
BCKDHB	0	0.610654	0.541	0.144	0	Epithelial_cell	3.757	ENSBGRG00000003847	protein_coding
RPS3	0	0.60554	0.929	0.876	0	Epithelial_cell	1.061	ENSBGRG00000023214	protein_coding
DSC2	0	0.892337	0.409	0.044	0	Epithelial_cell	9.295	ENSBGRG00000023388	protein_coding
ENSBGRG00000017454	0	0.878211	0.464	0.094	0	Epithelial_cell	4.936	ENSBGRG00000017454	protein_coding
TXNDC17	0	0.567997	0.468	0.089	0	Epithelial_cell	5.258	ENSBGRG00000013232	protein_coding
ATP5PD	0	0.679631	0.778	0.409	0	Epithelial_cell	1.902	ENSBGRG00000016084	protein_coding
NDUFS7	0	0.681802	0.721	0.331	0	Epithelial_cell	2.178	ENSBGRG00000015309	protein_coding
ENSBGRG00000005465	0	1.01071	0.811	0.526	0	Epithelial_cell	1.542	ENSBGRG00000005465	protein_coding
NDUFB9	0	0.559935	0.62	0.217	0	Epithelial_cell	2.857	ENSBGRG00000013009	protein_coding
NOP53	0	0.570271	0.526	0.139	0	Epithelial_cell	3.784	ENSBGRG00000025223	protein_coding
ENSBGRG00000025837	0	0.715654	0.491	0.114	0	Epithelial_cell	4.307	ENSBGRG00000025837	protein_coding
ENSBGRG00000015917	0	1.02883	0.707	0.329	0	Epithelial_cell	2.149	ENSBGRG00000015917	protein_coding
ENSBGRG00000025093	0	0.59871	0.55	0.161	0	Epithelial_cell	3.416	ENSBGRG00000025093	protein_coding
CLTB	0	0.60569	0.691	0.292	0	Epithelial_cell	2.366	ENSBGRG00000014547	protein_coding
ENSBGRG00000006074	0	0.764135	0.757	0.41	0	Epithelial_cell	1.846	ENSBGRG00000006074	protein_coding
CA12	0	0.834043	0.459	0.093	0	Epithelial_cell	4.935	ENSBGRG00000026023	protein_coding
CDK6	0	1.12493	0.683	0.348	0	Epithelial_cell	1.963	ENSBGRG00000016959	protein_coding
ENSBGRG00000024489	0	0.655993	0.759	0.4	0	Epithelial_cell	1.898	ENSBGRG00000024489	protein_coding
ANXA2	0	0.737114	0.841	0.548	0	Epithelial_cell	1.535	ENSBGRG00000008299	protein_coding
FLNB	0	0.83245	0.504	0.134	0	Epithelial_cell	3.761	ENSBGRG00000025399	protein_coding
ENSBGRG00000001806	0	0.864465	0.384	0.032	0	Epithelial_cell	12	ENSBGRG00000001806	lncRNA
PAFAH1B3	0	0.46374	0.531	0.142	0	Epithelial_cell	3.739	ENSBGRG00000018054	protein_coding
TANC1	0	0.605357	0.538	0.155	0	Epithelial_cell	3.471	ENSBGRG00000010534	protein_coding
SLC22A23	0	0.816262	0.411	0.054	0	Epithelial_cell	7.611	ENSBGRG00000008663	protein_coding
ENSBGRG00000017422	0	0.469095	0.977	0.979	0	Epithelial_cell	0.998	ENSBGRG00000017422	protein_coding
UQCR10	0	0.570465	0.523	0.145	0	Epithelial_cell	3.607	ENSBGRG00000022367	protein_coding
RPL14	0	0.5003	0.977	0.986	0	Epithelial_cell	0.991	ENSBGRG00000021512	protein_coding
UACA	0	0.841336	0.463	0.104	0	Epithelial_cell	4.452	ENSBGRG00000016597	protein_coding
GSTO1	0	0.700131	0.508	0.142	0	Epithelial_cell	3.577	ENSBGRG00000012710	protein_coding
PTPN14	0	0.719851	0.467	0.106	0	Epithelial_cell	4.406	ENSBGRG00000019676	protein_coding
KARS1	0	0.583949	0.643	0.255	0	Epithelial_cell	2.522	ENSBGRG00000025047	protein_coding
ENSBGRG00000003514	0	0.590042	0.894	0.729	0	Epithelial_cell	1.226	ENSBGRG00000003514	protein_coding
CEMIP	0	0.659222	0.426	0.069	0	Epithelial_cell	6.174	ENSBGRG00000022978	protein_coding
PATJ	0	0.733776	0.38	0.033	0	Epithelial_cell	11.515	ENSBGRG00000022311	protein_coding
DSTN	0	0.634749	0.621	0.239	0	Epithelial_cell	2.598	ENSBGRG00000004466	protein_coding
HSD17B2	0	0.787262	0.376	0.031	0	Epithelial_cell	12.129	ENSBGRG00000019120	protein_coding
ENSBGRG00000022560	0	0.490874	0.969	0.967	0	Epithelial_cell	1.002	ENSBGRG00000022560	pseudogene
ATP5F1A	0	0.675244	0.768	0.443	0	Epithelial_cell	1.734	ENSBGRG00000018791	protein_coding
ENSBGRG00000002566	0	0.639966	0.75	0.398	0	Epithelial_cell	1.884	ENSBGRG00000002566	protein_coding
NDUFA12	0	0.520421	0.549	0.169	0	Epithelial_cell	3.249	ENSBGRG00000001191	protein_coding
NDUFS2	0	0.50636	0.62	0.23	0	Epithelial_cell	2.696	ENSBGRG00000001256	protein_coding
PAWR	0	0.523737	0.544	0.162	0	Epithelial_cell	3.358	ENSBGRG00000007479	protein_coding
PDLIM5	0	0.584806	0.584	0.201	0	Epithelial_cell	2.905	ENSBGRG00000000397	protein_coding
CMBL	0	0.771454	0.389	0.045	0	Epithelial_cell	8.644	ENSBGRG00000013187	protein_coding
ENSBGRG00000013984	0	0.476537	0.511	0.137	0	Epithelial_cell	3.73	ENSBGRG00000013984	protein_coding
ACAA2	0	0.538051	0.5	0.131	0	Epithelial_cell	3.817	ENSBGRG00000023212	protein_coding
ENSBGRG00000017913	0	0.766855	0.504	0.141	0	Epithelial_cell	3.574	ENSBGRG00000017913	pseudogene
FUOM	0	0.463619	0.542	0.162	0	Epithelial_cell	3.346	ENSBGRG00000016015	protein_coding
ENSBGRG00000025167	0	0.633653	0.404	0.059	0	Epithelial_cell	6.847	ENSBGRG00000025167	protein_coding
ENSBGRG00000014207	0	0.506566	0.513	0.143	0	Epithelial_cell	3.587	ENSBGRG00000014207	protein_coding
SNRNP25	0	0.655477	0.567	0.203	0	Epithelial_cell	2.793	ENSBGRG00000015756	protein_coding
ENSBGRG00000000144	0	0.564015	0.66	0.277	0	Epithelial_cell	2.383	ENSBGRG00000000144	protein_coding
IDH3B	0	0.470684	0.486	0.122	0	Epithelial_cell	3.984	ENSBGRG00000014361	protein_coding
ENSBGRG00000000060	0	0.60494	0.703	0.328	0	Epithelial_cell	2.143	ENSBGRG00000000060	protein_coding
ENSBGRG00000018720	0	0.519699	0.518	0.151	0	Epithelial_cell	3.43	ENSBGRG00000018720	protein_coding
ENSBGRG00000005916	0	0.551087	0.54	0.172	0	Epithelial_cell	3.14	ENSBGRG00000005916	protein_coding
EPCAM	0	0.968469	0.377	0.043	0	Epithelial_cell	8.767	ENSBGRG00000009151	protein_coding
ENSBGRG00000009813	0	0.447153	0.528	0.157	0	Epithelial_cell	3.363	ENSBGRG00000009813	protein_coding
RPS2	0	0.517403	0.993	0.997	0	Epithelial_cell	0.996	ENSBGRG00000025950	protein_coding
ENSBGRG00000013932	0	0.454631	0.475	0.116	0	Epithelial_cell	4.095	ENSBGRG00000013932	protein_coding
TUFT1	0	0.805013	0.468	0.124	0	Epithelial_cell	3.774	ENSBGRG00000002325	protein_coding
ENSBGRG00000011879	0	0.806383	0.363	0.032	0	Epithelial_cell	11.344	ENSBGRG00000011879	protein_coding
GSTK1	0	0.487547	0.414	0.07	0	Epithelial_cell	5.914	ENSBGRG00000009181	protein_coding
ENSBGRG00000026336	0	0.641624	0.692	0.334	0	Epithelial_cell	2.072	ENSBGRG00000026336	protein_coding
CD2AP	0	0.549861	0.526	0.165	0	Epithelial_cell	3.188	ENSBGRG00000024637	protein_coding
MAML3	0	0.677805	0.451	0.105	0	Epithelial_cell	4.295	ENSBGRG00000022425	protein_coding
ENSBGRG00000022635	0	1.3313	0.442	0.12	0	Epithelial_cell	3.683	ENSBGRG00000022635	protein_coding
STOML2	0	0.434614	0.52	0.154	0	Epithelial_cell	3.377	ENSBGRG00000012394	protein_coding
NDUFV2	0	0.444682	0.561	0.187	0	Epithelial_cell	3	ENSBGRG00000024870	protein_coding
ENSBGRG00000001402	0	0.437536	0.518	0.153	0	Epithelial_cell	3.386	ENSBGRG00000001402	protein_coding
NDUFA8	0	0.446556	0.55	0.182	0	Epithelial_cell	3.022	ENSBGRG00000012730	protein_coding
ENSBGRG00000009705	0	0.506456	0.591	0.22	0	Epithelial_cell	2.686	ENSBGRG00000009705	protein_coding
PRAG1	0	0.725522	0.387	0.056	0	Epithelial_cell	6.911	ENSBGRG00000007584	protein_coding
MRPS26	0	0.479222	0.665	0.28	0	Epithelial_cell	2.375	ENSBGRG00000012344	protein_coding
TRIM29	0	0.730132	0.356	0.03	0	Epithelial_cell	11.867	ENSBGRG00000013713	protein_coding
MCU	0	0.548651	0.518	0.161	0	Epithelial_cell	3.217	ENSBGRG00000024480	protein_coding
ENSBGRG00000001429	0	0.701591	0.726	0.387	0	Epithelial_cell	1.876	ENSBGRG00000001429	protein_coding
ACTN1	0	0.459506	0.589	0.218	0	Epithelial_cell	2.702	ENSBGRG00000006595	protein_coding
DST	0	0.512023	0.676	0.296	0	Epithelial_cell	2.284	ENSBGRG00000024977	protein_coding
ATP5F1B	0	0.701733	0.76	0.464	0	Epithelial_cell	1.638	ENSBGRG00000003323	protein_coding
RAPGEF2	0	0.726416	0.565	0.218	0	Epithelial_cell	2.592	ENSBGRG00000012332	protein_coding
ENSBGRG00000025001	0	0.412416	0.527	0.165	0	Epithelial_cell	3.194	ENSBGRG00000025001	pseudogene
ENSBGRG00000008155	0	0.417116	0.505	0.148	0	Epithelial_cell	3.412	ENSBGRG00000008155	protein_coding
rna-NC-006380.3:961..1917	0	0.845832	0.998	0.996	0	Epithelial_cell	1.002	--	--
RPL27	0	0.552482	0.934	0.882	0	Epithelial_cell	1.059	ENSBGRG00000006198	protein_coding
ABHD11	0	0.559949	0.416	0.084	0	Epithelial_cell	4.952	ENSBGRG00000012769	protein_coding
LARP1B	0	0.525391	0.43	0.094	0	Epithelial_cell	4.574	ENSBGRG00000005499	protein_coding
FGFR2	0	0.867259	0.354	0.035	0	Epithelial_cell	10.114	ENSBGRG00000023230	protein_coding
UQCC2	0	0.422178	0.476	0.128	0	Epithelial_cell	3.719	ENSBGRG00000021583	protein_coding
ENSBGRG00000023261	0	0.405785	0.546	0.181	0	Epithelial_cell	3.017	ENSBGRG00000023261	protein_coding
EFNA5	0	0.682997	0.494	0.156	0	Epithelial_cell	3.167	ENSBGRG00000020213	protein_coding
PKP1	0	0.842962	0.379	0.059	0	Epithelial_cell	6.424	ENSBGRG00000025082	protein_coding
MAGI1	0	0.120789	0.559	0.194	0	Epithelial_cell	2.881	ENSBGRG00000010872	protein_coding
IGF1R	0	0.441606	0.593	0.227	0	Epithelial_cell	2.612	ENSBGRG00000006060	protein_coding
S100A16	0	0.438927	0.601	0.229	0	Epithelial_cell	2.624	ENSBGRG00000006250	protein_coding
SAMM50	0	0.366793	0.491	0.139	0	Epithelial_cell	3.532	ENSBGRG00000016233	protein_coding
ENSBGRG00000020296	0	0.41151	0.499	0.148	0	Epithelial_cell	3.372	ENSBGRG00000020296	protein_coding
GAMT	0	0.440562	0.435	0.1	0	Epithelial_cell	4.35	ENSBGRG00000015533	protein_coding
EPHX1	0	0.471326	0.471	0.13	0	Epithelial_cell	3.623	ENSBGRG00000004302	protein_coding
C15orf48	0	0.561232	0.353	0.035	0	Epithelial_cell	10.086	ENSBGRG00000019087	protein_coding
NDUFS3	0	0.442547	0.485	0.14	0	Epithelial_cell	3.464	ENSBGRG00000019602	protein_coding
PAX9	0	0.813644	0.341	0.028	0	Epithelial_cell	12.179	ENSBGRG00000004012	protein_coding
MT2A	0	1.18126	0.633	0.363	0	Epithelial_cell	1.744	ENSBGRG00000022584	protein_coding
NDUFB5	0	0.415912	0.563	0.201	0	Epithelial_cell	2.801	ENSBGRG00000003013	protein_coding
ENSBGRG00000019813	0	0.564692	0.77	0.448	0	Epithelial_cell	1.719	ENSBGRG00000019813	protein_coding
CRYBG1	0	0.71685	0.406	0.083	0	Epithelial_cell	4.892	ENSBGRG00000005685	protein_coding
ENSBGRG00000025672	0	1.33841	0.41	0.1	0	Epithelial_cell	4.1	ENSBGRG00000025672	protein_coding
ROBO2	0	0.646139	0.501	0.17	0	Epithelial_cell	2.947	ENSBGRG00000000017	protein_coding
ENSBGRG00000024995	0	0.590175	0.763	0.433	0	Epithelial_cell	1.762	ENSBGRG00000024995	protein_coding
NAXE	0	0.363974	0.492	0.144	0	Epithelial_cell	3.417	ENSBGRG00000024696	protein_coding
AREG	0	1.23175	0.38	0.071	0	Epithelial_cell	5.352	ENSBGRG00000019294	protein_coding
RPS10-NUDT3	0	0.439977	0.971	0.981	0	Epithelial_cell	0.99	--	--
LAMA3	0	0.842569	0.376	0.064	0	Epithelial_cell	5.875	ENSBGRG00000025081	protein_coding
SDHC	0	0.456265	0.62	0.254	0	Epithelial_cell	2.441	ENSBGRG00000001525	protein_coding
ENSBGRG00000004609	0	0.542533	0.787	0.448	0	Epithelial_cell	1.757	ENSBGRG00000004609	protein_coding
ENSBGRG00000026895	0	0.477586	0.537	0.191	0	Epithelial_cell	2.812	ENSBGRG00000026895	protein_coding
ENSBGRG00000002891	0	0.401337	0.493	0.148	0	Epithelial_cell	3.331	ENSBGRG00000002891	protein_coding
USP53	0	0.426445	0.469	0.132	0	Epithelial_cell	3.553	ENSBGRG00000004871	protein_coding
TP63	0	1.05385	0.342	0.036	0	Epithelial_cell	9.5	ENSBGRG00000000889	protein_coding
ENSBGRG00000024000	0	0.549952	0.402	0.081	0	Epithelial_cell	4.963	ENSBGRG00000024000	protein_coding
GADD45A	0	0.675849	0.711	0.377	0	Epithelial_cell	1.886	ENSBGRG00000008972	protein_coding
IRX3	0	0.643386	0.327	0.021	0	Epithelial_cell	15.571	ENSBGRG00000024169	protein_coding
ENSBGRG00000015336	0	0.540681	0.694	0.339	0	Epithelial_cell	2.047	ENSBGRG00000015336	protein_coding
ENSBGRG00000008620	0	0.383352	0.482	0.141	0	Epithelial_cell	3.418	ENSBGRG00000008620	protein_coding
ENSBGRG00000004824	0	0.404505	0.544	0.192	0	Epithelial_cell	2.833	ENSBGRG00000004824	protein_coding
CADM1	0	0.682234	0.673	0.339	0	Epithelial_cell	1.985	ENSBGRG00000004215	protein_coding
CRYAB	0	0.545337	0.797	0.495	0	Epithelial_cell	1.61	ENSBGRG00000009486	protein_coding
SLC4A4	0	0.704001	0.426	0.109	0	Epithelial_cell	3.908	ENSBGRG00000026286	protein_coding
CDH13	0	1.10065	0.471	0.17	0	Epithelial_cell	2.771	ENSBGRG00000018217	protein_coding
IDH3G	0	0.33342	0.552	0.193	0	Epithelial_cell	2.86	ENSBGRG00000020629	protein_coding
MRTFB	0	0.547494	0.44	0.116	0	Epithelial_cell	3.793	ENSBGRG00000026308	protein_coding
UQCRC2	0	0.369335	0.487	0.147	0	Epithelial_cell	3.313	ENSBGRG00000024821	protein_coding
RPS4X	0	0.534875	0.943	0.925	0	Epithelial_cell	1.019	ENSBGRG00000025116	protein_coding
SLC16A1	0	0.758816	0.594	0.293	0	Epithelial_cell	2.027	ENSBGRG00000004446	protein_coding
ENSBGRG00000009445	0	0.550094	0.826	0.572	0	Epithelial_cell	1.444	ENSBGRG00000009445	protein_coding
DHRS7	0	0.5237	0.496	0.164	0	Epithelial_cell	3.024	ENSBGRG00000007903	protein_coding
ENSBGRG00000002894	0	0.539068	0.868	0.647	0	Epithelial_cell	1.342	ENSBGRG00000002894	protein_coding
ENSBGRG00000015856	0	0.38413	0.971	0.97	0	Epithelial_cell	1.001	ENSBGRG00000015856	protein_coding
TAF3	0	0.537086	0.743	0.41	0	Epithelial_cell	1.812	ENSBGRG00000014569	protein_coding
PHGDH	0	0.48638	0.388	0.076	0	Epithelial_cell	5.105	ENSBGRG00000012503	protein_coding
ENSBGRG00000024877	0	0.394305	0.56	0.209	0	Epithelial_cell	2.679	ENSBGRG00000024877	protein_coding
ENSBGRG00000022748	0	0.412793	0.428	0.104	0	Epithelial_cell	4.115	ENSBGRG00000022748	protein_coding
VDAC1	0	0.352698	0.681	0.312	0	Epithelial_cell	2.183	ENSBGRG00000001004	protein_coding
CINP	0	0.346334	0.439	0.112	0	Epithelial_cell	3.92	ENSBGRG00000016013	protein_coding
NDUFB10	0	0.489012	0.82	0.526	0	Epithelial_cell	1.559	ENSBGRG00000025973	protein_coding
NET1	0	0.427009	0.41	0.092	0	Epithelial_cell	4.457	ENSBGRG00000010362	protein_coding
ENSBGRG00000025025	0	0.388142	0.593	0.237	0	Epithelial_cell	2.502	ENSBGRG00000025025	protein_coding
rna-NC-006380.3:1985..3555	0	1.14963	0.993	0.965	0	Epithelial_cell	1.029	--	--
FMO5	0	0.720854	0.347	0.048	0	Epithelial_cell	7.229	ENSBGRG00000011000	protein_coding
GALNT18	0	0.672354	0.343	0.043	0	Epithelial_cell	7.977	ENSBGRG00000005345	protein_coding
YES1	0	0.454678	0.446	0.126	0	Epithelial_cell	3.54	ENSBGRG00000020429	protein_coding
NDUFAF3	0	0.355631	0.526	0.183	0	Epithelial_cell	2.874	ENSBGRG00000015330	protein_coding
WDR24	0	0.39344	0.602	0.249	0	Epithelial_cell	2.418	ENSBGRG00000008708	protein_coding
ENSBGRG00000002038	0	0.328103	0.491	0.154	0	Epithelial_cell	3.188	ENSBGRG00000002038	protein_coding
FAM162A	0	0.310374	0.696	0.339	0	Epithelial_cell	2.053	ENSBGRG00000005022	protein_coding
ENSBGRG00000008554	0	0.692642	0.357	0.059	0	Epithelial_cell	6.051	ENSBGRG00000008554	protein_coding
ETFA	0	0.342176	0.455	0.13	0	Epithelial_cell	3.5	ENSBGRG00000020641	protein_coding
ENSBGRG00000001138	0	0.542912	0.569	0.247	0	Epithelial_cell	2.304	ENSBGRG00000001138	protein_coding
NDUFA6	0	0.342706	0.491	0.159	0	Epithelial_cell	3.088	ENSBGRG00000010730	protein_coding
ENSBGRG00000023569	0	0.306564	0.531	0.188	0	Epithelial_cell	2.824	ENSBGRG00000023569	protein_coding
ENSBGRG00000011604	0	0.478663	0.93	0.831	0	Epithelial_cell	1.119	ENSBGRG00000011604	protein_coding
GAREM1	0	0.555626	0.428	0.117	0	Epithelial_cell	3.658	ENSBGRG00000021912	protein_coding
ENSBGRG00000024752	0	0.477974	0.504	0.179	0	Epithelial_cell	2.816	ENSBGRG00000024752	pseudogene
AURKAIP1	0	0.328764	0.43	0.113	0	Epithelial_cell	3.805	ENSBGRG00000012096	protein_coding
SYNGR1	0	0.399351	0.416	0.105	0	Epithelial_cell	3.962	ENSBGRG00000003220	protein_coding
SURF1	0	0.312707	0.515	0.179	0	Epithelial_cell	2.877	ENSBGRG00000003459	protein_coding
ENSBGRG00000019059	0	0.378651	0.368	0.066	0	Epithelial_cell	5.576	ENSBGRG00000019059	protein_coding
ENSBGRG00000011975	0	0.480966	0.785	0.464	0	Epithelial_cell	1.692	ENSBGRG00000011975	protein_coding
NEDD4L	0	0.482713	0.565	0.233	0	Epithelial_cell	2.425	ENSBGRG00000012253	protein_coding
MCC	0	0.959818	0.495	0.203	0	Epithelial_cell	2.438	ENSBGRG00000014150	protein_coding
EEF2	0	0.499078	0.875	0.701	0	Epithelial_cell	1.248	ENSBGRG00000018816	protein_coding
MRPL57	0	0.297454	0.466	0.143	0	Epithelial_cell	3.259	ENSBGRG00000013887	protein_coding
AUTS2	0	0.521112	0.352	0.057	0	Epithelial_cell	6.175	ENSBGRG00000022202	protein_coding
ECH1	0	0.326579	0.451	0.132	0	Epithelial_cell	3.417	ENSBGRG00000025648	protein_coding
RPSA	0	0.439759	0.986	0.987	0	Epithelial_cell	0.999	ENSBGRG00000007397	protein_coding
ENSBGRG00000015174	0	0.453986	0.744	0.412	0	Epithelial_cell	1.806	ENSBGRG00000015174	protein_coding
GALE	0	0.471929	0.331	0.039	0	Epithelial_cell	8.487	ENSBGRG00000005007	protein_coding
ENSBGRG00000008701	0	0.368004	0.522	0.19	0	Epithelial_cell	2.747	ENSBGRG00000008701	protein_coding
ND4L	0	0.481733	0.433	0.123	0	Epithelial_cell	3.52	gene-ND4L
SPTLC2	0	0.46799	0.472	0.157	0	Epithelial_cell	3.006	ENSBGRG00000013685	protein_coding
MRPS16	0	0.306547	0.453	0.135	0	Epithelial_cell	3.356	ENSBGRG00000025215	protein_coding
PHB	0	0.352982	0.433	0.122	0	Epithelial_cell	3.549	ENSBGRG00000023342	protein_coding
ENSBGRG00000020937	0	0.498652	0.774	0.451	0	Epithelial_cell	1.716	ENSBGRG00000020937	protein_coding
ENSBGRG00000005564	0	0.327544	0.541	0.204	0	Epithelial_cell	2.652	ENSBGRG00000005564	protein_coding
ANTKMT	0	0.27322	0.506	0.174	0	Epithelial_cell	2.908	ENSBGRG00000008454	protein_coding
MRPL58	0	0.2816	0.46	0.14	0	Epithelial_cell	3.286	ENSBGRG00000015894	protein_coding
ND5	0	0.79165	0.941	0.788	0	Epithelial_cell	1.194	gene-ND5
YJEFN3	0	0.461607	0.742	0.409	0	Epithelial_cell	1.814	ENSBGRG00000002015	protein_coding
POLR2L	0	0.313204	0.563	0.222	0	Epithelial_cell	2.536	ENSBGRG00000022872	protein_coding
STRN3	0	0.522646	0.566	0.245	0	Epithelial_cell	2.31	ENSBGRG00000007105	protein_coding
ATP5PB	0	0.471055	0.68	0.353	0	Epithelial_cell	1.926	ENSBGRG00000003935	protein_coding
ENSBGRG00000005439	0	0.502661	0.869	0.745	0	Epithelial_cell	1.166	ENSBGRG00000005439	lncRNA
CACHD1	0	0.322217	0.526	0.202	0	Epithelial_cell	2.604	ENSBGRG00000014987	protein_coding
ENSBGRG00000024407	0	0.400369	0.969	0.963	0	Epithelial_cell	1.006	ENSBGRG00000024407	protein_coding
S100A9	0	1.17029	0.358	0.079	0	Epithelial_cell	4.532	ENSBGRG00000004994	protein_coding
ENSBGRG00000001634	0	0.332516	0.619	0.269	0	Epithelial_cell	2.301	ENSBGRG00000001634	protein_coding
ENSBGRG00000025044	0	0.380713	0.96	0.951	0	Epithelial_cell	1.009	ENSBGRG00000025044	protein_coding
NDUFA3	0	0.343661	0.492	0.171	0	Epithelial_cell	2.877	ENSBGRG00000020408	protein_coding
ETFB	0	0.444896	0.729	0.393	0	Epithelial_cell	1.855	ENSBGRG00000013749	protein_coding
GMDS	0	1.05704	0.573	0.284	0	Epithelial_cell	2.018	ENSBGRG00000011025	protein_coding
ECI2	0	0.342431	0.389	0.09	0	Epithelial_cell	4.322	ENSBGRG00000007960	protein_coding
PPFIBP2	0	0.538358	0.323	0.04	0	Epithelial_cell	8.075	ENSBGRG00000005493	protein_coding
ENSBGRG00000022984	0	0.355201	0.631	0.282	0	Epithelial_cell	2.238	ENSBGRG00000022984	protein_coding
DSG3	0	0.759533	0.304	0.026	0	Epithelial_cell	11.692	ENSBGRG00000022834	protein_coding
RNF170	0	0.305677	0.404	0.103	0	Epithelial_cell	3.922	ENSBGRG00000015130	protein_coding
ACTG1	0	0.435786	0.548	0.221	0	Epithelial_cell	2.48	ENSBGRG00000025349	protein_coding
DENND2C	0	1.04142	0.344	0.071	0	Epithelial_cell	4.845	ENSBGRG00000006623	protein_coding
TATDN1	0	0.264779	0.488	0.166	0	Epithelial_cell	2.94	ENSBGRG00000013174	protein_coding
ESRP1	0	0.5965	0.294	0.018	0	Epithelial_cell	16.333	ENSBGRG00000007064	protein_coding
APBB2	0	0.475156	0.462	0.157	0	Epithelial_cell	2.943	ENSBGRG00000002693	protein_coding
MRPL16	0	0.287986	0.434	0.128	0	Epithelial_cell	3.391	ENSBGRG00000013490	protein_coding
AKR1A1	0	0.332569	0.396	0.1	0	Epithelial_cell	3.96	ENSBGRG00000002800	protein_coding
ENSBGRG00000017631	0	0.508099	0.844	0.62	0	Epithelial_cell	1.361	ENSBGRG00000017631	protein_coding
APLP2	0	0.338661	0.71	0.346	0	Epithelial_cell	2.052	ENSBGRG00000022006	protein_coding
CNKSR3	0	0.485626	0.383	0.094	0	Epithelial_cell	4.074	ENSBGRG00000003987	protein_coding
NDUFA9	0	0.311042	0.38	0.087	0	Epithelial_cell	4.368	ENSBGRG00000011376	protein_coding
XKR6	0	0.355578	0.431	0.128	0	Epithelial_cell	3.367	ENSBGRG00000002525	protein_coding
ENSBGRG00000010357	0	0.355535	0.361	0.073	0	Epithelial_cell	4.945	ENSBGRG00000010357	protein_coding
SOX6	0	0.681068	0.339	0.06	0	Epithelial_cell	5.65	ENSBGRG00000008760	protein_coding
S100A12	0	2.16767	0.594	0.404	0	Epithelial_cell	1.47	ENSBGRG00000005016	protein_coding
MBNL2	0	0.336187	0.654	0.312	0	Epithelial_cell	2.096	ENSBGRG00000021164	protein_coding
ENSBGRG00000009070	0	0.449393	0.765	0.442	0	Epithelial_cell	1.731	ENSBGRG00000009070	protein_coding
ENSBGRG00000017799	0	0.30974	0.403	0.106	0	Epithelial_cell	3.802	ENSBGRG00000017799	protein_coding
FRMD4B	0	0.635748	0.349	0.069	0	Epithelial_cell	5.058	ENSBGRG00000017724	protein_coding
CISD3	0	0.321304	0.371	0.081	0	Epithelial_cell	4.58	ENSBGRG00000014924	protein_coding
CKB	0	0.992583	0.453	0.177	0	Epithelial_cell	2.559	ENSBGRG00000024311	protein_coding
ENSBGRG00000023898	0	0.567734	0.847	0.661	0	Epithelial_cell	1.281	ENSBGRG00000023898	protein_coding
MICOS13	0	0.385165	0.72	0.37	0	Epithelial_cell	1.946	ENSBGRG00000001661	protein_coding
PKP4	0	0.432589	0.372	0.085	0	Epithelial_cell	4.376	ENSBGRG00000010064	protein_coding
KLF4	0	0.27442	0.727	0.369	0	Epithelial_cell	1.97	ENSBGRG00000002035	protein_coding
YAP1	0	0.31214	0.456	0.15	0	Epithelial_cell	3.04	ENSBGRG00000016272	protein_coding
SLC12A2	0	0.495723	0.67	0.352	0	Epithelial_cell	1.903	ENSBGRG00000007726	protein_coding
MPZL3	0	0.296251	0.415	0.117	0	Epithelial_cell	3.547	ENSBGRG00000022840	protein_coding
TECR	0	0.288905	0.447	0.142	0	Epithelial_cell	3.148	ENSBGRG00000001005	protein_coding
AHCY	0	0.377069	0.374	0.087	0	Epithelial_cell	4.299	ENSBGRG00000006978	protein_coding
ATG4D	0	0.277153	0.404	0.107	0	Epithelial_cell	3.776	ENSBGRG00000003396	protein_coding
ARL4A	0	0.308731	0.455	0.149	0	Epithelial_cell	3.054	ENSBGRG00000003203	protein_coding
FNBP1L	0	0.569262	0.379	0.097	0	Epithelial_cell	3.907	ENSBGRG00000000657	protein_coding
ENSBGRG00000016265	0	0.214949	0.387	0.094	0	Epithelial_cell	4.117	ENSBGRG00000016265	protein_coding
HOOK1	0	0.507612	0.303	0.03	0	Epithelial_cell	10.1	ENSBGRG00000024297	protein_coding
NDUFB1	0	0.321166	0.483	0.173	0	Epithelial_cell	2.792	ENSBGRG00000019621	protein_coding
ENSBGRG00000026318	0	0.959618	0.328	0.056	0	Epithelial_cell	5.857	ENSBGRG00000026318	protein_coding
LUZP1	0	0.342784	0.44	0.141	0	Epithelial_cell	3.121	ENSBGRG00000003910	protein_coding
MACROH2A1	0	0.301581	0.626	0.281	0	Epithelial_cell	2.228	ENSBGRG00000002073	protein_coding
CMC1	0	0.235498	0.445	0.139	0	Epithelial_cell	3.201	ENSBGRG00000009194	protein_coding
PRKCI	0	0.460492	0.334	0.058	0	Epithelial_cell	5.759	ENSBGRG00000006256	protein_coding
ENSBGRG00000001216	0	0.639059	0.387	0.107	0	Epithelial_cell	3.617	ENSBGRG00000001216	protein_coding
PLEKHA5	0	0.393515	0.468	0.169	0	Epithelial_cell	2.769	ENSBGRG00000002854	protein_coding
ENSBGRG00000010734	0	0.385986	0.43	0.136	0	Epithelial_cell	3.162	ENSBGRG00000010734	protein_coding
RCAN1	0	0.538001	0.377	0.097	0	Epithelial_cell	3.887	ENSBGRG00000000154	protein_coding
AKAP1	0	0.377599	0.319	0.045	0	Epithelial_cell	7.089	ENSBGRG00000016742	protein_coding
GAB1	0	0.350255	0.459	0.16	0	Epithelial_cell	2.869	ENSBGRG00000020583	protein_coding
THAP4	0	0.331356	0.335	0.057	0	Epithelial_cell	5.877	ENSBGRG00000001809	protein_coding
BRI3BP	0	0.390288	0.332	0.056	0	Epithelial_cell	5.929	ENSBGRG00000011778	protein_coding
ARHGAP42	0	0.299796	0.45	0.151	0	Epithelial_cell	2.98	ENSBGRG00000014431	protein_coding
ENSBGRG00000023100	0	0.587512	0.317	0.048	0	Epithelial_cell	6.604	ENSBGRG00000023100	lncRNA
MPC2	0	0.243844	0.425	0.128	0	Epithelial_cell	3.32	ENSBGRG00000007981	protein_coding
ENSBGRG00000021131	0	0.275048	0.535	0.212	0	Epithelial_cell	2.524	ENSBGRG00000021131	pseudogene
OXSR1	0	0.397642	0.459	0.162	0	Epithelial_cell	2.833	ENSBGRG00000011640	protein_coding
ETFDH	0	0.386348	0.321	0.049	0	Epithelial_cell	6.551	ENSBGRG00000013455	protein_coding
S100A8	0	1.45499	0.398	0.138	0	Epithelial_cell	2.884	ENSBGRG00000005058	protein_coding
ENSBGRG00000022965	0	0.492111	0.819	0.587	0	Epithelial_cell	1.395	ENSBGRG00000022965	protein_coding
MDH1	0	0.369618	0.423	0.133	0	Epithelial_cell	3.18	ENSBGRG00000010198	protein_coding
COX2	0	0.529979	0.998	0.999	0	Epithelial_cell	0.999	gene-COX2
METTL26	0	0.270267	0.382	0.096	0	Epithelial_cell	3.979	ENSBGRG00000011529	protein_coding
ENSBGRG00000002005	0	0.233731	0.432	0.132	0	Epithelial_cell	3.273	ENSBGRG00000002005	protein_coding
NT5C	0	0.245909	0.521	0.201	0	Epithelial_cell	2.592	ENSBGRG00000016708	protein_coding
CPNE8	0	0.979759	0.549	0.286	0	Epithelial_cell	1.92	ENSBGRG00000012044	protein_coding
GRHL2	0	0.598388	0.282	0.018	0	Epithelial_cell	15.667	ENSBGRG00000009497	protein_coding
AGPAT2	0	0.375395	0.321	0.049	0	Epithelial_cell	6.551	ENSBGRG00000025897	protein_coding
DECR1	0	0.357584	0.339	0.065	0	Epithelial_cell	5.215	ENSBGRG00000011742	protein_coding
TC2N	0	0.495819	0.3	0.033	0	Epithelial_cell	9.091	ENSBGRG00000016887	protein_coding
ILF2	0	0.239502	0.44	0.141	0	Epithelial_cell	3.121	ENSBGRG00000006500	protein_coding
EIF3I	0	0.239642	0.422	0.128	0	Epithelial_cell	3.297	ENSBGRG00000011926	protein_coding
ENSBGRG00000001190	0	0.243872	0.607	0.267	0	Epithelial_cell	2.273	ENSBGRG00000001190	protein_coding
DIPK1C	0	0.557756	0.285	0.021	0	Epithelial_cell	13.571	ENSBGRG00000022222	protein_coding
COX3	0	0.530616	1	1	0	Epithelial_cell	1	gene-COX3
ENSBGRG00000017388	0	0.307932	0.374	0.093	0	Epithelial_cell	4.022	ENSBGRG00000017388	protein_coding
ZBTB7C	0	0.608107	0.296	0.032	0	Epithelial_cell	9.25	ENSBGRG00000022372	protein_coding
ENSBGRG00000001509	0	1.92163	0.318	0.069	0	Epithelial_cell	4.609	ENSBGRG00000001509	protein_coding
ENSBGRG00000000756	0	0.476926	0.29	0.027	0	Epithelial_cell	10.741	ENSBGRG00000000756	protein_coding
RBFOX2	0	0.2376	0.614	0.279	0	Epithelial_cell	2.201	ENSBGRG00000009634	protein_coding
KRT18	0	1.5056	0.317	0.061	0	Epithelial_cell	5.197	ENSBGRG00000001564	protein_coding
REXO2	0	0.319256	0.365	0.087	0	Epithelial_cell	4.195	ENSBGRG00000005503	protein_coding
FAM177A1	0	0.25122	0.435	0.139	0	Epithelial_cell	3.129	ENSBGRG00000010282	protein_coding
GLRX3	0	0.217511	0.442	0.143	0	Epithelial_cell	3.091	ENSBGRG00000012497	protein_coding
CALM3	0	0.501567	0.559	0.26	0	Epithelial_cell	2.15	ENSBGRG00000018002	protein_coding
NMRAL1	0	0.287163	0.371	0.091	0	Epithelial_cell	4.077	ENSBGRG00000014975	protein_coding
SLC44A1	0	0.247999	0.481	0.175	0	Epithelial_cell	2.749	ENSBGRG00000001497	protein_coding
ALAS1	0	0.333414	0.362	0.085	0	Epithelial_cell	4.259	ENSBGRG00000007235	protein_coding
PRDX3	0	0.334273	0.341	0.068	0	Epithelial_cell	5.015	ENSBGRG00000020425	protein_coding
ENSBGRG00000024499	0	0.250846	0.394	0.108	0	Epithelial_cell	3.648	ENSBGRG00000024499	protein_coding
TUFM	0	0.308017	0.337	0.064	0	Epithelial_cell	5.266	ENSBGRG00000009208	protein_coding
ABI1	0	0.350678	0.473	0.176	0	Epithelial_cell	2.688	ENSBGRG00000014062	protein_coding
PDGFC	0	0.884484	0.33	0.066	0	Epithelial_cell	5	ENSBGRG00000004629	protein_coding
FBL	0	0.2577	0.427	0.135	0	Epithelial_cell	3.163	ENSBGRG00000022684	protein_coding
ENSBGRG00000024693	0	0.275433	0.381	0.099	0	Epithelial_cell	3.848	ENSBGRG00000024693	protein_coding
WWC2	0	0.279746	0.611	0.285	0	Epithelial_cell	2.144	ENSBGRG00000007531	protein_coding
GPHN	0	0.311351	0.571	0.252	0	Epithelial_cell	2.266	ENSBGRG00000005134	protein_coding
JUP	0	0.455002	0.288	0.027	0	Epithelial_cell	10.667	ENSBGRG00000011117	protein_coding
ENSBGRG00000018505	0	0.481662	0.415	0.137	0	Epithelial_cell	3.029	ENSBGRG00000018505	pseudogene
NDUFS4	0	0.224153	0.479	0.174	0	Epithelial_cell	2.753	ENSBGRG00000020781	protein_coding
HSD17B8	0	0.240737	0.389	0.105	0	Epithelial_cell	3.705	ENSBGRG00000018839	protein_coding
NR6A1	0	0.497874	0.327	0.061	0	Epithelial_cell	5.361	ENSBGRG00000018410	protein_coding
CYSTM1	0	0.347767	0.424	0.138	0	Epithelial_cell	3.072	ENSBGRG00000014293	protein_coding
COL17A1	0	0.540988	0.278	0.02	0	Epithelial_cell	13.9	ENSBGRG00000010903	protein_coding
ENSBGRG00000022662	0	0.76443	0.339	0.078	0	Epithelial_cell	4.346	ENSBGRG00000022662	protein_coding
AP1M2	0	0.431562	0.276	0.019	0	Epithelial_cell	14.526	ENSBGRG00000003553	protein_coding
MRPS2	0	0.204003	0.434	0.141	0	Epithelial_cell	3.078	ENSBGRG00000006574	protein_coding
RPL32	0	0.325671	0.982	0.993	0	Epithelial_cell	0.989	ENSBGRG00000023548	protein_coding
SMAD1	0	0.228989	0.378	0.1	0	Epithelial_cell	3.78	ENSBGRG00000007622	protein_coding
ENSBGRG00000001528	0	0.469966	0.302	0.041	0	Epithelial_cell	7.366	ENSBGRG00000001528	protein_coding
SLIRP	0	0.219654	0.408	0.121	0	Epithelial_cell	3.372	ENSBGRG00000014098	protein_coding
ENSBGRG00000014370	0	0.32869	0.712	0.388	0	Epithelial_cell	1.835	ENSBGRG00000014370	protein_coding
ENSBGRG00000004350	0	0.405878	0.305	0.044	0	Epithelial_cell	6.932	ENSBGRG00000004350	lncRNA
MRPL40	0	0.195175	0.479	0.175	0	Epithelial_cell	2.737	ENSBGRG00000019620	protein_coding
ESD	0	0.22786	0.52	0.208	0	Epithelial_cell	2.5	ENSBGRG00000020909	protein_coding
CNNM4	0	0.300299	0.411	0.128	0	Epithelial_cell	3.211	ENSBGRG00000026799	protein_coding
ELF3	0	0.97824	0.317	0.064	0	Epithelial_cell	4.953	ENSBGRG00000025881	protein_coding
CUTA	0	0.224826	0.549	0.231	0	Epithelial_cell	2.377	ENSBGRG00000016639	protein_coding
PRDX6	0	0.549953	0.767	0.505	0	Epithelial_cell	1.519	ENSBGRG00000021918	protein_coding
ENSBGRG00000006973	0	0.318191	0.314	0.052	0	Epithelial_cell	6.038	ENSBGRG00000006973	lncRNA
IMPDH2	0	0.239896	0.394	0.115	0	Epithelial_cell	3.426	ENSBGRG00000015395	protein_coding
CYP26A1	0	0.658361	0.275	0.022	0	Epithelial_cell	12.5	ENSBGRG00000021895	protein_coding
ELMO3	0	0.462276	0.273	0.019	0	Epithelial_cell	14.368	ENSBGRG00000026869	protein_coding
ENSBGRG00000000809	0	0.355001	0.311	0.05	0	Epithelial_cell	6.22	ENSBGRG00000000809	protein_coding
ENSBGRG00000006887	0	0.255384	0.372	0.099	0	Epithelial_cell	3.758	ENSBGRG00000006887	protein_coding
SLMAP	0	0.300949	0.513	0.214	0	Epithelial_cell	2.397	ENSBGRG00000024830	protein_coding
NME2	0	0.332444	0.573	0.266	0	Epithelial_cell	2.154	ENSBGRG00000010251	protein_coding
ENSBGRG00000018739	0	0.255965	0.655	0.315	0	Epithelial_cell	2.079	ENSBGRG00000018739	protein_coding
ENSBGRG00000019931	0	0.306359	0.323	0.06	0	Epithelial_cell	5.383	ENSBGRG00000019931	protein_coding
ENSBGRG00000007676	0	0.328514	0.323	0.062	0	Epithelial_cell	5.21	ENSBGRG00000007676	protein_coding
ANXA4	0	0.487819	0.339	0.078	0	Epithelial_cell	4.346	ENSBGRG00000004840	protein_coding
ENSBGRG00000020103	0	0.226512	0.494	0.192	0	Epithelial_cell	2.573	ENSBGRG00000020103	protein_coding
ENSBGRG00000006411	0	1.46392	0.291	0.048	0	Epithelial_cell	6.062	ENSBGRG00000006411	protein_coding
MRPL13	0	0.235076	0.386	0.11	0	Epithelial_cell	3.509	ENSBGRG00000016852	protein_coding
LONRF1	0	0.312667	0.478	0.187	0	Epithelial_cell	2.556	ENSBGRG00000007845	protein_coding
EFCAB7	0	0.260146	0.355	0.087	0	Epithelial_cell	4.08	ENSBGRG00000017077	protein_coding
TAX1BP3	0	0.283329	0.373	0.102	0	Epithelial_cell	3.657	ENSBGRG00000021332	protein_coding
ENSBGRG00000006936	0	0.276258	0.342	0.077	0	Epithelial_cell	4.442	ENSBGRG00000006936	protein_coding
LIMA1	0	0.353301	0.451	0.168	0	Epithelial_cell	2.685	ENSBGRG00000002970	protein_coding
NASP	0	0.425432	0.663	0.336	0	Epithelial_cell	1.973	ENSBGRG00000002640	protein_coding
LAMTOR2	0	0.208645	0.449	0.159	0	Epithelial_cell	2.824	ENSBGRG00000022629	protein_coding
ATAT1	0	0.267803	0.332	0.071	0	Epithelial_cell	4.676	ENSBGRG00000007717	protein_coding
ENSBGRG00000019707	0	0.768354	0.289	0.042	0	Epithelial_cell	6.881	ENSBGRG00000019707	protein_coding
VCL	0	0.379308	0.68	0.365	0	Epithelial_cell	1.863	ENSBGRG00000018257	protein_coding
ENDOG	0	0.197823	0.422	0.14	0	Epithelial_cell	3.014	ENSBGRG00000015041	protein_coding
ACSF2	0	0.283147	0.343	0.081	0	Epithelial_cell	4.235	ENSBGRG00000006209	protein_coding
FHL2	0	0.279639	0.37	0.103	0	Epithelial_cell	3.592	ENSBGRG00000006023	protein_coding
TRAPPC5	0	0.18164	0.542	0.229	0	Epithelial_cell	2.367	ENSBGRG00000019065	protein_coding
PNKD	0	0.215364	0.384	0.112	0	Epithelial_cell	3.429	ENSBGRG00000001618	protein_coding
PHPT1	0	0.193498	0.462	0.171	0	Epithelial_cell	2.702	ENSBGRG00000007028	protein_coding
AFG3L2	0	0.214585	0.397	0.122	0	Epithelial_cell	3.254	ENSBGRG00000026151	protein_coding
NCKAP1	0	0.214578	0.456	0.168	0	Epithelial_cell	2.714	ENSBGRG00000002437	protein_coding
ENSBGRG00000004783	0	0.324847	0.96	0.962	0	Epithelial_cell	0.998	ENSBGRG00000004783	protein_coding
ENSBGRG00000017733	0	0.18398	0.419	0.138	0	Epithelial_cell	3.036	ENSBGRG00000017733	protein_coding
PPP2R3A	0	0.258363	0.453	0.171	0	Epithelial_cell	2.649	ENSBGRG00000003074	protein_coding
JAG2	0	0.473321	0.276	0.029	0	Epithelial_cell	9.517	ENSBGRG00000006002	protein_coding
ECM1	0	0.446229	0.465	0.196	0	Epithelial_cell	2.372	ENSBGRG00000000897	protein_coding
SLC25A21	0	0.615975	0.309	0.059	0	Epithelial_cell	5.237	ENSBGRG00000004103	protein_coding
OGDH	0	0.260208	0.44	0.158	0	Epithelial_cell	2.785	ENSBGRG00000015524	protein_coding
HADHA	0	0.176902	0.419	0.139	0	Epithelial_cell	3.014	ENSBGRG00000012469	protein_coding
ALKBH7	0	0.226407	0.366	0.099	0	Epithelial_cell	3.697	ENSBGRG00000000719	protein_coding
ENSBGRG00000002707	0	0.190192	0.461	0.17	0	Epithelial_cell	2.712	ENSBGRG00000002707	protein_coding
ETNK1	0	0.394704	0.621	0.318	0	Epithelial_cell	1.953	ENSBGRG00000000417	protein_coding
SNX5	0	0.18024	0.458	0.168	0	Epithelial_cell	2.726	ENSBGRG00000005032	protein_coding
ENSBGRG00000024585	0	0.466055	0.761	0.496	0	Epithelial_cell	1.534	ENSBGRG00000024585	protein_coding
ENSBGRG00000016517	0	0.16433	0.501	0.198	0	Epithelial_cell	2.53	ENSBGRG00000016517	protein_coding
ADH5	0	0.242561	0.394	0.123	0	Epithelial_cell	3.203	ENSBGRG00000001695	protein_coding
COBLL1	0	0.182164	0.395	0.125	0	Epithelial_cell	3.16	ENSBGRG00000018928	protein_coding
ERCC1	0	0.189764	0.419	0.139	0	Epithelial_cell	3.014	ENSBGRG00000022455	protein_coding
MRPS5	0	0.216352	0.369	0.102	0	Epithelial_cell	3.618	ENSBGRG00000026773	protein_coding
DGCR8	0	0.324148	0.621	0.312	0	Epithelial_cell	1.99	ENSBGRG00000022686	protein_coding
ENSBGRG00000009845	0	0.170473	0.546	0.232	0	Epithelial_cell	2.353	ENSBGRG00000009845	protein_coding
UCHL3	0	0.246456	0.359	0.097	0	Epithelial_cell	3.701	ENSBGRG00000004876	protein_coding
SPRED2	0	0.409349	0.356	0.097	0	Epithelial_cell	3.67	ENSBGRG00000012585	protein_coding
MRPL41	0	0.240725	0.571	0.26	0	Epithelial_cell	2.196	ENSBGRG00000010566	protein_coding
SLC25A1	0	0.247946	0.345	0.085	0	Epithelial_cell	4.059	ENSBGRG00000019365	protein_coding
YBX3	0	0.14272	0.559	0.242	0	Epithelial_cell	2.31	ENSBGRG00000021806	protein_coding
ACADVL	0	0.210692	0.37	0.104	0	Epithelial_cell	3.558	ENSBGRG00000022258	protein_coding
MRPL54	0	0.174248	0.425	0.145	0	Epithelial_cell	2.931	ENSBGRG00000019811	protein_coding
COX8A	0	0.178279	0.493	0.196	0	Epithelial_cell	2.515	ENSBGRG00000010495	protein_coding
IPO5	0	0.219294	0.351	0.09	0	Epithelial_cell	3.9	ENSBGRG00000021703	protein_coding
NFIB	0	0.164004	0.534	0.235	0	Epithelial_cell	2.272	ENSBGRG00000000469	protein_coding
HSD17B12	0	0.304932	0.468	0.187	0	Epithelial_cell	2.503	ENSBGRG00000024610	protein_coding
ENSBGRG00000024809	0	0.182709	0.463	0.175	0	Epithelial_cell	2.646	ENSBGRG00000024809	protein_coding
SYNCRIP	0	0.235311	0.566	0.26	0	Epithelial_cell	2.177	ENSBGRG00000021677	protein_coding
ENSBGRG00000018273	0	0.213095	0.407	0.135	0	Epithelial_cell	3.015	ENSBGRG00000018273	protein_coding
PCBD2	0	0.208673	0.395	0.125	0	Epithelial_cell	3.16	ENSBGRG00000001957	protein_coding
MRPL37	0	0.261482	0.306	0.056	0	Epithelial_cell	5.464	ENSBGRG00000001480	protein_coding
SNRPA	0	0.371976	0.322	0.071	0	Epithelial_cell	4.535	ENSBGRG00000015706	protein_coding
ENSBGRG00000006839	0	0.28737	0.332	0.078	0	Epithelial_cell	4.256	ENSBGRG00000006839	protein_coding
CAPRIN1	0	0.194199	0.474	0.184	0	Epithelial_cell	2.576	ENSBGRG00000019088	protein_coding
POLDIP2	0	0.222522	0.335	0.079	0	Epithelial_cell	4.241	ENSBGRG00000011568	protein_coding
ENSBGRG00000002223	0	0.163172	0.497	0.2	0	Epithelial_cell	2.485	ENSBGRG00000002223	protein_coding
SNRPD2	0	0.308208	0.704	0.385	0	Epithelial_cell	1.829	ENSBGRG00000021083	protein_coding
GADD45GIP1	0	0.193922	0.384	0.118	0	Epithelial_cell	3.254	ENSBGRG00000007568	protein_coding
CHCHD5	0	0.243243	0.331	0.077	0	Epithelial_cell	4.299	ENSBGRG00000013449	protein_coding
ENSBGRG00000024619	0	0.301163	0.38	0.119	0	Epithelial_cell	3.193	ENSBGRG00000024619	protein_coding
CAB39	0	0.368541	0.587	0.3	0	Epithelial_cell	1.957	ENSBGRG00000007648	protein_coding
HECW2	0	0.52548	0.306	0.06	0	Epithelial_cell	5.1	ENSBGRG00000001305	protein_coding
GNAI1	0	0.364832	0.307	0.06	0	Epithelial_cell	5.117	ENSBGRG00000019449	protein_coding
RND3	0	0.319851	0.379	0.118	0	Epithelial_cell	3.212	ENSBGRG00000005710	protein_coding
CDC42EP4	0	0.318306	0.316	0.067	0	Epithelial_cell	4.716	ENSBGRG00000011323	protein_coding
EPN1	0	0.163845	0.444	0.162	0	Epithelial_cell	2.741	ENSBGRG00000022217	protein_coding
ENSBGRG00000003669	0	0.27025	0.313	0.064	0	Epithelial_cell	4.891	ENSBGRG00000003669	protein_coding
VPS37B	0	0.300026	0.418	0.15	0	Epithelial_cell	2.787	ENSBGRG00000004928	protein_coding
SCLY	0	0.185357	0.426	0.152	0	Epithelial_cell	2.803	ENSBGRG00000021145	protein_coding
HIBADH	0	0.248521	0.334	0.082	0	Epithelial_cell	4.073	ENSBGRG00000002143	protein_coding
SFRP1	0	0.204379	0.428	0.163	0	Epithelial_cell	2.626	ENSBGRG00000011484	protein_coding
ENSBGRG00000000690	0	0.180969	0.445	0.164	0	Epithelial_cell	2.713	ENSBGRG00000000690	protein_coding
MTX1	0	0.231647	0.328	0.077	0	Epithelial_cell	4.26	ENSBGRG00000018334	protein_coding
NFE2L2	0	0.265533	0.597	0.29	0	Epithelial_cell	2.059	ENSBGRG00000000213	protein_coding
MYO1D	0	0.342794	0.636	0.345	0	Epithelial_cell	1.843	ENSBGRG00000019568	protein_coding
FARP1	0	0.316262	0.414	0.149	0	Epithelial_cell	2.779	ENSBGRG00000022309	protein_coding
TSTA3	0	0.260067	0.368	0.11	0	Epithelial_cell	3.345	ENSBGRG00000005617	protein_coding
ENSBGRG00000023129	0	0.23836	0.642	0.321	0	Epithelial_cell	2	ENSBGRG00000023129	protein_coding
ENSBGRG00000004306	0	0.167466	0.446	0.166	0	Epithelial_cell	2.687	ENSBGRG00000004306	protein_coding
ROBO1	0	0.794714	0.443	0.199	0	Epithelial_cell	2.226	ENSBGRG00000000014	protein_coding
PTPN13	0	0.437469	0.413	0.155	0	Epithelial_cell	2.665	ENSBGRG00000016575	protein_coding
RPS19BP1	0	0.191681	0.421	0.15	0	Epithelial_cell	2.807	ENSBGRG00000003370	protein_coding
ENSBGRG00000001074	0	0.812009	0.277	0.041	0	Epithelial_cell	6.756	ENSBGRG00000001074	protein_coding
ENSBGRG00000018140	0	0.339125	0.93	0.869	0	Epithelial_cell	1.07	ENSBGRG00000018140	protein_coding
AIMP1	0	0.137823	0.553	0.243	0	Epithelial_cell	2.276	ENSBGRG00000006343	protein_coding
RAB3D	0	0.229451	0.344	0.091	0	Epithelial_cell	3.78	ENSBGRG00000011945	protein_coding
LRRC1	0	0.337218	0.294	0.051	0	Epithelial_cell	5.765	ENSBGRG00000023507	protein_coding
CSF3R	0	0.162625	0.369	0.109	0	Epithelial_cell	3.385	ENSBGRG00000007254	protein_coding
ENSBGRG00000022954	0	0.251956	0.308	0.062	0	Epithelial_cell	4.968	ENSBGRG00000022954	protein_coding
IGF2BP2	0	0.592568	0.313	0.072	0	Epithelial_cell	4.347	ENSBGRG00000002494	protein_coding
ENSBGRG00000010723	0	0.204175	0.522	0.236	0	Epithelial_cell	2.212	ENSBGRG00000010723	protein_coding
ENSBGRG00000004727	0	1.72584	0.384	0.149	0	Epithelial_cell	2.577	ENSBGRG00000004727	lncRNA
FGD6	0	0.453378	0.281	0.043	0	Epithelial_cell	6.535	ENSBGRG00000000973	protein_coding
TFCP2L1	0	0.578767	0.251	0.017	0	Epithelial_cell	14.765	ENSBGRG00000002489	protein_coding
ENSBGRG00000018675	0	0.157077	0.5	0.207	0	Epithelial_cell	2.415	ENSBGRG00000018675	protein_coding
ST14	0	0.461922	0.254	0.019	0	Epithelial_cell	13.368	ENSBGRG00000021803	protein_coding
PLGRKT	0	0.222284	0.358	0.102	0	Epithelial_cell	3.51	ENSBGRG00000006032	protein_coding
BDH1	0	0.546676	0.262	0.027	0	Epithelial_cell	9.704	ENSBGRG00000022869	protein_coding
PNP	0	0.143238	0.537	0.239	0	Epithelial_cell	2.247	ENSBGRG00000026534	protein_coding
EPHB2	0	0.394778	0.292	0.052	0	Epithelial_cell	5.615	ENSBGRG00000003473	protein_coding
MACROD2	0	0.418527	0.332	0.087	0	Epithelial_cell	3.816	ENSBGRG00000008288	protein_coding
N4BP2	0	0.27947	0.365	0.111	0	Epithelial_cell	3.288	ENSBGRG00000002859	protein_coding
ENSBGRG00000019938	0	0.412647	0.268	0.032	0	Epithelial_cell	8.375	ENSBGRG00000019938	pseudogene
ENSBGRG00000003539	0	0.322964	0.949	0.947	0	Epithelial_cell	1.002	ENSBGRG00000003539	protein_coding
OPHN1	0	0.184877	0.471	0.192	0	Epithelial_cell	2.453	ENSBGRG00000009900	protein_coding
KRTCAP2	0	0.15906	0.612	0.29	0	Epithelial_cell	2.11	ENSBGRG00000017001	protein_coding
THSD4	0	0.606434	0.31	0.071	0	Epithelial_cell	4.366	ENSBGRG00000015359	protein_coding
UBL4A	0	0.166537	0.569	0.26	0	Epithelial_cell	2.188	ENSBGRG00000026234	protein_coding
CYFIP1	0	0.189945	0.403	0.138	0	Epithelial_cell	2.92	ENSBGRG00000005442	protein_coding
ENSBGRG00000003334	0	0.356887	0.29	0.051	0	Epithelial_cell	5.686	ENSBGRG00000003334	protein_coding
PPFIBP1	0	0.19354	0.452	0.179	0	Epithelial_cell	2.525	ENSBGRG00000002623	protein_coding
HDAC1	0	0.157855	0.442	0.167	0	Epithelial_cell	2.647	ENSBGRG00000012575	protein_coding
FAT1	0	0.520355	0.29	0.054	0	Epithelial_cell	5.37	ENSBGRG00000015602	protein_coding
SLC16A10	0	0.389674	0.317	0.075	0	Epithelial_cell	4.227	ENSBGRG00000011302	protein_coding
EFNA1	0	0.284887	0.32	0.076	0	Epithelial_cell	4.211	ENSBGRG00000016426	protein_coding
ENSBGRG00000009376	0	0.368007	0.373	0.121	0	Epithelial_cell	3.083	ENSBGRG00000009376	protein_coding
TM4SF1	0	0.449525	0.299	0.06	0	Epithelial_cell	4.983	ENSBGRG00000016631	protein_coding
ENSBGRG00000014423	0	0.191074	0.351	0.098	0	Epithelial_cell	3.582	ENSBGRG00000014423	protein_coding
ENSBGRG00000025721	0	0.155836	0.523	0.227	0	Epithelial_cell	2.304	ENSBGRG00000025721	protein_coding
ASTN2	0	0.820235	0.266	0.035	0	Epithelial_cell	7.6	ENSBGRG00000009368	protein_coding
MYO6	0	0.4115	0.376	0.128	0	Epithelial_cell	2.938	ENSBGRG00000004931	protein_coding
ENSBGRG00000012338	0	0.820164	0.39	0.151	0	Epithelial_cell	2.583	ENSBGRG00000012338	lncRNA
EIF3L	0	0.179603	0.34	0.091	0	Epithelial_cell	3.736	ENSBGRG00000001799	protein_coding
RGS7	0	0.599539	0.256	0.025	0	Epithelial_cell	10.24	ENSBGRG00000012889	protein_coding
ENSBGRG00000017055	0	0.214821	0.318	0.075	0	Epithelial_cell	4.24	ENSBGRG00000017055	protein_coding
ENSBGRG00000018684	0	0.153121	0.414	0.148	0	Epithelial_cell	2.797	ENSBGRG00000018684	protein_coding
ENSBGRG00000022140	0	0.130149	0.453	0.175	0	Epithelial_cell	2.589	ENSBGRG00000022140	protein_coding
CBR4	0	0.285911	0.279	0.044	0	Epithelial_cell	6.341	ENSBGRG00000015246	protein_coding
ENSBGRG00000019941	0	0.127578	0.413	0.147	0	Epithelial_cell	2.81	ENSBGRG00000019941	protein_coding
PDCD5	0	0.159923	0.376	0.121	0	Epithelial_cell	3.107	ENSBGRG00000016600	protein_coding
ENSBGRG00000008312	0	0.14764	0.489	0.205	0	Epithelial_cell	2.385	ENSBGRG00000008312	protein_coding
ENSBGRG00000021751	0	0.312884	0.328	0.086	0	Epithelial_cell	3.814	ENSBGRG00000021751	protein_coding
NOP14	0	0.208461	0.369	0.116	0	Epithelial_cell	3.181	ENSBGRG00000014192	protein_coding
NAA38	0	0.150166	0.378	0.122	0	Epithelial_cell	3.098	ENSBGRG00000010936	protein_coding
ENSBGRG00000011291	0	0.207463	0.425	0.161	0	Epithelial_cell	2.64	ENSBGRG00000011291	protein_coding
FMNL2	0	0.246144	0.519	0.24	0	Epithelial_cell	2.163	ENSBGRG00000015350	protein_coding
ENSBGRG00000009189	0	0.330359	0.957	0.966	0	Epithelial_cell	0.991	ENSBGRG00000009189	protein_coding
RNASEH2A	0	0.255138	0.319	0.079	0	Epithelial_cell	4.038	ENSBGRG00000006330	protein_coding
MRPL52	0	0.146926	0.586	0.275	0	Epithelial_cell	2.131	ENSBGRG00000003895	protein_coding
RCAN2	0	0.364473	0.316	0.079	0	Epithelial_cell	4	ENSBGRG00000025293	protein_coding
GSK3B	0	0.394115	0.643	0.357	0	Epithelial_cell	1.801	ENSBGRG00000002466	protein_coding
ENSBGRG00000018876	0	0.192076	0.471	0.199	0	Epithelial_cell	2.367	ENSBGRG00000018876	pseudogene
CCT3	0	0.129434	0.393	0.134	0	Epithelial_cell	2.933	ENSBGRG00000023849	protein_coding
RBBP8	0	0.299883	0.31	0.073	0	Epithelial_cell	4.247	ENSBGRG00000025900	protein_coding
ENSBGRG00000025760	0	0.151246	0.531	0.24	0	Epithelial_cell	2.213	ENSBGRG00000025760	protein_coding
ENSBGRG00000010230	0	0.200885	0.319	0.079	0	Epithelial_cell	4.038	ENSBGRG00000010230	protein_coding
EZH2	0	0.291002	0.552	0.27	0	Epithelial_cell	2.044	ENSBGRG00000013158	protein_coding
ENSBGRG00000008842	0	0.143074	0.569	0.263	0	Epithelial_cell	2.163	ENSBGRG00000008842	protein_coding
MRPL10	0	0.189523	0.342	0.096	0	Epithelial_cell	3.562	ENSBGRG00000019422	protein_coding
ENSBGRG00000018074	0	0.16273	0.362	0.112	0	Epithelial_cell	3.232	ENSBGRG00000018074	protein_coding
CTNNB1	0	0.204823	0.376	0.124	0	Epithelial_cell	3.032	ENSBGRG00000021135	protein_coding
RAB5IF	0	0.120142	0.467	0.19	0	Epithelial_cell	2.458	ENSBGRG00000014676	protein_coding
ENSBGRG00000012009	0	0.253481	0.614	0.314	0	Epithelial_cell	1.955	ENSBGRG00000012009	protein_coding
CAT	0	0.170067	0.432	0.167	0	Epithelial_cell	2.587	ENSBGRG00000019772	protein_coding
PTGES2	0	0.27687	0.267	0.038	0	Epithelial_cell	7.026	ENSBGRG00000008923	protein_coding
CSNK2B	0	0.11062	0.455	0.18	0	Epithelial_cell	2.528	ENSBGRG00000014465	protein_coding
CTBP2	0	0.278205	0.338	0.096	0	Epithelial_cell	3.521	ENSBGRG00000007663	protein_coding
SMARCC1	0	0.138584	0.452	0.181	0	Epithelial_cell	2.497	ENSBGRG00000017707	protein_coding
SUCLG2	0	0.202985	0.656	0.343	0	Epithelial_cell	1.913	ENSBGRG00000014669	protein_coding
PSMB5	0	0.205213	0.327	0.086	0	Epithelial_cell	3.802	ENSBGRG00000005400	protein_coding
GNAQ	0	0.412042	0.44	0.19	0	Epithelial_cell	2.316	ENSBGRG00000018521	protein_coding
FRYL	0	0.242874	0.467	0.197	0	Epithelial_cell	2.371	ENSBGRG00000000771	protein_coding
MKKS	0	0.148343	0.377	0.124	0	Epithelial_cell	3.04	ENSBGRG00000010545	protein_coding
ENSBGRG00000001539	0	0.291374	0.305	0.069	0	Epithelial_cell	4.42	ENSBGRG00000001539	protein_coding
TPD52	0	0.352351	0.348	0.108	0	Epithelial_cell	3.222	ENSBGRG00000018118	protein_coding
ENSBGRG00000011214	0	0.164424	0.349	0.103	0	Epithelial_cell	3.388	ENSBGRG00000011214	protein_coding
MLF2	0	0.134932	0.526	0.235	0	Epithelial_cell	2.238	ENSBGRG00000000386	protein_coding
ANAPC13	0	0.194474	0.324	0.084	0	Epithelial_cell	3.857	ENSBGRG00000003311	protein_coding
ENSBGRG00000012222	0	0.292889	0.271	0.042	0	Epithelial_cell	6.452	ENSBGRG00000012222	protein_coding
COMTD1	0	0.268208	0.295	0.062	0	Epithelial_cell	4.758	ENSBGRG00000020910	protein_coding
ITGAV	0	0.375818	0.591	0.322	0	Epithelial_cell	1.835	ENSBGRG00000002833	protein_coding
ENSBGRG00000025012	0	0.2204	0.286	0.054	0	Epithelial_cell	5.296	ENSBGRG00000025012	protein_coding
RAB10	0	0.167375	0.505	0.225	0	Epithelial_cell	2.244	ENSBGRG00000013498	protein_coding
APEH	0	0.230605	0.296	0.062	0	Epithelial_cell	4.774	ENSBGRG00000020998	protein_coding
ATP6V0B	0	0.0990122	0.497	0.212	0	Epithelial_cell	2.344	ENSBGRG00000007694	protein_coding
THOC7	0	0.125747	0.376	0.123	0	Epithelial_cell	3.057	ENSBGRG00000026618	protein_coding
COQ7	0	0.243608	0.3	0.066	0	Epithelial_cell	4.545	ENSBGRG00000022138	protein_coding
ENSBGRG00000024745	0	0.260437	0.265	0.038	0	Epithelial_cell	6.974	ENSBGRG00000024745	protein_coding
CNDP2	0	0.213803	0.331	0.092	0	Epithelial_cell	3.598	ENSBGRG00000022281	protein_coding
HIBCH	0	0.132235	0.372	0.121	0	Epithelial_cell	3.074	ENSBGRG00000000271	protein_coding
ENSBGRG00000006055	0	0.527323	0.281	0.054	0	Epithelial_cell	5.204	ENSBGRG00000006055	pseudogene
ENSBGRG00000011239	0	0.107536	0.449	0.178	0	Epithelial_cell	2.522	ENSBGRG00000011239	protein_coding
HRAS	0	0.222829	0.296	0.064	0	Epithelial_cell	4.625	ENSBGRG00000016884	protein_coding
PTPRG	0	0.0758789	0.627	0.316	0	Epithelial_cell	1.984	ENSBGRG00000026439	protein_coding
ENSBGRG00000000521	0	0.310407	0.736	0.463	0	Epithelial_cell	1.59	ENSBGRG00000000521	protein_coding
B9D1	0	0.254585	0.279	0.05	0	Epithelial_cell	5.58	ENSBGRG00000022781	protein_coding
POLR2I	0	0.141653	0.405	0.148	0	Epithelial_cell	2.736	ENSBGRG00000019287	protein_coding
ENSBGRG00000007171	0	0.125864	0.516	0.229	0	Epithelial_cell	2.253	ENSBGRG00000007171	protein_coding
HSDL2	0	0.252897	0.29	0.06	0	Epithelial_cell	4.833	ENSBGRG00000004880	protein_coding
TRIM28	0	0.118833	0.476	0.199	0	Epithelial_cell	2.392	ENSBGRG00000013858	protein_coding
HBEGF	0	0.321523	0.267	0.042	0	Epithelial_cell	6.357	ENSBGRG00000014467	protein_coding
TIMM44	0	0.167197	0.321	0.084	0	Epithelial_cell	3.821	ENSBGRG00000020570	protein_coding
ENSBGRG00000015913	0	0.168893	0.359	0.113	0	Epithelial_cell	3.177	ENSBGRG00000015913	protein_coding
RGMB	0	0.279152	0.394	0.145	0	Epithelial_cell	2.717	ENSBGRG00000017176	protein_coding
COPE	0	0.136564	0.547	0.253	0	Epithelial_cell	2.162	ENSBGRG00000001045	protein_coding
TIMM10	0	0.21369	0.308	0.074	0	Epithelial_cell	4.162	ENSBGRG00000005632	protein_coding
ENSBGRG00000018010	0	0.249332	0.339	0.101	0	Epithelial_cell	3.356	ENSBGRG00000018010	pseudogene
ENSBGRG00000024715	0	0.242319	0.409	0.158	0	Epithelial_cell	2.589	ENSBGRG00000024715	protein_coding
VEGFA	0	0.195092	0.552	0.261	0	Epithelial_cell	2.115	ENSBGRG00000010227	protein_coding
COQ2	0	0.210173	0.29	0.06	0	Epithelial_cell	4.833	ENSBGRG00000021631	protein_coding
SMTN	0	0.204486	0.293	0.063	0	Epithelial_cell	4.651	ENSBGRG00000025006	protein_coding
ENSBGRG00000023216	0	0.282639	0.994	0.997	0	Epithelial_cell	0.997	ENSBGRG00000023216	protein_coding
UBALD1	0	0.192677	0.348	0.107	0	Epithelial_cell	3.252	ENSBGRG00000014511	protein_coding
PLEKHA7	0	0.515297	0.254	0.033	0	Epithelial_cell	7.697	ENSBGRG00000009104	protein_coding
MISP3	0	0.237815	0.349	0.11	0	Epithelial_cell	3.173	ENSBGRG00000023479	protein_coding
GRPEL1	0	0.132973	0.362	0.116	0	Epithelial_cell	3.121	ENSBGRG00000006663	protein_coding
ENSBGRG00000014485	0	0.0922686	0.527	0.235	0	Epithelial_cell	2.243	ENSBGRG00000014485	protein_coding
NEO1	0	0.458429	0.298	0.073	0	Epithelial_cell	4.082	ENSBGRG00000010683	protein_coding
MRPL50	0	0.207365	0.289	0.06	0	Epithelial_cell	4.817	ENSBGRG00000000573	protein_coding
ENSBGRG00000025112	0	0.147991	0.316	0.083	0	Epithelial_cell	3.807	ENSBGRG00000025112	pseudogene
KTN1	0	0.145317	0.554	0.263	0	Epithelial_cell	2.106	ENSBGRG00000004134	protein_coding
ANXA3	0	0.431251	0.256	0.035	0	Epithelial_cell	7.314	ENSBGRG00000011623	protein_coding
SOX4	0	0.458274	0.405	0.162	0	Epithelial_cell	2.5	ENSBGRG00000025884	protein_coding
ALAD	0	0.213996	0.296	0.067	0	Epithelial_cell	4.418	ENSBGRG00000006128	protein_coding
DOCK1	0	0.184924	0.476	0.208	0	Epithelial_cell	2.288	ENSBGRG00000009636	protein_coding
LIMK2	0	0.269113	0.273	0.048	0	Epithelial_cell	5.688	ENSBGRG00000007932	protein_coding
ND3	0	0.472664	0.886	0.677	0	Epithelial_cell	1.309	gene-ND3
RTRAF	0	0.277091	0.73	0.427	0	Epithelial_cell	1.71	ENSBGRG00000022794	protein_coding
PRKCA	0	0.15401	0.392	0.144	0	Epithelial_cell	2.722	ENSBGRG00000018161	protein_coding
TFB2M	0	0.16745	0.31	0.078	0	Epithelial_cell	3.974	ENSBGRG00000006812	protein_coding
DNLZ	0	0.194845	0.304	0.075	0	Epithelial_cell	4.053	ENSBGRG00000025104	protein_coding
PRPS2	0	0.241339	0.451	0.194	0	Epithelial_cell	2.325	ENSBGRG00000018926	protein_coding
MFHAS1	0	0.234189	0.37	0.131	0	Epithelial_cell	2.824	ENSBGRG00000007209	protein_coding
HSPA9	0	0.106867	0.4	0.147	0	Epithelial_cell	2.721	ENSBGRG00000004236	protein_coding
ENSBGRG00000018688	0	0.245584	0.757	0.453	0	Epithelial_cell	1.671	ENSBGRG00000018688	protein_coding
CBR1	0	0.255797	0.379	0.138	0	Epithelial_cell	2.746	ENSBGRG00000002778	protein_coding
ENSBGRG00000005719	0	0.182577	0.317	0.086	0	Epithelial_cell	3.686	ENSBGRG00000005719	protein_coding
PPA2	0	0.069029	0.437	0.175	0	Epithelial_cell	2.497	ENSBGRG00000004326	protein_coding
IGFBP5	0	0.278163	0.274	0.053	0	Epithelial_cell	5.17	ENSBGRG00000002228	protein_coding
COX14	0	0.182953	0.32	0.088	0	Epithelial_cell	3.636	ENSBGRG00000002947	protein_coding
FH	0	0.196426	0.282	0.057	0	Epithelial_cell	4.947	ENSBGRG00000012621	protein_coding
RNF8	0	0.168	0.351	0.112	0	Epithelial_cell	3.134	ENSBGRG00000008824	protein_coding
MXD1	0	0.256619	0.4	0.154	0	Epithelial_cell	2.597	ENSBGRG00000005005	protein_coding
ENSBGRG00000022793	0	0.0699796	0.548	0.258	0	Epithelial_cell	2.124	ENSBGRG00000022793	protein_coding
ENSBGRG00000023632	0	0.834157	0.317	0.102	0	Epithelial_cell	3.108	ENSBGRG00000023632	protein_coding
QARS1	0	0.102434	0.39	0.141	0	Epithelial_cell	2.766	ENSBGRG00000015757	protein_coding
ENSBGRG00000021650	0	0.161722	0.328	0.095	0	Epithelial_cell	3.453	ENSBGRG00000021650	pseudogene
TCERG1	0	0.0950511	0.415	0.161	0	Epithelial_cell	2.578	ENSBGRG00000013462	protein_coding
ENSBGRG00000007891	0	0.125771	0.368	0.126	0	Epithelial_cell	2.921	ENSBGRG00000007891	protein_coding
AFDN	0	0.210186	0.426	0.176	0	Epithelial_cell	2.42	ENSBGRG00000009419	protein_coding
MAP4K5	0	0.232384	0.385	0.144	0	Epithelial_cell	2.674	ENSBGRG00000019193	protein_coding
SOD1	0	0.266172	0.721	0.416	0	Epithelial_cell	1.733	ENSBGRG00000000117	protein_coding
CARS2	0	0.19606	0.297	0.072	0	Epithelial_cell	4.125	ENSBGRG00000008654	protein_coding
ENSBGRG00000019233	0	0.262043	0.969	0.963	0	Epithelial_cell	1.006	ENSBGRG00000019233	protein_coding
PLEC	0	0.236228	0.365	0.128	0	Epithelial_cell	2.852	ENSBGRG00000007959	protein_coding
ENSBGRG00000018450	0	1.01823	0.364	0.139	0	Epithelial_cell	2.619	ENSBGRG00000018450	protein_coding
YWHAH	0	0.103827	0.468	0.202	0	Epithelial_cell	2.317	ENSBGRG00000019376	protein_coding
ND4	0	0.449943	0.994	0.991	0	Epithelial_cell	1.003	gene-ND4
MAP4K3	0	0.183344	0.359	0.124	0	Epithelial_cell	2.895	ENSBGRG00000018723	protein_coding
PFDN2	0	0.114602	0.588	0.289	0	Epithelial_cell	2.035	ENSBGRG00000000941	protein_coding
ABLIM1	0	0.159745	0.396	0.154	0	Epithelial_cell	2.571	ENSBGRG00000025403	protein_coding
ND1	0	0.496923	0.942	0.808	0	Epithelial_cell	1.166	gene-ND1
ENSBGRG00000007840	0	0.346613	0.894	0.82	0	Epithelial_cell	1.09	ENSBGRG00000007840	protein_coding
MRPS23	0	0.143082	0.335	0.103	0	Epithelial_cell	3.252	ENSBGRG00000015820	protein_coding
ND6	0	0.312334	0.295	0.073	0	Epithelial_cell	4.041	gene-ND6
PLXNA2	0	0.367575	0.309	0.088	0	Epithelial_cell	3.511	ENSBGRG00000024327	protein_coding
CCT7	0	0.0660463	0.476	0.205	0	Epithelial_cell	2.322	ENSBGRG00000012276	protein_coding
CCL20	0	1.52357	0.361	0.15	0	Epithelial_cell	2.407	ENSBGRG00000010021	protein_coding
STK38L	0	0.213854	0.34	0.109	0	Epithelial_cell	3.119	ENSBGRG00000002135	protein_coding
ENSBGRG00000013136	0	0.14241	0.341	0.108	0	Epithelial_cell	3.157	ENSBGRG00000013136	protein_coding
ENSBGRG00000022014	0	0.114919	0.584	0.286	0	Epithelial_cell	2.042	ENSBGRG00000022014	protein_coding
EXOSC4	0	0.22905	0.274	0.056	0	Epithelial_cell	4.893	ENSBGRG00000010822	protein_coding
S100A10	0	0.195262	0.583	0.308	0	Epithelial_cell	1.893	ENSBGRG00000002962	protein_coding
ENSBGRG00000023279	0	0.156297	0.556	0.273	0	Epithelial_cell	2.037	ENSBGRG00000023279	protein_coding
HSD17B11	0	0.338438	0.306	0.085	0	Epithelial_cell	3.6	ENSBGRG00000015134	protein_coding
LGR4	0	0.492423	0.256	0.044	0	Epithelial_cell	5.818	ENSBGRG00000020409	protein_coding
CD9	0	0.281382	0.295	0.074	0	Epithelial_cell	3.986	ENSBGRG00000001613	protein_coding
ENSBGRG00000005988	0	0.3195	0.753	0.494	0	Epithelial_cell	1.524	ENSBGRG00000005988	protein_coding
IL1RAP	0	0.495044	0.29	0.075	0	Epithelial_cell	3.867	ENSBGRG00000000718	protein_coding
PCCB	0	0.224274	0.271	0.054	0	Epithelial_cell	5.019	ENSBGRG00000002883	protein_coding
ZNF706	0	0.108149	0.405	0.16	0	Epithelial_cell	2.531	ENSBGRG00000009675	protein_coding
RIOK1	0	0.10479	0.391	0.147	0	Epithelial_cell	2.66	ENSBGRG00000017936	protein_coding
SLC20A1	0	0.21164	0.558	0.286	0	Epithelial_cell	1.951	ENSBGRG00000013607	protein_coding
MMADHC	0	0.0490003	0.428	0.173	0	Epithelial_cell	2.474	ENSBGRG00000005641	protein_coding
IPMK	0	0.187762	0.483	0.23	0	Epithelial_cell	2.1	ENSBGRG00000013097	protein_coding
ENSBGRG00000020465	0	0.137298	0.341	0.114	0	Epithelial_cell	2.991	ENSBGRG00000020465	protein_coding
LYPD2	0	0.964202	0.261	0.055	0	Epithelial_cell	4.745	ENSBGRG00000004248	protein_coding
TEX14	0	0.399704	0.369	0.139	0	Epithelial_cell	2.655	ENSBGRG00000024451	protein_coding
EBNA1BP2	0	0.13401	0.32	0.094	0	Epithelial_cell	3.404	ENSBGRG00000010964	protein_coding
EGR1	0	0.526057	0.389	0.155	0	Epithelial_cell	2.51	ENSBGRG00000004094	protein_coding
ENSBGRG00000007226	0	0.207517	0.259	0.046	0	Epithelial_cell	5.63	ENSBGRG00000007226	protein_coding
STAU1	0	0.10819	0.393	0.151	0	Epithelial_cell	2.603	ENSBGRG00000025224	protein_coding
SMARCB1	0	0.101017	0.351	0.118	0	Epithelial_cell	2.975	ENSBGRG00000021165	protein_coding
GHITM	0	0.118995	0.328	0.1	0	Epithelial_cell	3.28	ENSBGRG00000026306	protein_coding
SLC25A5	0	0.270488	0.584	0.313	0	Epithelial_cell	1.866	ENSBGRG00000021101	protein_coding
ACTN4	0	0.234267	0.492	0.237	0	Epithelial_cell	2.076	ENSBGRG00000025747	protein_coding
AP1G1	0	0.129624	0.358	0.125	0	Epithelial_cell	2.864	ENSBGRG00000019571	protein_coding
MFF	0	0.0707334	0.367	0.13	0	Epithelial_cell	2.823	ENSBGRG00000010966	protein_coding
MRPL38	0	0.0890957	0.351	0.118	0	Epithelial_cell	2.975	ENSBGRG00000022597	protein_coding
MRPL3	0	0.153811	0.305	0.084	0	Epithelial_cell	3.631	ENSBGRG00000007836	protein_coding
DIAPH3	0	0.55797	0.253	0.045	0	Epithelial_cell	5.622	ENSBGRG00000006554	protein_coding
MTCH2	0	0.177201	0.301	0.081	0	Epithelial_cell	3.716	ENSBGRG00000019732	protein_coding
ENSBGRG00000001097	0	0.0996437	0.523	0.248	0	Epithelial_cell	2.109	ENSBGRG00000001097	protein_coding
CHRNA5	0	0.076521	0.426	0.175	0	Epithelial_cell	2.434	ENSBGRG00000019481	protein_coding
USP38	0	0.122065	0.351	0.121	0	Epithelial_cell	2.901	ENSBGRG00000020903	protein_coding
ACAA1	0	0.0783461	0.396	0.153	0	Epithelial_cell	2.588	ENSBGRG00000012620	protein_coding
RALA	0	0.10348	0.354	0.121	0	Epithelial_cell	2.926	ENSBGRG00000009084	protein_coding
SSNA1	0	0.115602	0.376	0.139	0	Epithelial_cell	2.705	ENSBGRG00000010372	protein_coding
RNPEP	0	0.301371	0.276	0.063	0	Epithelial_cell	4.381	ENSBGRG00000025901	protein_coding
MRPS22	0	0.186859	0.269	0.056	0	Epithelial_cell	4.804	ENSBGRG00000001541	protein_coding
NOLC1	0	0.142614	0.314	0.091	0	Epithelial_cell	3.451	ENSBGRG00000026111	protein_coding
CDKL3	0	0.0293965	0.473	0.207	0	Epithelial_cell	2.285	ENSBGRG00000001365	protein_coding
UPF1	0	0.0816211	0.379	0.14	0	Epithelial_cell	2.707	ENSBGRG00000000885	protein_coding
ID1	0	0.0167219	0.694	0.396	0	Epithelial_cell	1.753	ENSBGRG00000016147	protein_coding
ENSBGRG00000015577	0	0.282581	0.789	0.541	0	Epithelial_cell	1.458	ENSBGRG00000015577	protein_coding
ATP1B3	0	0.165545	0.433	0.187	0	Epithelial_cell	2.316	ENSBGRG00000001064	protein_coding
PFDN6	0	0.111285	0.338	0.11	0	Epithelial_cell	3.073	ENSBGRG00000017800	protein_coding
ENSBGRG00000006304	0	0.0494055	0.481	0.214	0	Epithelial_cell	2.248	ENSBGRG00000006304	protein_coding
TRAP1	0	0.157868	0.282	0.067	0	Epithelial_cell	4.209	ENSBGRG00000021774	protein_coding
TBCA	0	0.0198953	0.495	0.223	0	Epithelial_cell	2.22	ENSBGRG00000006236	protein_coding
GNL3	0	0.209313	0.284	0.07	0	Epithelial_cell	4.057	ENSBGRG00000015261	protein_coding
RPN1	0	0.109441	0.496	0.231	0	Epithelial_cell	2.147	ENSBGRG00000012844	protein_coding
YIPF3	0	0.0538126	0.402	0.158	0	Epithelial_cell	2.544	ENSBGRG00000012257	protein_coding
PSMA5	0	0.112706	0.361	0.13	0	Epithelial_cell	2.777	ENSBGRG00000001369	protein_coding
NAT10	0	0.265235	0.266	0.056	0	Epithelial_cell	4.75	ENSBGRG00000019234	protein_coding
NAA10	0	0.0839114	0.377	0.14	0	Epithelial_cell	2.693	ENSBGRG00000021764	protein_coding
DHRS1	0	0.215032	0.317	0.098	0	Epithelial_cell	3.235	ENSBGRG00000019487	protein_coding
IQGAP2	0	0.0162633	0.51	0.244	0	Epithelial_cell	2.09	ENSBGRG00000007931	protein_coding
DLG1	0	0.137725	0.351	0.125	0	Epithelial_cell	2.808	ENSBGRG00000020056	protein_coding
CS	0	0.192931	0.285	0.071	0	Epithelial_cell	4.014	ENSBGRG00000002491	protein_coding
CYTB	0	0.495753	0.993	0.987	0	Epithelial_cell	1.006	gene-CYTB
ENSBGRG00000021320	0	0.125852	0.292	0.076	0	Epithelial_cell	3.842	ENSBGRG00000021320	protein_coding
ENSBGRG00000019702	0	0.159533	0.643	0.347	0	Epithelial_cell	1.853	ENSBGRG00000019702	protein_coding
ENSBGRG00000000013	0	0.0918057	0.382	0.146	0	Epithelial_cell	2.616	ENSBGRG00000000013	protein_coding
MRPS35	0	0.159126	0.296	0.08	0	Epithelial_cell	3.7	ENSBGRG00000002686	protein_coding
ENAH	0	0.178903	0.322	0.102	0	Epithelial_cell	3.157	ENSBGRG00000003960	protein_coding
TRAPPC8	0	0.196442	0.364	0.136	0	Epithelial_cell	2.676	ENSBGRG00000022272	protein_coding
TMEM97	0	0.140031	0.295	0.08	0	Epithelial_cell	3.687	ENSBGRG00000012468	protein_coding
ARPC5L	0	0.081074	0.383	0.148	0	Epithelial_cell	2.588	ENSBGRG00000019352	protein_coding
TCF7L2	0	0.234918	0.596	0.326	0	Epithelial_cell	1.828	ENSBGRG00000020041	protein_coding
ENSBGRG00000016305	0	0.132659	0.325	0.103	0	Epithelial_cell	3.155	ENSBGRG00000016305	protein_coding
FBXO9	0	0.0555956	0.389	0.151	0	Epithelial_cell	2.576	ENSBGRG00000019692	protein_coding
SASH1	0	0.115454	0.353	0.128	0	Epithelial_cell	2.758	ENSBGRG00000018460	protein_coding
CD82	0	0.0594783	0.324	0.102	0	Epithelial_cell	3.176	ENSBGRG00000024889	protein_coding
SIVA1	0	0.14308	0.334	0.111	0	Epithelial_cell	3.009	ENSBGRG00000005385	protein_coding
RHEB	0	0.132256	0.315	0.096	0	Epithelial_cell	3.281	ENSBGRG00000007747	protein_coding
NAPRT	0	0.369349	0.271	0.064	0	Epithelial_cell	4.234	ENSBGRG00000005281	protein_coding
PSMC5	0	0.0436694	0.48	0.216	0	Epithelial_cell	2.222	ENSBGRG00000013405	protein_coding
SLC25A4	0	0.237352	0.357	0.13	0	Epithelial_cell	2.746	ENSBGRG00000019340	protein_coding
UTP20	0	0.227088	0.295	0.081	0	Epithelial_cell	3.642	ENSBGRG00000002781	protein_coding
AFG1L	0	0.102972	0.328	0.106	0	Epithelial_cell	3.094	ENSBGRG00000007086	protein_coding
GOT2	0	0.152738	0.279	0.067	0	Epithelial_cell	4.164	ENSBGRG00000011706	protein_coding
LMNA	0	0.0559047	0.769	0.469	0	Epithelial_cell	1.64	ENSBGRG00000022777	protein_coding
DOCK5	0	0.304604	0.288	0.078	0	Epithelial_cell	3.692	ENSBGRG00000015972	protein_coding
MRPS7	0	0.139812	0.287	0.074	0	Epithelial_cell	3.878	ENSBGRG00000017681	protein_coding
VPS36	0	0.16836	0.289	0.076	0	Epithelial_cell	3.803	ENSBGRG00000013742	protein_coding
TAF1D	0	0.115332	0.368	0.138	0	Epithelial_cell	2.667	ENSBGRG00000017699	protein_coding
TARS1	0	0.266724	0.345	0.126	0	Epithelial_cell	2.738	ENSBGRG00000009236	protein_coding
CHMP2A	0	0.069806	0.488	0.225	0	Epithelial_cell	2.169	ENSBGRG00000014356	protein_coding
CCT5	0	0.0514196	0.381	0.145	0	Epithelial_cell	2.628	ENSBGRG00000012720	protein_coding
EPHA2	0	0.275657	0.258	0.052	0	Epithelial_cell	4.962	ENSBGRG00000002216	protein_coding
ENSBGRG00000019986	0	0.0822964	0.597	0.303	0	Epithelial_cell	1.97	ENSBGRG00000019986	protein_coding
NR3C2	0	0.621082	0.368	0.157	0	Epithelial_cell	2.344	ENSBGRG00000011166	protein_coding
FOXP1	0	0.168331	0.766	0.481	0	Epithelial_cell	1.593	ENSBGRG00000019865	protein_coding
RPIA	0	0.275156	0.44	0.205	0	Epithelial_cell	2.146	ENSBGRG00000016607	protein_coding
ENSBGRG00000020835	0	0.0788492	0.541	0.263	0	Epithelial_cell	2.057	ENSBGRG00000020835	protein_coding
PSMC3	0	0.0410165	0.416	0.172	0	Epithelial_cell	2.419	ENSBGRG00000018446	protein_coding
NANS	0	0.243342	0.295	0.085	0	Epithelial_cell	3.471	ENSBGRG00000001088	protein_coding
TKT	0	0.0994249	0.562	0.285	0	Epithelial_cell	1.972	ENSBGRG00000018409	protein_coding
ENSBGRG00000014439	0	0.0561074	0.481	0.219	0	Epithelial_cell	2.196	ENSBGRG00000014439	protein_coding
ZFAND2A	0	0.169861	0.52	0.27	0	Epithelial_cell	1.926	ENSBGRG00000025083	protein_coding
EPS8	0	0.434954	0.293	0.084	0	Epithelial_cell	3.488	ENSBGRG00000001929	protein_coding
MLYCD	0	0.188366	0.263	0.056	0	Epithelial_cell	4.696	ENSBGRG00000018041	protein_coding
MIPOL1	0	0.308939	0.272	0.066	0	Epithelial_cell	4.121	ENSBGRG00000004331	protein_coding
GOLGB1	0	0.160663	0.486	0.232	0	Epithelial_cell	2.095	ENSBGRG00000003446	protein_coding
PPARD	0	0.0770028	0.427	0.185	0	Epithelial_cell	2.308	ENSBGRG00000016651	protein_coding
ECHDC1	0	0.221835	0.258	0.053	0	Epithelial_cell	4.868	ENSBGRG00000014297	protein_coding
DNAJC19	0	0.156084	0.278	0.068	0	Epithelial_cell	4.088	ENSBGRG00000001844	protein_coding
ABL2	0	0.104508	0.377	0.149	0	Epithelial_cell	2.53	ENSBGRG00000008350	protein_coding
SPAG7	0	0.0594526	0.401	0.162	0	Epithelial_cell	2.475	ENSBGRG00000026278	protein_coding
ENSBGRG00000008161	0	0.157466	0.649	0.354	0	Epithelial_cell	1.833	ENSBGRG00000008161	protein_coding
ENSBGRG00000024884	0	0.0580158	0.484	0.224	0	Epithelial_cell	2.161	ENSBGRG00000024884	protein_coding
CYTH2	0	0.198905	0.259	0.054	0	Epithelial_cell	4.796	ENSBGRG00000021287	protein_coding
FAM135A	0	0.271803	0.272	0.066	0	Epithelial_cell	4.121	ENSBGRG00000021710	protein_coding
MRPL45	0	0.124836	0.289	0.078	0	Epithelial_cell	3.705	ENSBGRG00000017975	protein_coding
ENSBGRG00000001336	0	0.117283	0.309	0.094	0	Epithelial_cell	3.287	ENSBGRG00000001336	pseudogene
DENND2B	0	0.247661	0.318	0.104	0	Epithelial_cell	3.058	ENSBGRG00000007364	protein_coding
ENSBGRG00000024097	0	0.188141	0.256	0.051	0	Epithelial_cell	5.02	ENSBGRG00000024097	protein_coding
ENSBGRG00000003772	0	0.0161263	0.392	0.155	0	Epithelial_cell	2.529	ENSBGRG00000003772	protein_coding
DAAM1	0	0.0977525	0.35	0.126	0	Epithelial_cell	2.778	ENSBGRG00000006735	protein_coding
SRPK2	0	0.0740693	0.485	0.229	0	Epithelial_cell	2.118	ENSBGRG00000009007	protein_coding
ENSBGRG00000005770	0	0.0783966	0.333	0.112	0	Epithelial_cell	2.973	ENSBGRG00000005770	protein_coding
WDR43	0	0.132373	0.315	0.099	0	Epithelial_cell	3.182	ENSBGRG00000006425	protein_coding
AUP1	0	0.0863487	0.353	0.128	0	Epithelial_cell	2.758	ENSBGRG00000006771	protein_coding
[truncated: 6,285 more rows]
