# Supplementary material for: The High‐Altitude Adaptation Characteristics of Microbiota‐Host Cross‐Talk in Yak Gastrointestinal Track
Source: Adv Sci (Weinh). 2025 Oct 27;13(1):e14862. doi: 10.1002/advs.202514862 (PMC12767066; doi:10.1002/advs.202514862)
Supplement: Supplementary file 5 — Supplemental Table 4 [file ADVS-13-e14862-s014.xlsx]

## Sheet: Table S4
Table S4. The details of modules in hdWGCNA analysis
Gene	Module	Color	kME_yellow	kME_blue	kME_turquoise	kME_black	kME_green	kME_brown	kME_red	kME_pink
VGLL3	yellow	yellow	0.322468	0.185596	-0.0969017	0.219007	0.175336	-0.0307688	0.120804	0.0458439
GBE1	blue	blue	0.0508768	0.332044	0.00833098	-0.0495875	-0.0887842	-0.0807694	-0.0354767	0.00673384
ENSBGRG00000000013	blue	blue	0.124055	0.097056	-0.0713534	0.165081	0.234926	0.179538	0.118512	0.0122712
ROBO1	yellow	yellow	0.54463	0.313254	-0.224807	0.29879	0.199802	-0.0986437	0.14523	0.104645
ROBO2	yellow	yellow	0.483031	0.245964	-0.234602	0.296452	0.181263	0.0240761	0.107876	0.162977
HSPA13	turquoise	turquoise	-0.0849657	-0.0318032	0.124612	-0.0552188	-0.0532919	-0.0143794	-0.0088585	-0.0407486
SAMSN1	turquoise	turquoise	-0.269711	-0.227611	0.352902	-0.216963	-0.186474	-0.147816	-0.0576403	-0.119788
NRIP1	blue	blue	0.110293	0.169881	-0.0404818	0.115544	0.0661683	0.0996482	0.00672466	0.0646075
USP25	turquoise	turquoise	-0.033146	0.050487	0.13788	-0.00982924	-0.0483651	0.0331804	-0.049266	-0.00991232
ENSBGRG00000000034	blue	blue	-0.012681	0.545639	-0.156096	-0.147448	-0.0983364	-0.086829	-0.127289	-0.0200137
CXADR	black	black	0.37993	-0.033213	-0.0591059	0.605379	0.45431	0.47007	0.225729	0.118212
BTG3	blue	blue	0.187977	0.122778	-0.0441124	0.135096	0.131355	0.00825424	0.0995359	-0.00356167
C21orf91	turquoise	turquoise	0.108136	-0.0275744	0.128489	0.0674794	0.031417	-0.0803442	0.0868688	0.0239306
JAM2	blue	blue	0.0456191	0.231504	-0.0992038	-0.0417736	-0.0427039	-0.0313188	-0.0498364	0.0177667
ENSBGRG00000000060	green	green	0.319771	0.0543971	-0.142498	0.317647	0.485063	0.202868	0.264373	0.049523
APP	blue	blue	0.194618	0.415158	-0.172381	0.206899	0.126606	0.27362	-0.0279589	0.0509838
ADAMTS1	blue	blue	0.182389	0.549525	-0.245291	-0.0107137	-0.00912279	-0.11575	-0.0203688	0.0647328
ADAMTS5	blue	blue	0.00704101	0.508851	-0.15144	-0.123409	-0.0523244	-0.084706	-0.0569443	-0.00782955
ENSBGRG00000000078	turquoise	turquoise	0.0541774	-0.00780932	0.127992	0.132687	0.169251	0.158747	0.112717	-0.0102964
BACH1	blue	blue	0.0840069	0.0797876	-0.00674438	0.0844036	0.0359758	0.0406416	0.0103782	0.016522
SCAF4	turquoise	turquoise	0.0293475	0.0685525	0.115668	0.0234002	-0.00396198	-0.00266746	0.0155836	0.0305216
ENSBGRG00000000124	blue	blue	0.0936855	0.117686	-0.0181466	0.0976955	0.123266	0.09917	0.059281	0.0101783
SYNJ1	turquoise	turquoise	-0.12854	-0.0703754	0.23923	-0.0136069	-0.0481217	0.127112	-0.0237248	-0.00903338
PAXBP1	turquoise	turquoise	-0.0463075	0.0416233	0.134632	0.00565241	-0.0372352	0.0838495	-0.0693325	0.0608481
ENSBGRG00000000131	turquoise	turquoise	-0.0183395	-0.0479702	0.135772	-0.0210667	-0.0452612	-0.0517636	0.000782743	-0.0280303
IL10RB	turquoise	turquoise	0.0684956	-0.0314841	0.0654138	0.0955369	0.061066	0.0521708	0.0442671	0.0121108
SON	turquoise	turquoise	-0.0370311	0.0465043	0.216608	0.028368	-0.019626	0.0778467	-0.0109539	0.0105176
ITSN1	blue	blue	0.0292295	0.32901	-0.0943499	0.0177117	0.0251333	0.121538	-0.0756904	0.0390095
ENSBGRG00000000144	green	green	0.27626	0.0332494	-0.104141	0.313756	0.467579	0.252063	0.286913	0.0269191
MRPS6	turquoise	turquoise	0.0077064	-0.0602483	0.19905	0.0500437	0.0020842	0.0374224	0.0291293	0.0918155
CGGBP1	turquoise	turquoise	0.0150139	0.047342	0.0483218	0.0241645	0.0300659	0.0483883	0.0178867	0.0141247
ZNF654	turquoise	turquoise	0.0678118	0.046953	0.115267	0.0674211	0.0249515	0.0362749	0.0247978	0.0299991
PROS1	blue	blue	-0.0181331	0.55049	-0.168632	-0.140603	-0.0478437	-0.0611556	-0.0797309	-0.0311308
ARL13B	blue	blue	0.0105939	0.271448	-0.0351655	-0.0415053	-0.0305648	0.0160658	-0.0640463	0.00177814
NSUN3	blue	blue	0.0344958	0.112735	-0.000542006	0.0380972	0.0242311	0.0681403	-0.00576537	0.0165892
EPHA6	brown	brown	-0.038649	-0.0237887	-0.0297523	0.171097	0.062137	0.383878	-0.0647668	0.0428465
CRYBG3	yellow	yellow	0.306017	0.22065	-0.118908	0.202007	0.122857	0.0110486	0.0355393	0.0723237
CLDND1	turquoise	turquoise	-0.155615	-0.153662	0.2992	-0.0694444	-0.0656279	-0.00895689	0.0564365	-0.0744677
ST3GAL6	turquoise	turquoise	-0.169488	-0.144082	0.255824	-0.0850817	-0.101606	0.00593769	-0.0460847	-0.0369879
DCBLD2	blue	blue	0.202895	0.232738	-0.0917555	0.124445	0.0691965	-0.00994062	0.0363701	0.0136111
COL8A1	blue	blue	-0.0030079	0.425059	-0.121911	-0.109227	-0.0389533	-0.0624299	-0.0671829	0.0022023
FILIP1L	blue	blue	-0.0191285	0.33178	-0.102174	-0.00721259	-0.0178317	0.127477	-0.125268	0.0371454
CMSS1	blue	blue	0.137139	0.248111	-0.076929	0.0786788	0.0530173	0.0382494	0.0150574	0.0451522
TBC1D23	turquoise	turquoise	-0.0808698	-0.0221307	0.180269	-0.0294775	-0.0288481	0.0337785	0.0123434	-0.0292931
ENSBGRG00000003162	blue	blue	0.128872	0.106518	0.0108834	0.192197	0.134219	0.176324	0.0527088	0.0236872
ABI3BP	blue	blue	0.0194308	0.59594	-0.161587	-0.136083	-0.0729063	-0.084533	-0.147806	-0.0242206
SENP7	turquoise	turquoise	-0.0582861	0.00818762	0.107466	-0.0270811	-0.0447826	0.0438403	-0.0498853	0.000831761
ENSBGRG00000003722	turquoise	turquoise	0.0180519	-0.00628203	0.092514	0.058098	0.0439432	0.0590293	0.0394148	-0.0077019
ZBTB11	turquoise	turquoise	-0.0358015	-0.110629	0.257016	0.00259129	-0.0223478	-0.0204218	0.0466293	0.00722594
ENSBGRG00000003803	red	red	0.527782	0.127608	-0.248767	0.363343	0.486755	0.0498183	0.59073	0.0259456
NFKBIZ	blue	blue	0.199352	0.192542	0.0115414	0.122178	0.0711317	-0.0210324	0.052145	0.108331
ALCAM	turquoise	turquoise	-0.0628671	-0.0544859	0.199091	0.0215402	-0.0309027	0.0806941	-0.00135472	-0.017223
CBLB	turquoise	turquoise	-0.212555	-0.045455	0.405182	-0.159205	-0.164001	-0.0629442	-0.0199033	-0.0929519
BBX	turquoise	turquoise	-0.0605714	0.0458459	0.222917	-0.0273245	-0.0603539	0.0300767	-0.00934944	-0.027416
CD47	turquoise	turquoise	-0.0205148	-0.0232689	0.181687	0.116849	0.0782617	0.199761	0.0202347	-0.0182174
ENSBGRG00000006345	turquoise	turquoise	-0.0425858	-0.0673426	0.128987	-0.00845269	0.0239572	0.0186303	0.0464391	-0.0196726
NECTIN3	blue	blue	0.0410499	0.377339	-0.0866448	0.139112	0.106607	0.323585	-0.0192808	0.0461049
CD96	turquoise	turquoise	-0.309041	-0.283199	0.463275	-0.238549	-0.193703	-0.142259	0.0333453	-0.111132
PHLDB2	blue	blue	0.295094	0.353871	-0.13341	0.201432	0.122662	0.0138861	0.006541	0.00415802
ENSBGRG00000000506	brown	brown	-0.00864788	-0.0355226	0.0117175	0.218242	0.120085	0.406366	0.00686767	0.0884596
CCDC80	blue	blue	0.0722117	0.592379	-0.197701	-0.0971214	-0.00304376	-0.103928	-0.022939	0.00155406
SIDT1	turquoise	turquoise	-0.223302	-0.203476	0.301647	-0.0864839	-0.100099	0.0693211	-0.0080666	-0.0437983
ENSBGRG00000001410	turquoise	turquoise	0.061111	-0.0274317	0.0753551	0.0992869	0.091057	0.0865732	0.0393153	0.0455819
GRAMD1C	brown	brown	0.0775438	0.0580811	0.0137871	0.15709	0.137953	0.201431	0.0354431	0.0430589
ZBTB20	blue	blue	-0.0519291	0.505039	-0.0938971	-0.159142	-0.139263	-0.0572262	-0.153978	-0.035832
B4GALT4	turquoise	turquoise	-0.0508118	0.0247348	0.0732907	0.0281501	0.0116485	0.134237	-0.0140917	0.0212731
ARHGAP31	turquoise	turquoise	-0.06667	0.0525079	0.103997	-0.0805588	-0.0871905	-0.0268267	-0.0869171	-0.0431035
TMEM39A	turquoise	turquoise	-0.0624041	-0.0100184	0.100977	-0.0104131	-0.0190581	0.0419761	-0.00115613	-0.031825
COX17	turquoise	turquoise	-0.0310077	-0.0396402	0.0721303	-0.00355722	0.0505057	0.0285938	0.0572997	-0.0066714
FSTL1	blue	blue	0.00226737	0.398984	-0.0831412	-0.0985348	-0.0591427	-0.050952	-0.104769	-0.0140289
HCLS1	turquoise	turquoise	-0.114865	-0.107109	0.208694	-0.091496	-0.0757923	-0.0606405	0.000557111	-0.0377077
GOLGB1	blue	blue	0.14262	0.143426	-0.00990683	0.19678	0.100172	0.193534	-0.0389131	0.132522
IQCB1	turquoise	turquoise	-0.021956	-0.0200376	0.0680446	-0.00272955	-0.0212377	-0.000738189	-0.00216955	-0.0182782
FAM162A	turquoise	turquoise	0.274258	-0.132434	0.0363706	0.249493	0.379402	0.0556513	0.314823	0.00980675
KPNA1	turquoise	turquoise	-0.0174155	0.000676756	0.139643	-0.0233914	-0.0534945	-0.0315512	0.020759	-0.0365017
PARP14	turquoise	turquoise	-0.0530851	-0.0668088	0.152006	0.0024346	-0.0290215	0.0459857	-0.0216252	0.00439635
SLC49A4	blue	blue	0.151621	0.119823	-0.0401352	0.127275	0.0767583	0.0655654	0.00996134	0.0580249
PDIA5	brown	brown	0.0169197	0.0938431	-0.0360466	0.0999788	0.101529	0.202223	0.0254718	0.0100194
HACD2	brown	brown	0.0220925	0.0760578	0.0259757	0.123933	0.092377	0.240403	0.00244828	0.0373904
MYLK	blue	blue	-0.00476976	0.277036	-0.0886883	-0.0598913	-0.0207785	-0.0168346	-0.0640356	0.00337909
KALRN	blue	blue	0.0170745	0.156415	-0.0384041	0.098164	0.0220036	0.227159	-0.0974057	0.0195163
UMPS	blue	blue	0.113005	0.126276	-0.0054969	0.083644	0.057644	0.0319956	0.0210118	0.00384183
ITGB5	blue	blue	0.0582264	0.551409	-0.192019	-0.0747001	-0.0236819	-0.0505752	-0.0818085	-9.9095e-05
ENSBGRG00000011657	brown	brown	-0.0338157	-0.0346241	0.0462243	0.263115	0.175601	0.509854	0.0783239	0.0773082
ENSBGRG00000011820	turquoise	turquoise	-0.0498968	0.144779	0.0878424	-0.0758785	-0.0713959	-0.0304635	-0.0586615	-0.0287323
ZNF148	turquoise	turquoise	-0.0391997	0.0570079	0.10933	0.0038209	-0.0106807	0.0938773	-0.040608	0.0112273
OSBPL11	turquoise	turquoise	-0.0198181	0.0246948	0.0696212	0.055196	0.0397681	0.144609	-0.0160793	0.0185512
LMLN	red	red	0.221658	-0.139205	0.115377	0.117384	0.272016	-0.0967499	0.708928	-0.113974
LRCH3	turquoise	turquoise	-0.0307778	0.129207	0.0554328	0.00859353	-0.0102324	0.118166	-0.0647799	-0.0012525
FYTTD1	turquoise	turquoise	-0.0183855	-0.00946508	0.104545	0.0240784	0.0129048	0.0564926	0.0125463	-0.00259369
TFRC	turquoise	turquoise	-0.0138416	-0.0657401	0.118652	0.0398691	0.0141874	0.0962258	-0.0037895	0.0500808
UBXN7	turquoise	turquoise	-0.138762	-0.064661	0.263066	-0.0782872	-0.0807774	0.0126109	-0.0210543	-0.0344306
ENSBGRG00000018600	blue	blue	0.0893813	0.074716	-0.0284672	0.0723101	0.116955	0.0426841	0.0692741	0.0089665
RNF168	turquoise	turquoise	-0.101549	-0.0477853	0.177505	-0.0644063	-0.050643	-0.00187005	-0.00806411	-0.025652
PAK2	turquoise	turquoise	0.0086332	0.0243939	0.186397	0.0783343	0.0983333	0.128493	0.0956638	-0.0278837
NCBP2	turquoise	turquoise	0.0607368	0.0374927	0.0311516	0.0717123	0.164905	0.0728835	0.125995	-0.0243653
DLG1	brown	brown	0.11645	0.112101	-0.0224908	0.19389	0.12488	0.279172	-0.0175409	0.087223
ENSBGRG00000022832	red	red	0.300411	0.0483669	-0.0826614	0.20088	0.295404	0.0140894	0.464702	-0.040721
BDH1	yellow	yellow	0.418356	-0.0130235	-0.132056	0.32185	0.417613	0.0319584	0.192166	0.0592948
APOD	blue	blue	0.0163977	0.548669	-0.198764	-0.151067	-0.114219	-0.115793	-0.187492	-0.0288595
ENSBGRG00000022948	turquoise	turquoise	-0.0824516	-0.0851688	0.254365	0.0170968	0.00195521	0.0684496	0.0380618	-0.028074
ACAP2	turquoise	turquoise	-0.0572395	0.0731536	0.244457	-0.0438206	-0.077165	0.0168874	-0.0281069	0.00574485
LSG1	turquoise	turquoise	-0.0736653	-0.0544885	0.200527	-0.0211766	-0.0250858	0.0235293	0.0144908	-0.0207236
ATP13A3	blue	blue	0.12954	0.378013	-0.0906471	0.0329381	0.0358759	-0.00569896	-0.0249205	-0.00380147
HES1	brown	brown	0.092612	0.091278	-0.0858064	0.22075	0.180691	0.336349	0.0655616	0.16083
CCDC50	turquoise	turquoise	-0.070922	0.0545781	0.126569	-0.0720463	-0.0635735	-0.01941	-0.0313422	-0.040547
ENSBGRG00000000707	yellow	yellow	0.328877	0.0621964	-0.100075	0.213941	0.155817	-0.0334711	0.145769	0.0428807
IL1RAP	yellow	yellow	0.395333	0.0697241	-0.0908028	0.268567	0.155699	-0.0471722	0.141819	0.0457345
CLDN1	yellow	yellow	0.338772	0.00924056	-0.053406	0.2693	0.213786	-0.0106251	0.152854	0.0703089
TP63	yellow	yellow	0.510523	-0.0417051	-0.193764	0.309233	0.268791	-0.0447757	0.192444	0.21313
LPP	turquoise	turquoise	0.0171114	0.24913	0.0930483	0.0346934	-0.0361054	0.127876	-0.0464915	0.0129979
BCL6	turquoise	turquoise	-0.0964449	-0.0297187	0.178706	-0.102332	-0.10305	-0.0668932	-0.0168029	-0.003005
ENSBGRG00000001552	turquoise	turquoise	-0.153606	-0.122491	0.230725	-0.124685	-0.109255	-0.0700568	-0.033722	-0.0552028
RFC4	blue	blue	0.0991674	0.0617066	-0.0309568	0.0892403	0.105422	0.0619374	0.0578126	0.0510325
ENSBGRG00000001653	turquoise	turquoise	0.0694355	0.0600525	0.104279	0.0716192	0.041966	0.0399003	0.0319295	0.0894031
TRA2B	turquoise	turquoise	0.0146846	-0.0893729	0.293778	0.0483585	0.00599358	0.000717235	0.0956139	0.0218944
IGF2BP2	brown	brown	0.162062	0.0700449	-0.0293574	0.327803	0.210586	0.398713	0.108127	0.0960958
SENP2	turquoise	turquoise	-0.0793312	-0.103857	0.254913	0.0343023	-0.00402897	0.0878435	0.0455526	-0.0325721
LIPH	brown	brown	0.0225805	-0.0315281	0.00526217	0.291363	0.161643	0.445115	0.00460186	0.0794759
MAP3K13	brown	brown	0.00139869	0.0384669	0.00323472	0.160935	0.0939568	0.323555	-0.00260308	0.05513
VPS8	turquoise	turquoise	-0.0844816	0.0440042	0.144396	-0.0369716	-0.0519147	0.0748123	-0.0618428	-0.00624457
EPHB3	brown	brown	0.114041	0.00837663	-0.0559884	0.18807	0.135534	0.218579	0.0174289	0.179308
ALG3	brown	brown	0.0717564	0.0239533	-0.0259462	0.100975	0.127016	0.111935	0.06129	0.0259645
ABCC5	blue	blue	0.15954	0.106934	-0.095212	0.195408	0.13906	0.225777	0.00835641	0.105151
ENSBGRG00000001380	turquoise	turquoise	0.0689787	0.0204315	0.0911903	0.119104	0.0865912	0.103509	0.0455677	0.00681294
YEATS2	turquoise	turquoise	0.037308	0.0119802	0.075735	0.0664141	0.0334873	0.0616236	0.0249541	0.00203413
KLHL24	turquoise	turquoise	-0.0683888	-0.0286283	0.138436	-0.031138	-0.031985	0.0240772	0.00663439	-0.0187358
DCUN1D1	turquoise	turquoise	0.0260106	0.0330082	0.086561	0.0445615	0.00127285	0.0347447	-0.0127259	0.00533576
ATP11B	turquoise	turquoise	-0.199739	-0.204926	0.392005	-0.0796551	-0.104048	0.0237444	-0.00695736	-0.0581801
ENSBGRG00000001806	yellow	yellow	0.498264	-0.0430551	-0.195717	0.341858	0.320462	0.0148458	0.230596	0.17287
FXR1	turquoise	turquoise	0.00856781	0.0133241	0.153936	0.0328108	0.0328676	0.0461785	0.0518095	-0.0259928
NDUFB5	green	green	0.284227	0.0477341	-0.0746359	0.300635	0.426634	0.205096	0.269917	0.0188374
MFN1	blue	blue	0.134143	0.118495	-0.0205936	0.126039	0.11725	0.0872238	0.0416173	0.0365408
PIK3CA	blue	blue	0.0752355	0.142709	0.0478398	0.0331177	0.0129336	-0.0118204	0.0126161	-0.0154023
ZMAT3	blue	blue	0.0300079	0.1303	-0.0166054	0.00619541	0.0104673	0.0212786	-0.0297654	0.014198
ENSBGRG00000003293	turquoise	turquoise	-0.15634	-0.113129	0.287485	-0.0764191	-0.0879107	0.0296687	-0.0223084	-0.0412203
TBL1XR1	turquoise	turquoise	-0.0338577	0.0665013	0.174389	-0.0151953	-0.0218737	0.0586937	-0.0222782	0.00421205
NAALADL2	blue	blue	-0.0188384	0.402479	-0.125471	0.136067	0.0621294	0.431711	-0.082693	0.0740442
TNFSF10	turquoise	turquoise	-0.0662535	0.00593447	0.0836603	-0.0263611	-0.0247559	0.0786611	-0.0589065	-0.0140536
FNDC3B	yellow	yellow	0.214827	0.508961	-0.221259	0.128938	0.01885	0.102126	-0.0639903	0.0244088
PLD1	brown	brown	0.000271747	0.199384	-0.0588379	0.137189	0.0952766	0.3264	-0.0258184	0.0812015
TNIK	turquoise	turquoise	-0.325415	-0.310745	0.566423	-0.217577	-0.218407	-0.110914	-0.00652384	-0.114873
ENSBGRG00000007513	red	red	0.152313	-0.051153	0.0567292	0.129954	0.159264	0.00964113	0.319052	-0.0192939
SKIL	turquoise	turquoise	-0.132016	0.0460105	0.194859	-0.112235	-0.105471	-0.0247283	-0.0545639	-0.0413639
PRKCI	black	black	0.199713	0.0315084	-0.0268508	0.352149	0.235834	0.311929	0.106847	0.0801027
PHC3	turquoise	turquoise	-0.0251867	0.0446986	0.0850457	0.0025328	-0.015189	0.0604183	-0.0522886	0.00560601
SEC62	blue	blue	0.112568	0.19793	-0.0685928	0.0998049	0.123802	0.120854	0.0525544	0.0148678
MYNN	turquoise	turquoise	-0.0334404	-0.0393993	0.123367	0.0043658	-0.00703613	0.0288564	0.0193998	-0.00808685
MECOM	yellow	yellow	0.575682	-0.0266909	-0.23393	0.574203	0.382084	0.360201	0.220891	0.214051
GOLIM4	blue	blue	0.0894565	0.343048	-0.0822294	0.0327265	0.0356749	0.0747178	-0.0836612	0.0526725
SERPINI1	turquoise	turquoise	-0.0950764	-0.0836999	0.157471	-0.0621079	-0.0376097	-0.0221181	-0.00577007	-0.0226427
PDCD10	turquoise	turquoise	0.0561234	-0.0291938	0.119712	0.13607	0.101468	0.129951	0.0465428	0.010444
PPM1L	blue	blue	0.0940116	0.113525	-0.0656854	0.13477	0.0523477	0.164643	-0.0563668	0.0458844
KPNA4	turquoise	turquoise	0.08972	0.0871383	0.157835	0.102976	0.0262535	0.0443244	0.0115964	0.0109697
SMC4	turquoise	turquoise	-0.0638941	-0.132438	0.243913	0.00267957	0.00972617	0.0374212	0.0459612	-0.00521827
ENSBGRG00000013519	blue	blue	0.0830557	0.261685	-0.0940879	-0.0127275	-0.0234236	-0.0452099	-0.0670432	0.0182072
MFSD1	blue	blue	0.065696	0.0908866	-0.00520622	0.0558993	0.0625784	0.0330464	-0.00105272	0.0246703
GFM1	blue	blue	0.102101	0.0659506	-0.0301517	0.10051	0.110296	0.0706562	0.0532507	0.0251518
MLF1	turquoise	turquoise	-0.059994	0.077262	0.0617316	-0.0663776	-0.0655259	-0.0217914	-0.0434378	-0.0263245
RSRC1	turquoise	turquoise	-0.0220795	0.0488446	0.104192	0.0457236	0.0190648	0.148407	-0.0136133	0.0525867
ENSBGRG00000015623	red	red	0.161233	-0.00889807	-0.0300219	0.152953	0.163475	0.0668609	0.186815	0.0205821
CCNL1	blue	blue	0.242405	0.173056	0.0777326	0.164615	0.0371593	-0.0688461	0.151826	0.016656
TIPARP	turquoise	turquoise	0.16599	0.119488	0.140569	0.124973	0.0508689	-0.0529183	0.139065	-0.0260522
SSR3	blue	blue	0.0277078	0.251541	-0.0885072	0.0571988	0.141302	0.150793	0.0432489	-0.0448474
GMPS	turquoise	turquoise	0.0292244	0.00490399	0.151399	0.0546708	0.0447295	0.0508704	0.0840029	-0.00890346
ENSBGRG00000007545	turquoise	turquoise	0.00612611	-0.0134844	0.0606988	0.043525	0.0254655	0.0482172	0.0196511	0.00733718
PLCH1	brown	brown	0.0041269	0.00136393	-0.00862958	0.189198	0.0988376	0.356018	-0.0242689	0.0843848
DHX36	turquoise	turquoise	0.0240109	0.0210517	0.125539	0.0798675	0.0484808	0.0834618	0.0362117	-0.00919697
ARHGEF26	blue	blue	-0.000529531	0.140031	-0.0373319	0.074282	0.0336292	0.193116	-0.0538213	0.0266693
MBNL1	turquoise	turquoise	-0.147087	-0.0697822	0.423191	-0.128737	-0.163929	-0.119908	-0.0506404	-0.0809349
MED12L	turquoise	turquoise	-0.106566	-0.0528517	0.126893	-0.0789091	-0.0820052	-0.0338338	-0.0473669	-0.046112
GPR87	yellow	yellow	0.36594	-0.00390882	-0.0793431	0.283428	0.263922	-0.0156843	0.157706	0.0703085
SIAH2	turquoise	turquoise	-0.12444	-0.176281	0.278064	0.0240504	0.0121129	0.104409	0.0936349	-0.0391959
SELENOT	turquoise	turquoise	0.0283423	0.00549931	0.076769	0.0511298	0.0127846	0.0264241	0.0164573	0.00664931
SERP1	turquoise	turquoise	-0.0427904	-0.0473476	0.0599734	0.00992506	0.0370465	0.0429168	0.0346578	-0.0375988
TSC22D2	turquoise	turquoise	0.143065	0.111324	0.114171	0.147443	0.0560526	0.0390165	0.0512776	0.0438338
RNF13	turquoise	turquoise	-0.044229	0.032616	0.104626	-0.0107911	-0.0158271	0.0641723	-0.037555	-0.000363044
WWTR1	blue	blue	0.202848	0.433774	-0.16071	0.0542078	0.0300257	-0.029278	-0.0489061	0.016949
TM4SF1	yellow	yellow	0.399566	0.0774981	-0.141254	0.296121	0.222674	-0.0080474	0.116775	0.211295
HPS3	turquoise	turquoise	-0.0993258	-0.0322668	0.128481	-0.0733546	-0.0614152	-0.0121229	-0.0368375	-0.0223054
HLTF	turquoise	turquoise	-0.0239409	0.00733595	0.11883	-0.00108759	0.0127154	0.0457795	0.0220447	-0.00386091
GYG1	turquoise	turquoise	-0.041165	-0.0354366	0.113025	-0.0296228	0.0124835	-0.00608545	0.0550743	-0.0230227
ENSBGRG00000020009	brown	brown	0.0201279	0.0866769	-0.00453773	0.120604	0.126023	0.239993	0.0464478	0.0108226
ENSBGRG00000020343	blue	blue	-0.00768933	0.43052	-0.1214	-0.119138	-0.0869272	-0.0608776	-0.128707	-0.0135427
PLOD2	blue	blue	0.00302783	0.587793	-0.17078	-0.143753	-0.0930575	-0.0873273	-0.132802	0.000673572
SLC9A9	turquoise	turquoise	-0.191101	0.169407	0.174581	-0.239521	-0.209538	-0.146502	-0.15508	-0.064523
U2SURP	turquoise	turquoise	-0.0350077	0.00943688	0.187508	0.0195699	-0.00562684	0.0620997	0.0041517	-0.0194753
TRPC1	blue	blue	-0.00537031	0.293924	-0.0135672	0.0289766	-0.0274051	0.131585	-0.0696158	0.0181976
PLS1	brown	brown	0.0356442	-0.0142863	0.00529713	0.263016	0.177617	0.441441	0.0240958	0.0509225
XRN1	turquoise	turquoise	-0.0936593	0.0247509	0.18797	-0.0209516	-0.0560589	0.0758679	-0.0598136	-0.0338062
GK5	brown	brown	0.119666	0.0391786	-0.025777	0.173628	0.127647	0.176463	0.0296168	0.0943279
TFDP2	blue	blue	0.110782	0.189759	-0.0456244	0.0834226	0.076353	0.0866268	0.0394666	0.032073
RASA2	turquoise	turquoise	-0.0744725	-0.14387	0.317461	-0.0137054	-0.070198	-0.0235997	0.0333032	-0.0552508
ZBTB38	turquoise	turquoise	-0.142337	-0.03053	0.1832	-0.0853744	-0.0786339	0.0260082	-0.049847	-0.0221401
SLC25A36	turquoise	turquoise	-0.014411	0.0448813	0.129116	0.0211349	-0.000177984	0.0471191	-0.0152645	0.0122265
NMNAT3	blue	blue	0.145004	0.457983	-0.190695	0.0122748	0.107528	-0.0121954	0.0280914	0.00566206
PIK3CB	turquoise	turquoise	0.11655	-0.0489239	0.123635	0.173172	0.116061	0.104903	0.0446515	0.0155319
CEP70	turquoise	turquoise	-0.0159593	0.0127919	0.0500215	0.0107822	0.00525802	0.0546939	-0.0123816	0.0163532
ESYT3	brown	brown	0.16634	0.0300964	-0.0197906	0.228062	0.161479	0.170705	0.0664074	0.070256
ENSBGRG00000001941	blue	blue	0.028235	0.208874	-0.0623974	-0.0216604	-0.0146527	-0.000770023	-0.0687429	0.0169747
ARMC8	turquoise	turquoise	0.00557879	0.0300844	0.0369717	0.0339128	0.0167763	0.0770206	-0.0310445	0.0215933
NCK1	turquoise	turquoise	0.0628927	0.0549591	0.056396	0.0451042	0.050832	0.0209068	0.0322303	-0.000235896
STAG1	turquoise	turquoise	0.0191944	0.160166	0.144253	-0.0311747	-0.0974721	-0.040888	-0.053485	-0.0137272
MSL2	turquoise	turquoise	-0.0457236	-0.0397952	0.127439	0.00458959	-0.0123383	0.0563664	-0.0159448	0.0351057
PPP2R3A	yellow	yellow	0.337749	0.267668	-0.14783	0.258826	0.140048	0.102965	0.0133543	0.0821669
ANAPC13	green	green	0.203112	0.0798546	-0.0780418	0.198759	0.263426	0.143487	0.16317	0.0366305
RYK	blue	blue	0.107564	0.147013	0.0262817	0.092967	0.0626542	0.0643063	0.0200369	0.00806536
SRPRB	blue	blue	0.062004	0.118709	-0.00525486	0.0772374	0.111004	0.0877335	0.0398039	-0.0255152
TOPBP1	turquoise	turquoise	-0.0183323	-0.0229108	0.119833	0.0260179	0.0154955	0.0561066	0.00937089	0.00320444
DNAJC13	turquoise	turquoise	-0.0333442	0.0591301	0.0986835	-0.0128678	-0.0274498	0.0415106	-0.0523266	-0.00306646
NUDT16	blue	blue	0.0894301	0.139605	-0.0733402	0.0786797	0.126443	0.100016	0.0684861	0.0211826
ATP2C1	blue	blue	0.00732787	0.177286	0.0283146	0.00198695	0.000526677	0.0701538	-0.0506152	-0.00609862
ENSBGRG00000011188	turquoise	turquoise	0.00663911	-0.0975708	0.132579	0.116151	0.122698	0.180973	0.105741	0.0642153
PCP4	blue	blue	0.0274033	0.112458	-0.111237	-0.0170895	0.0134491	-0.0568632	0.016198	0.00503495
BACE2	blue	blue	0.193672	0.182129	-0.0660308	0.239015	0.182245	0.228192	0.0601478	0.0535547
FAM3B	brown	brown	-0.0303688	-0.0481223	-0.0216698	0.211369	0.109049	0.457824	-0.0633287	0.118209
TMPRSS2	brown	brown	-0.0377978	-0.0507722	0.00815914	0.282209	0.164632	0.546578	-0.0046879	0.125564
TFF3	brown	brown	-0.167033	-0.157324	0.0157945	0.159883	0.102029	0.498574	-0.0257956	0.0242736
SLC37A1	brown	brown	-0.084354	-0.0264043	0.068265	0.141784	0.0675274	0.376719	-0.0367982	0.0754664
PDE9A	turquoise	turquoise	-0.0737421	-0.0562027	0.100342	0.053204	0.0174585	0.169233	-0.0100116	0.0247428
PKNOX1	turquoise	turquoise	0.0534734	0.0396227	0.0560705	0.0512458	0.0171404	0.00398483	0.0177171	-0.00594468
ENSBGRG00000020700	turquoise	turquoise	-0.142277	-0.202523	0.292763	-0.0710399	-0.0855803	-0.0180418	-0.00714702	0.00334001
HSF2BP	turquoise	turquoise	-0.0282744	0.0359838	0.0565077	-0.0292921	-0.00543041	-0.00136387	0.012076	-0.0131091
RRP1B	turquoise	turquoise	-0.0304628	-0.0531599	0.169619	0.00457522	-0.00263321	0.00131508	0.0524455	-0.0314006
ENSBGRG00000021882	turquoise	turquoise	-0.121721	-0.0867788	0.216554	-0.0427177	-0.0588352	0.0410987	-0.0394751	-0.0203978
PTTG1IP	blue	blue	0.00628102	0.179304	-0.00518445	0.0310945	0.0502252	0.122706	-0.0353274	0.0336933
ITGB2	turquoise	turquoise	-0.232537	-0.202323	0.316668	-0.18215	-0.145875	-0.108817	0.010618	-0.0843458
ENSBGRG00000000404	blue	blue	0.183137	0.212553	-0.152515	0.0559832	0.0536644	-0.0435264	-0.0198101	0.0392112
COL6A1	blue	blue	-0.000463953	0.464639	-0.0973999	-0.114122	-0.0545992	-0.0599408	-0.102175	-0.00245412
COL6A2	blue	blue	-0.00494262	0.513548	-0.135763	-0.13228	-0.0596099	-0.0750353	-0.0969535	-0.0183542
MCM3AP	turquoise	turquoise	0.0031209	0.0341976	0.0554297	0.0313288	0.0152691	0.0690332	-0.0139229	0.0370999
FBXO25	brown	brown	0.0210702	0.0244689	-0.00215494	0.101842	0.0904642	0.181527	0.0208563	0.0462011
RUNX1	blue	blue	0.246719	0.225764	-0.0626089	0.185578	0.0750618	0.0220106	0.0184932	0.124294
DOP1B	turquoise	turquoise	0.00673266	-0.0109071	0.0784648	0.0794798	0.0517912	0.134266	0.034921	0.0364877
CHAF1B	turquoise	turquoise	0.0440706	-0.0297994	0.0896046	0.0609722	0.0284844	0.0190968	0.0363732	0.0182131
HLCS	turquoise	turquoise	-0.000452926	0.0031047	0.0668409	0.0606139	0.0478555	0.133961	-0.00508722	0.0362414
ENSBGRG00000003202	blue	blue	0.142694	0.106631	-0.0727257	0.133953	0.164771	0.0987601	0.101235	0.0299743
ENSBGRG00000003246	blue	blue	0.0197346	0.124131	0.00199777	0.0107829	0.0068307	0.0441742	-0.0143878	0.0113118
ENSBGRG00000003250	blue	blue	0.0474749	0.169873	-0.0217446	0.0292565	0.0228804	0.0490817	-0.0110257	0.0176325
DYRK1A	turquoise	turquoise	-0.11688	-0.0457525	0.284432	-0.0532424	-0.0966588	0.0221218	-0.0376966	-0.0443978
ERG	blue	blue	0.108675	0.0998487	-0.0561161	0.0449407	0.00717884	0.0126328	-0.0333751	0.0125256
ETS2	yellow	yellow	0.453496	0.174385	-0.192112	0.469983	0.306911	0.263475	0.202751	0.0999278
PIK3R4	blue	blue	0.100063	0.10755	0.0158701	0.112029	0.0764455	0.0858063	0.0140751	0.0176612
CAPN7	turquoise	turquoise	-0.0204546	0.0460912	0.0416202	0.00453862	-0.00696816	0.0612298	-0.0350486	0.0143444
SH3BP5	blue	blue	-0.0192911	0.335518	-0.0636219	-0.0144034	0.0219568	0.114668	-0.0263434	0.00515565
EAF1	turquoise	turquoise	0.00416348	-0.0548833	0.0962785	0.0702674	0.0561279	0.0885938	0.0564482	0.00159734
ANKRD28	turquoise	turquoise	0.0285707	0.108584	0.160219	0.0353411	-0.0397069	0.025747	-0.0113795	-0.0214611
OXNAD1	blue	blue	0.1676	0.169564	-0.041716	0.11855	0.0791056	0.0160268	0.026227	0.0267537
RFTN1	turquoise	turquoise	-0.266346	-0.0889744	0.326711	-0.24678	-0.2008	-0.153773	-0.0768686	-0.10959
PLCL2	turquoise	turquoise	-0.381774	-0.267851	0.475274	-0.243719	-0.226624	-0.04639	-0.0500017	-0.0997343
TBC1D5	turquoise	turquoise	-0.10453	-0.0121434	0.209565	-0.0434291	-0.0872626	0.0592293	-0.0359518	-0.00447381
ENSBGRG00000001708	turquoise	turquoise	-0.181255	-0.162315	0.268182	-0.130839	-0.114875	-0.0677753	0.0142705	-0.073289
ENSBGRG00000001791	turquoise	turquoise	0.00547428	0.00557253	0.131842	0.0450736	0.045742	0.0646645	0.0367797	0.0103687
KAT2B	turquoise	turquoise	-0.000756657	0.0862292	0.0609985	0.0218598	0.0120645	0.0762892	-0.0136169	0.0187914
EPHA2	brown	brown	0.185464	0.068316	-0.0796649	0.256193	0.168771	0.200522	0.0675628	0.121663
FBXO42	turquoise	turquoise	0.00698244	0.0319692	0.0565344	0.0586222	0.0468034	0.119413	-0.00660619	0.0313623
MFAP2	blue	blue	-0.00205372	0.611629	-0.195226	-0.161157	-0.068395	-0.106685	-0.103855	-0.0302216
SDHB	green	green	0.363369	0.0507458	-0.12269	0.39756	0.50021	0.284517	0.301504	0.0723479
RCC2	turquoise	turquoise	0.0681523	-0.0172602	0.0515142	0.111906	0.138782	0.118801	0.0872389	0.0325674
ARHGEF10L	blue	blue	-0.00084875	0.244412	-0.0775563	-0.0279013	-0.01872	0.0299191	-0.0733939	0.0250902
ALDH4A1	blue	blue	0.135583	0.0687694	-0.0375283	0.111203	0.13279	0.0510018	0.0608163	0.0357827
IFFO2	turquoise	turquoise	-0.0260756	-0.0523474	0.178638	-0.0404117	-0.0408782	-0.0807303	0.00356808	0.0332089
UBR4	turquoise	turquoise	-0.123128	-0.118469	0.296826	-0.0360365	-0.0529253	0.0253715	0.00834554	-0.0308505
MRTO4	blue	blue	0.110895	0.0742686	-0.023968	0.112738	0.158482	0.086859	0.0931319	0.0128375
CAPZB	turquoise	turquoise	-0.0452248	-0.0497942	0.185244	0.0473007	0.0106504	0.122369	-0.0139788	0.0131235
ENSBGRG00000004609	green	green	0.380159	0.190689	-0.20695	0.3162	0.485524	0.172925	0.269949	0.0421881
TMCO4	turquoise	turquoise	-0.0345874	0.0216624	0.0468672	0.0411859	0.0180989	0.150574	-0.0466148	0.0391662
OTUD3	turquoise	turquoise	-0.0248539	-0.0112969	0.0833175	0.0184966	0.0184401	0.0673135	-0.00164596	0.012265
ENSBGRG00000004961	turquoise	turquoise	-0.23124	-0.180512	0.187674	-0.059868	-0.0765981	0.158501	0.0122793	0.00499476
ENSBGRG00000005394	brown	brown	0.0435779	0.277196	-0.098865	0.162859	0.152729	0.345342	0.0749183	0.0615049
PINK1	blue	blue	0.0786092	0.110284	-0.0023809	0.0953215	0.129078	0.105348	0.0465252	0.0428819
HP1BP3	turquoise	turquoise	0.0413228	0.10798	0.0745531	0.058464	0.0847219	0.0916237	0.0628588	0.00567292
EIF4G3	turquoise	turquoise	-0.0679926	0.11656	0.185039	-0.0538429	-0.0659323	0.0216104	-0.0457923	-0.0207828
ECE1	blue	blue	0.0902809	0.243257	-0.0561874	0.0645035	0.00955358	0.0833273	-0.0547402	0.00657358
USP48	turquoise	turquoise	-0.0203151	0.0292117	0.0755861	0.00757697	0.00688322	0.0531771	-0.017054	0.0194149
CDC42	turquoise	turquoise	-0.0581585	-0.0342448	0.230725	-0.012383	0.0507518	0.0282694	0.0831715	-0.0859811
EPHB2	black	black	0.24314	0.106351	-0.098671	0.292135	0.182924	0.206742	0.11516	0.123715
KDM1A	blue	blue	0.129192	0.108767	0.00112711	0.135719	0.113078	0.100438	0.0436228	0.0445559
LUZP1	yellow	yellow	0.349527	0.213419	-0.111521	0.319399	0.210141	0.171354	0.0911331	0.116575
HNRNPR	turquoise	turquoise	0.0376179	0.0108327	0.108076	0.0697128	0.077811	0.0784774	0.0621114	0.00652986
TCEA3	black	black	0.325034	-0.0510846	-0.160644	0.440271	0.383941	0.34817	0.227981	0.165291
ELOA	red	red	0.354942	-0.139811	-0.0127671	0.234594	0.355462	-0.0476467	0.670658	-0.0194209
GALE	brown	brown	0.18595	-0.048959	-0.0553045	0.309447	0.311208	0.323091	0.122638	0.134731
HMGCL	yellow	yellow	0.468745	0.00298928	-0.150184	0.374921	0.413308	0.0862173	0.224379	0.124405
ENSBGRG00000005382	turquoise	turquoise	0.00522046	-0.0135965	0.149212	0.0326825	0.0275319	0.0335563	0.0445289	0.01141
NIPAL3	turquoise	turquoise	-0.1262	-0.113217	0.215291	-0.00907988	-0.0291113	0.105589	0.0116209	-0.018968
RCAN3	turquoise	turquoise	-0.0262534	-0.0254158	0.0696103	0.0718329	0.0716454	0.182836	0.0353483	0.0435388
ENSBGRG00000006848	turquoise	turquoise	0.0252592	-0.00466888	0.102196	0.0572591	0.133734	0.0745718	0.159874	-0.0581481
ENSBGRG00000006897	turquoise	turquoise	-0.143204	-0.0760231	0.271805	-0.084237	-0.0887454	-0.00944082	0.00608258	-0.0426489
CLIC4	blue	blue	0.0426948	0.405479	-0.0708033	-0.05609	-0.0510371	-0.018292	-0.0833534	0.0076291
ENSBGRG00000007375	turquoise	turquoise	-0.214732	-0.186864	0.282627	-0.174846	-0.150071	-0.124783	0.00941899	-0.100269
RUNX3	turquoise	turquoise	-0.404756	-0.367411	0.553466	-0.316153	-0.27166	-0.199311	0.0133593	-0.150606
ENSBGRG00000007540	turquoise	turquoise	0.121688	0.112997	0.0237391	0.0421299	0.0393888	-0.0433109	0.0498723	0.151955
TMEM50A	turquoise	turquoise	-0.00287562	0.170887	0.0523635	-0.0373175	0.0435066	-0.00458947	0.0716103	-0.0532225
MACO1	turquoise	turquoise	-0.0379521	-0.0217908	0.178155	0.033545	0.0147484	0.0876579	0.0362579	-0.0181102
MAN1C1	blue	blue	-0.0146134	0.31769	-0.0690488	-0.0938181	-0.0734007	-0.0418466	-0.0982769	-0.0177066
PAFAH2	turquoise	turquoise	-0.136769	-0.136733	0.222752	-0.102962	-0.0874828	-0.0623819	-0.0114149	-0.0480192
CD52	turquoise	turquoise	-0.443915	-0.402983	0.571634	-0.348544	-0.287139	-0.215095	0.0254118	-0.172717
DHDDS	turquoise	turquoise	-0.0233345	-0.0219887	0.0851857	0.0180298	0.0103906	0.0484496	-0.00890987	0.00542875
ENSBGRG00000006878	turquoise	turquoise	0.00475849	-0.0461311	0.102585	0.0428235	0.104322	0.0581294	0.0957974	0.00473654
RPS6KA1	turquoise	turquoise	-0.0611132	-0.117556	0.146702	0.100251	0.0903927	0.224567	0.0592053	0.0383037
ARID1A	turquoise	turquoise	-0.0442768	-0.0135602	0.166685	0.0189168	-0.00608022	0.0895796	7.85769e-05	0.0258453
ZDHHC18	turquoise	turquoise	-0.130537	-0.13492	0.239507	-0.090483	-0.071876	-0.0598163	0.0291153	-0.052413
GPN2	turquoise	turquoise	-0.028406	-0.0653386	0.125093	0.0217673	0.0227938	0.0500513	0.0414014	0.0050432
SFN	yellow	yellow	0.698769	0.0499263	-0.279293	0.508699	0.49907	-0.0124187	0.333944	0.150186
NUDC	turquoise	turquoise	-0.0560696	-0.0471259	0.165538	-0.00433735	0.0332795	0.0322185	0.0500881	-0.052466
ENSBGRG00000009602	turquoise	turquoise	-0.0361247	0.0043833	0.0754308	-0.00740745	0.0209688	0.0368749	0.0265863	-0.0221682
WASF2	blue	blue	0.0622015	0.125761	0.00491625	0.0688947	0.0903179	0.0945494	0.0180515	0.0273245
IFI6	blue	blue	-0.136354	0.212174	0.060546	-0.196998	-0.124995	-0.112211	-0.0955292	-0.0693983
EYA3	turquoise	turquoise	-0.0339023	-0.00974844	0.0749858	0.0101232	-0.00592974	0.0629497	-0.0272824	-0.0206647
ENSBGRG00000013806	turquoise	turquoise	0.0501704	0.0425998	0.0878788	0.0545691	0.104978	0.0566369	0.095238	-0.00774605
ATP5IF1	green	green	0.45629	0.139818	-0.238369	0.403155	0.574083	0.217492	0.332522	0.114695
SESN2	turquoise	turquoise	0.0601744	0.0309684	0.0386287	0.0559273	0.025178	0.0195419	0.034858	0.0252048
PHACTR4	blue	blue	0.17654	0.108413	-0.0428487	0.180632	0.102361	0.13337	0.0146728	0.0791817
YTHDF2	turquoise	turquoise	0.044055	-0.00268004	0.0656164	0.0663399	0.0547736	0.0398813	0.0568526	0.00294855
ENSBGRG00000015780	turquoise	turquoise	0.0542673	-0.119859	0.172401	0.0536162	0.00458996	-0.0144959	0.0744277	0.0181049
EPB41	turquoise	turquoise	0.122804	-0.0965377	0.162977	0.120739	0.0251575	-0.00325001	0.102191	0.0108197
SRSF4	turquoise	turquoise	-0.0126594	0.0253998	0.104073	0.0295865	0.00302112	0.08199	-0.0264618	0.0289676
LAPTM5	turquoise	turquoise	-0.266951	-0.230158	0.355881	-0.208004	-0.177527	-0.122327	-0.0189805	-0.0918553
PUM1	turquoise	turquoise	-0.020744	-0.0848173	0.28439	0.0593135	-0.00423702	0.059401	0.03144	-0.0257228
SNRNP40	turquoise	turquoise	-0.0405146	-0.0372174	0.101483	-0.0119684	-0.0121358	0.0164139	-0.0049803	0.00630872
H-FABP	turquoise	turquoise	-0.195123	-0.162158	0.206938	0.00736996	0.0677001	0.236972	0.0853976	-0.038728
COL16A1	blue	blue	0.131936	0.325767	-0.148409	-0.00785385	0.000785758	-0.0717285	-0.0161039	0.0430924
PTP4A2	turquoise	turquoise	0.0204903	0.0422093	0.0963835	0.102546	0.102875	0.148436	0.0851276	-0.0219876
KHDRBS1	turquoise	turquoise	-0.0127139	0.021842	0.099572	0.0231527	0.0207356	0.0708552	0.00963329	0.0140374
KPNA6	turquoise	turquoise	-0.000323312	0.0117284	0.114673	0.00782524	-0.0158308	0.000162058	0.000984394	-0.0109548
CCDC28B	blue	blue	0.114788	0.139713	-0.0884922	0.0562829	0.0784338	0.00174129	0.0479746	0.030007
EIF3I	green	green	0.22187	0.0797794	-0.0737992	0.231277	0.292783	0.167028	0.212365	0.0155803
FAM229A	blue	blue	0.0729324	0.0809842	-0.0486879	0.0539354	0.0711471	0.0279287	0.0284585	0.0183676
ZBTB8OS	blue	blue	0.061179	0.0775086	-0.0217103	0.0548502	0.100991	0.0640015	0.0452267	0.0172825
RBBP4	turquoise	turquoise	-0.0912224	-0.0671182	0.183089	-0.0495905	-0.0273779	0.00651452	0.015993	-0.022418
TMEM54	brown	brown	-0.0122346	-0.018541	0.0154657	0.236286	0.227868	0.489491	0.0649284	0.0561294
RNF19B	blue	blue	0.244647	0.162879	0.00165537	0.119611	0.0671212	-0.0783553	0.0968986	0.115067
AK2	yellow	yellow	0.623315	0.0324046	-0.215858	0.481392	0.554818	0.111161	0.350376	0.131142
PHC2	turquoise	turquoise	-0.013266	0.105021	0.054961	-0.0180279	-0.00271938	0.0182995	0.00748031	-0.0196465
DIS3L2	turquoise	turquoise	0.0301671	0.0571523	0.0354865	0.0424101	0.00849909	0.0712713	-0.00721705	0.0295144
NPPC	yellow	yellow	0.268743	0.00549633	-0.141609	0.151205	0.0732453	-0.029509	0.114011	0.213066
PDE6D	blue	blue	0.0104978	0.109787	0.0025843	-0.0159149	-0.00636054	0.00680236	-0.0318496	0.035073
PTMA	turquoise	turquoise	0.025962	-0.0718698	0.288414	0.034714	0.088867	0.00809892	0.265313	-0.0102078
ENSBGRG00000021053	turquoise	turquoise	0.0987038	-0.0736475	0.291949	0.094651	0.0714036	-0.0262993	0.17076	0.0269064
CAB39	turquoise	turquoise	0.216118	-0.103232	0.208601	0.310427	0.179309	0.139676	0.157009	0.0333852
ENSBGRG00000008056	turquoise	turquoise	-0.157706	-0.0316204	0.226098	-0.11813	-0.0942498	-0.0243665	-0.0268041	-0.06175
ENSBGRG00000008249	turquoise	turquoise	-0.0354621	-0.01895	0.101525	-0.02438	-0.006277	0.00860428	0.0437601	-0.00637479
TRIP12	blue	blue	0.105151	0.134706	0.0433059	0.105215	0.0424171	0.0908153	-0.0103778	0.033766
PID1	blue	blue	0.16371	0.600435	-0.20882	-0.0492723	-0.0379988	-0.112155	-0.109285	0.0201528
CCL20	yellow	yellow	0.414165	0.110101	-0.133666	0.326686	0.296028	0.00346612	0.18621	0.0503031
ENSBGRG00000010142	turquoise	turquoise	0.0239874	0.000901924	0.051929	0.0605058	0.0644229	0.0659607	0.0420667	0.00259963
AGFG1	turquoise	turquoise	0.0402956	0.0433416	0.160327	0.0756955	0.0341742	0.0625902	0.0391499	-0.00840556
NYAP2	yellow	yellow	0.312432	-0.00350828	-0.0821283	0.2096	0.148587	-0.0199365	0.121231	0.0782282
DOCK10	turquoise	turquoise	-0.328238	-0.273668	0.513018	-0.257133	-0.249109	-0.149737	-0.0283371	-0.126449
CUL3	turquoise	turquoise	0.0204282	0.0425571	0.217888	0.0429378	-0.00642316	0.0251619	0.00994076	0.0110064
SERPINE2	turquoise	turquoise	-0.0628163	0.133247	0.135121	-0.121748	-0.0985456	-0.134766	0.00858681	-0.0649184
MRPL44	brown	brown	0.0837913	-0.00761353	0.00264807	0.131227	0.171899	0.139185	0.0980577	0.00693111
ENSBGRG00000016123	blue	blue	0.110841	0.117148	0.0348595	0.132877	0.10279	0.0920767	0.0447635	0.00352094
FARSB	brown	brown	0.105093	0.0249293	-0.00509618	0.141652	0.173932	0.138555	0.106287	0.0138582
EPHA4	yellow	yellow	0.399306	0.309316	-0.159503	0.225707	0.180699	-0.0606016	0.0751442	0.0958799
GMPPA	blue	blue	0.00465772	0.0679938	-0.0270536	0.0291724	0.0510819	0.0757518	0.0153179	0.00390334
DES	blue	blue	0.0326262	0.161188	-0.137583	-0.0327703	-0.00320207	-0.0748516	-0.0111152	0.0142016
DNPEP	blue	blue	0.0824374	0.127178	-0.0392437	0.0956907	0.134431	0.114188	0.0702124	0.0118344
ENSBGRG00000021181	turquoise	turquoise	0.0450582	-0.0937719	0.0708488	0.0904124	0.0994858	0.0671531	0.107797	0.00677572
ENSBGRG00000021241	turquoise	turquoise	-0.0474142	-0.227255	0.258148	0.0341002	0.0577591	0.0297919	0.17371	0.0260879
ANKZF1	turquoise	turquoise	0.0171244	-0.0142139	0.0344046	0.0450497	0.0599564	0.064757	0.0152845	0.0463207
ZFAND2B	turquoise	turquoise	-0.0189725	-0.0393259	0.0621691	0.013246	0.0285985	0.0414633	0.0335754	0.00566191
CNPPD1	turquoise	turquoise	-0.032576	0.00277903	0.0507001	0.0181264	0.0412604	0.0829513	0.0229341	-0.00156073
IHH	brown	brown	-0.0370387	-0.04662	0.0145717	0.216735	0.176975	0.469992	0.0357068	0.104384
CYP27A1	blue	blue	-0.00465774	0.20838	-0.0579146	0.0596296	0.0827101	0.202609	-0.0227159	0.0129013
CNOT9	turquoise	turquoise	-0.0627026	-0.00502805	0.134551	-0.0499775	-0.0540417	-0.0219853	-0.0252106	-0.0199306
USP37	turquoise	turquoise	0.0208071	0.10953	0.0805477	-0.00323352	-0.0396028	-0.014742	-0.0219417	-0.0186052
CTDSP1	turquoise	turquoise	-0.0191092	0.0463983	0.0505099	0.0111731	0.0350192	0.0704479	0.0335946	0.00226801
ARPC2	turquoise	turquoise	-0.18146	-0.291873	0.477219	-0.0156309	0.0768738	0.0809968	0.211592	-0.14193
TNS1	blue	blue	0.117562	0.378348	-0.138751	-0.0371289	-0.0304035	-0.0570143	-0.0899355	0.0173959
ENSBGRG00000002272	red	red	0.215873	-0.150972	0.101116	0.185138	0.29611	0.0238625	0.599358	-0.029843
XRCC5	turquoise	turquoise	0.0404872	0.0320781	0.0520375	0.0758753	0.0762444	0.10202	0.072986	0.00760149
FN1	blue	blue	-0.0124419	0.669774	-0.172508	-0.183985	-0.0754325	-0.114486	-0.116393	-0.0290639
IKZF2	turquoise	turquoise	-0.294535	-0.248431	0.411026	-0.21018	-0.184834	-0.0977701	-0.02245	-0.109126
ACADL	blue	blue	0.100518	0.0984384	-0.0421744	0.129713	0.0916623	0.131495	0.00579865	0.0375243
KANSL1L	yellow	yellow	0.247931	0.23819	-0.106205	0.15758	0.0714316	0.0404214	0.0389815	0.0736376
IDH1	brown	brown	0.120992	0.00894169	-0.0486312	0.157338	0.140171	0.163524	0.0196721	0.148958
PLEKHM3	turquoise	turquoise	-0.0531092	0.018289	0.0775229	-0.0373713	-0.04248	0.0171393	-0.0384309	0.00497778
CCNYL1	blue	blue	0.19346	0.285637	-0.0598801	0.142557	0.0706314	0.0759322	-0.00111049	0.234911
METTL21A	turquoise	turquoise	0.000174685	0.0536942	0.019458	0.00822029	0.0193193	0.0309701	0.00968001	0.00477776
CREB1	turquoise	turquoise	0.0241164	0.0436831	0.0291508	0.0149959	-0.00692986	0.0115884	-0.00545785	0.016494
KLF7	turquoise	turquoise	-0.0693357	0.0955278	0.0741934	-0.0076101	-0.0247182	0.122578	-0.0772138	-0.000894125
ENSBGRG00000009445	red	red	0.46705	0.246506	-0.236802	0.316725	0.397718	0.0545942	0.450724	0.0429246
NDUFS1	brown	brown	0.113426	0.0252574	-0.0134521	0.160546	0.190714	0.167998	0.0720785	0.0444184
INO80D	turquoise	turquoise	-0.0401887	0.0496298	0.133361	-0.0287775	-0.0519499	-0.00437769	-0.00955101	-0.0135857
NRP2	blue	blue	0.0578259	0.39278	-0.101933	-0.0554859	-0.0358374	-0.0606203	-0.0946564	-0.00721997
PARD3B	blue	blue	0.0627555	0.59584	-0.199111	0.0787852	0.0231107	0.266853	-0.146999	0.0637465
ICOS	turquoise	turquoise	-0.183124	-0.162499	0.257142	-0.147842	-0.124913	-0.103855	-0.0267436	-0.071814
CD28	turquoise	turquoise	-0.214628	-0.189668	0.304778	-0.17326	-0.154053	-0.123742	-0.0366038	-0.0890759
ENSBGRG00000012733	blue	blue	0.17782	0.422738	-0.146833	0.153921	0.0918063	0.173285	-0.0208161	0.0331546
CYP20A1	blue	blue	0.126797	0.121195	-0.0855433	0.132593	0.120959	0.123162	0.0808944	0.0347055
NBEAL1	blue	blue	0.0585451	0.188425	-0.0335685	0.116451	0.0818929	0.2153	-0.0282524	0.0645326
FAM117B	turquoise	turquoise	-0.00653155	-0.0604713	0.130422	0.0342751	0.00865168	0.0826059	0.0167539	0.0563237
BMPR2	blue	blue	0.185895	0.21977	-0.0805166	0.148929	0.0880381	0.128393	0.000476328	0.0622906
NOP58	turquoise	turquoise	0.120264	-0.0501516	0.154721	0.15757	0.118956	0.0652373	0.142928	-0.00706713
ALS2	turquoise	turquoise	-0.111374	-0.089321	0.175263	-0.0818586	-0.0798957	-0.0404787	-0.0227773	-0.043965
TRAK2	turquoise	turquoise	-0.064157	-0.0422721	0.130002	-0.0412974	-0.0392468	-0.0112666	-0.0213628	-0.0192284
CASP8	turquoise	turquoise	-0.0846372	-0.0839697	0.175383	-0.0430133	-0.0355162	-0.00758958	-0.00397873	-0.0384351
CFLAR	turquoise	turquoise	-0.138638	-0.0407544	0.20544	-0.0933674	-0.0704906	-0.00474217	-0.0303458	-0.0395347
ENSBGRG00000022748	green	green	0.244471	0.0275577	-0.0962116	0.27737	0.409824	0.219891	0.217684	0.0651238
FAM126B	turquoise	turquoise	-0.0483579	-0.075741	0.189699	0.0276629	0.0214068	0.0798833	0.0280729	-0.0137976
ORC2	brown	brown	0.0214059	0.0481524	0.0088373	0.0719038	0.0578203	0.136637	-0.000363523	0.0327952
CLK1	turquoise	turquoise	0.0208557	0.0344397	0.0724396	0.0269679	0.00410473	0.0271519	-0.00790746	0.0254659
BZW1	turquoise	turquoise	0.0122034	-0.00833353	0.21722	0.0284577	0.0871959	0.00643381	0.14353	-0.0826291
AOX1	blue	blue	-0.010907	0.379809	-0.0908378	-0.08879	-0.03266	-0.0264541	-0.0873146	-0.0311013
SGO2	turquoise	turquoise	0.000384018	0.0453844	0.0414803	0.0113352	0.0236563	0.0516106	0.00156306	0.0215922
SPATS2L	turquoise	turquoise	-0.102038	0.0284884	0.210741	-0.0574237	-0.074203	0.0208311	-0.0329441	-0.0369122
C2orf69	turquoise	turquoise	-0.0525626	-0.0186238	0.0919564	-0.0142033	-0.00758397	0.0356633	0.0202109	-0.0101353
SATB2	brown	brown	-0.0527851	-0.0427051	0.0361629	0.24772	0.164667	0.531708	0.0443208	0.117847
PLCL1	turquoise	turquoise	-0.178148	-0.068651	0.206525	-0.149705	-0.123576	-0.070362	-0.0531292	-0.0639798
ENSBGRG00000000487	turquoise	turquoise	-0.0542505	-0.0383043	0.140736	-0.00176225	-0.00106951	0.0547477	0.00243557	-0.0114212
HSPD1	turquoise	turquoise	0.169806	-0.140299	0.180162	0.259015	0.281272	0.162835	0.221787	0.0248391
COQ10B	turquoise	turquoise	-0.0660643	-0.129046	0.303964	-0.00752202	-0.0481769	-0.0381957	0.100629	-0.0790557
SF3B1	turquoise	turquoise	-0.129626	-0.0503408	0.380883	-0.0558083	-0.0881667	0.00687195	0.0327935	-0.0596755
ANKRD44	turquoise	turquoise	-0.338157	-0.287107	0.534996	-0.24153	-0.228448	-0.114145	-0.0372984	-0.114167
PGAP1	brown	brown	0.0305017	0.043786	0.00791222	0.0804786	0.0529316	0.134974	0.00587392	0.0423745
GTF3C3	turquoise	turquoise	0.0020273	0.00991779	0.0666027	0.0130835	0.00191948	0.0169674	-0.00372496	-0.00378887
HECW2	yellow	yellow	0.38603	0.0211158	-0.116298	0.238308	0.140834	-0.0197172	0.122721	0.119763
STK17B	turquoise	turquoise	-0.274192	-0.261597	0.418657	-0.197712	-0.173807	-0.117227	-0.00865039	-0.106096
NABP1	turquoise	turquoise	0.110565	-0.0102479	0.0334799	0.100258	0.0241709	-0.00363935	0.0249795	0.0965003
MYO1B	blue	blue	0.216064	0.187143	-0.0721367	0.218069	0.143972	0.131496	0.0471689	0.0267105
STAT4	turquoise	turquoise	-0.231739	-0.202721	0.331175	-0.183867	-0.163094	-0.121475	-0.0273999	-0.101857
STAT1	turquoise	turquoise	-0.12652	-0.0432947	0.231915	-0.0473245	-0.0516313	0.0631995	-0.0143766	0.0291303
GLS	turquoise	turquoise	-0.167223	0.100153	0.273501	-0.178352	-0.188279	-0.0943901	-0.0652576	-0.0395027
ENSBGRG00000002155	turquoise	turquoise	-0.289307	-0.131853	0.334345	-0.258227	-0.199197	-0.142102	-0.0154603	-0.116532
CLASP1	turquoise	turquoise	-0.0215845	0.0694712	0.0843224	-0.00833469	-0.0276716	0.054577	-0.0442411	0.017212
ENSBGRG00000002469	turquoise	turquoise	-0.0186358	0.0182032	0.0410996	0.000578215	0.014515	0.0262223	0.0396101	-0.0188799
TFCP2L1	brown	brown	0.14498	-0.0482765	-0.0579081	0.303442	0.226853	0.355591	0.043952	0.279049
EPB41L5	blue	blue	0.156105	0.165473	-0.0580716	0.159622	0.116671	0.131681	0.032561	0.0556586
C2orf76	blue	blue	0.0758177	0.0591496	-0.0251719	0.0684779	0.0974992	0.0452825	0.0652791	-0.00254212
CCDC93	turquoise	turquoise	-0.0312691	0.0913401	0.0644558	0.00497062	0.0212748	0.0985721	-0.02088	0.0147232
ACTR3	turquoise	turquoise	-0.100274	-0.0856768	0.322116	-0.0206024	-0.0302546	0.029201	0.0196955	-0.0699307
NCKAP5	blue	blue	0.00984439	0.303763	-0.0889214	-0.055115	-0.0623829	-0.010909	-0.100548	0.00605994
MGAT5	turquoise	turquoise	-0.144192	-0.164888	0.284561	-0.0724227	-0.121292	-0.0171255	-0.0802009	-0.036269
CCNT2	turquoise	turquoise	-0.00151469	-0.0388807	0.164072	0.0475355	0.00401418	0.0344219	0.0085395	-0.0252458
RAB3GAP1	turquoise	turquoise	0.0471369	0.100828	0.0877871	0.0686638	0.0200615	0.0695828	-0.00468635	-0.00989028
ZRANB3	turquoise	turquoise	-0.00973144	0.0455333	0.0540437	-0.00374569	-0.0185387	0.0418649	-0.0217038	0.0186274
R3HDM1	turquoise	turquoise	0.00265375	0.0146997	0.0795479	0.0509678	0.038014	0.104634	0.00839744	0.0134431
UBXN4	turquoise	turquoise	0.0555276	0.0698669	0.061343	0.0884074	0.115823	0.112042	0.0645042	-9.21807e-05
CXCR4	turquoise	turquoise	-0.277773	-0.237873	0.333488	-0.207095	-0.185159	-0.111044	-0.0359286	-0.0840713
ARHGAP15	turquoise	turquoise	-0.491793	-0.42448	0.639373	-0.37987	-0.337579	-0.223214	-0.0664798	-0.170564
GTDC1	turquoise	turquoise	-0.166642	-0.0104049	0.236009	-0.112871	-0.105773	0.00711716	-0.044902	-0.0455801
ZEB2	turquoise	turquoise	-0.293118	0.116593	0.292702	-0.318753	-0.25558	-0.187639	-0.161489	-0.139651
ACVR2A	blue	blue	0.0609134	0.159615	-0.00761736	0.104806	0.0646177	0.182421	-0.0171033	0.0596855
ORC4	blue	blue	0.115271	0.152532	0.0268226	0.0641401	0.014093	0.00892047	0.00577705	0.0256244
ENSBGRG00000005171	turquoise	turquoise	0.0337555	-0.0116534	0.0700418	0.0424345	0.0314977	0.0125791	0.0429678	0.0134138
MBD5	blue	blue	0.0326116	0.161743	-0.0364752	-0.00480615	-0.0197328	0.00539583	-0.021459	0.0116645
EPC2	turquoise	turquoise	-0.0434848	-0.0530954	0.250908	0.00273695	-0.0551299	-0.00799095	0.0050986	-0.0496991
RND3	yellow	yellow	0.386989	0.231859	-0.169817	0.261947	0.198305	0.0296809	0.117352	0.155486
NMI	turquoise	turquoise	-0.0507415	0.0139975	0.106942	-0.00342449	0.00304823	0.0609155	0.0172816	-0.0309242
TNFAIP6	blue	blue	0.00235688	0.352126	-0.103627	-0.0944601	-0.0508849	-0.0712094	-0.0586375	-0.0302818
STAM2	turquoise	turquoise	-0.0108196	0.00215271	0.104082	0.0424344	0.018215	0.0838746	-0.00146191	0.000801404
FMNL2	yellow	yellow	0.350211	0.359876	-0.170804	0.277484	0.191637	0.137947	0.0606498	0.0857262
PRPF40A	turquoise	turquoise	0.0353909	-0.0227393	0.211769	0.094643	0.0960717	0.0931634	0.0887348	0.00152381
ARL6IP6	turquoise	turquoise	0.0661327	0.00650519	0.0535841	0.0640205	0.0383067	0.0217572	0.0186488	0.0501651
NR4A2	turquoise	turquoise	-0.31584	-0.294325	0.45588	-0.193847	-0.182607	-0.0665374	0.0495082	-0.0733808
GPD2	turquoise	turquoise	-0.106575	0.0106443	0.139312	-0.0501699	-0.0470554	0.0541668	-0.0295793	-0.0373254
CYTIP	turquoise	turquoise	-0.313809	-0.281019	0.457417	-0.246167	-0.211323	-0.158839	-0.00894121	-0.126401
ENSBGRG00000010385	yellow	yellow	0.719766	0.0790932	-0.337444	0.424017	0.514794	-0.123321	0.320095	0.156243
TANC1	yellow	yellow	0.45035	0.1788	-0.181198	0.347869	0.202686	0.105515	0.103385	0.104131
BAZ2B	blue	blue	0.0971757	0.326672	-0.128205	0.092421	0.0325128	0.174919	-0.0727942	0.0846708
MARCHF7	turquoise	turquoise	-0.00856099	0.0673236	0.0807606	0.0283078	-0.00678649	0.0797903	-0.0530338	0.0127269
ENSBGRG00000012068	blue	blue	-0.0197611	0.422471	-0.117745	-0.113889	-0.0549565	-0.0517849	-0.0737726	-0.0168077
ENSBGRG00000012245	turquoise	turquoise	-0.156106	-0.132188	0.217282	-0.103038	-0.0902059	-0.0345399	-0.00365316	-0.0449848
PLA2R1	blue	blue	0.134832	0.2566	-0.118816	0.0188974	0.0138909	-0.0441582	-0.00839859	0.0395161
ITGB6	black	black	0.21974	0.00447959	-0.0605193	0.334959	0.165483	0.196275	0.0812407	0.0262555
RBMS1	blue	blue	0.122387	0.233357	0.0560323	0.0479533	0.0210695	-0.0637987	-0.00671373	-0.0392377
TANK	turquoise	turquoise	-0.165994	-0.0976864	0.345484	-0.12769	-0.139502	-0.0915884	-0.0230275	-0.100263
PSMD14	turquoise	turquoise	0.123568	0.0467029	0.092232	0.138965	0.135761	0.0660384	0.0880911	-0.00750367
FAP	blue	blue	0.0968418	0.402195	-0.140626	-0.0326876	-0.0314632	-0.0723494	-0.0534958	-0.00990702
IFIH1	turquoise	turquoise	0.0617112	-0.0394705	0.132621	0.052117	-0.00820105	-0.0298918	0.0427083	0.00561887
COBLL1	blue	blue	0.160525	0.157326	-0.103467	0.243074	0.156434	0.260435	-0.0164395	0.065221
GALNT3	turquoise	turquoise	-0.0901559	-0.113936	0.163958	0.0260953	-0.00540412	0.108918	0.00422088	-0.0175002
STK39	turquoise	turquoise	-0.0974006	-0.0686776	0.176094	0.0363203	-0.000693629	0.185446	0.0325346	-0.00731155
NOSTRIN	brown	brown	-0.0258485	0.0373416	-0.0112054	0.179148	0.125672	0.407853	-0.0295594	0.0555281
PPIG	turquoise	turquoise	0.0191108	0.0953816	0.0501468	0.0449229	0.0797872	0.111892	0.0374977	0.0168096
SSB	turquoise	turquoise	0.099868	0.061356	0.0699518	0.0783102	0.115573	0.0237196	0.108989	0.00796992
UBR3	turquoise	turquoise	-0.0101847	0.0767133	0.112385	0.00153324	-0.0248088	0.0439153	-0.0572247	0.017482
GORASP2	turquoise	turquoise	0.010094	0.0361113	0.0805958	0.0584734	0.0422516	0.0914284	0.0169935	0.00676218
TLK1	turquoise	turquoise	-0.0636916	-0.115758	0.281223	0.00538303	-0.0316149	0.0567503	0.0187698	-0.0145109
CYBRD1	blue	blue	0.00753729	0.361984	-0.110872	-0.0704681	-0.0387101	-0.0266719	-0.0602873	0.0265005
DYNC1I2	blue	blue	0.0828876	0.160378	-0.0100977	0.0836579	0.104641	0.109386	0.0351203	0.0250837
SLC25A12	turquoise	turquoise	-0.00976258	0.0273023	0.069178	-0.00416978	0.00841985	0.0328458	-0.011877	0.0113798
HAT1	turquoise	turquoise	-0.0732463	-0.0769042	0.151867	-0.0469152	-0.0278132	-0.0147409	0.028529	-0.0358066
ITGA6	black	black	0.388346	-0.0252404	-0.0926227	0.470097	0.282547	0.267	0.151334	0.212994
PDK1	turquoise	turquoise	0.0903652	-0.0505349	0.0938147	0.081852	0.0510137	-0.00495175	0.0702126	0.00566613
MAP3K20	blue	blue	0.128733	0.382184	-0.145493	0.0437768	0.0607222	0.0491002	-0.0253466	0.0338603
CDCA7	brown	brown	0.0977443	-0.0571178	0.0106616	0.198142	0.171691	0.27021	0.16505	0.060627
SP3	turquoise	turquoise	-0.0443433	0.00255263	0.184171	-0.0135524	-0.0345559	0.0231683	0.00279706	-0.00955507
ENSBGRG00000013728	turquoise	turquoise	0.0486415	0.00799288	0.12016	0.0679589	0.0379751	0.0470286	0.0399904	-0.00397887
SCRN3	blue	blue	0.0639715	0.0909969	-0.027208	0.0299474	0.0445222	0.0112566	0.0392623	0.00900039
GPR155	blue	blue	0.0782919	0.0859105	-0.0277783	0.0405244	0.0272942	0.00100102	0.00449034	0.0444256
ENSBGRG00000014699	turquoise	turquoise	-0.253274	-0.142771	0.342558	-0.205248	-0.174259	-0.0994154	-0.0540731	-0.0910787
ATF2	turquoise	turquoise	0.0408578	0.0492038	0.0593344	0.0127196	-0.0127032	-0.000433293	-0.0128294	0.0330962
ATP5MC3	green	green	0.388342	0.0338987	-0.127834	0.426816	0.620549	0.30481	0.35537	0.067461
LNPK	turquoise	turquoise	-0.0222719	0.069773	0.150724	0.000725833	-0.012722	0.025223	-0.0189803	-0.0316983
MTX2	brown	brown	0.0674605	0.0466575	0.0121784	0.125542	0.140163	0.182508	0.0447258	0.032056
ENSBGRG00000000202	turquoise	turquoise	0.043453	-0.0018844	0.14739	0.0801243	0.062559	0.079817	0.027722	0.0508223
AGPS	turquoise	turquoise	0.05753	-0.0653778	0.143632	0.137869	0.109741	0.150645	0.0420894	0.0292613
RBM45	turquoise	turquoise	-0.000541836	0.00545621	0.0611078	0.0226046	0.050262	0.0459175	0.0415071	-0.0149494
OSBPL6	blue	blue	0.0767886	0.278622	-0.105083	0.0170279	-0.0269126	0.0339442	-0.0701427	0.00054551
FKBP7	blue	blue	-0.00053007	0.352914	-0.110514	-0.0879515	-0.0273565	-0.0451669	-0.0538724	-0.0161024
PLEKHA3	turquoise	turquoise	0.0023035	0.105281	0.0353182	-0.0275002	-0.0170463	-0.0127549	0.00443823	-0.00906469
SESTD1	blue	blue	0.0504311	0.399859	-0.107162	0.0122148	0.00362826	0.0836252	-0.0921789	0.00330331
CWC22	turquoise	turquoise	0.0225165	0.0451619	0.0344094	0.0377132	0.028448	0.0525449	0.00217856	0.0116464
UBE2E3	turquoise	turquoise	-0.0254414	0.00735188	0.0931417	0.0555578	0.0301482	0.145519	0.0116228	0.0123663
ITGA4	turquoise	turquoise	-0.200857	-0.165004	0.280276	-0.15749	-0.137259	-0.0940133	-0.0391123	-0.069913
ITPRID2	brown	brown	-0.00239258	-0.00969865	0.0549186	0.250651	0.137401	0.441223	-0.000538261	0.0715692
PDE1A	blue	blue	-0.0144496	0.509968	-0.127027	-0.139777	-0.0986459	-0.0722244	-0.178968	-0.0160148
DNAJC10	turquoise	turquoise	-0.0495527	0.083138	0.0768462	-0.0125355	0.0161345	0.0744545	0.00618012	-0.0171912
NCKAP1	yellow	yellow	0.280528	0.270483	-0.129968	0.247431	0.171466	0.167788	0.0341583	0.0544901
ENSBGRG00000002566	red	red	0.419911	0.0551472	-0.137555	0.338525	0.386158	0.098463	0.453106	0.0244167
ENSBGRG00000002787	turquoise	turquoise	0.0659661	0.0201758	0.077773	0.0922464	0.11793	0.077925	0.0806577	-0.00568593
ITGAV	yellow	yellow	0.392078	0.278176	-0.136756	0.285997	0.14056	0.0267804	0.0755682	0.0199722
ENSBGRG00000003002	blue	blue	0.138724	0.15508	-0.0520196	0.0988988	0.0532105	0.0126231	0.0239898	0.00280118
FAM171B	yellow	yellow	0.252395	0.194661	-0.0879815	0.165684	0.0818094	-0.0251688	0.0689025	-0.000460437
CALCRL	blue	blue	0.00739493	0.256262	-0.0710482	-0.0801434	-0.0785869	-0.0370496	-0.1326	-0.0282924
GULP1	blue	blue	0.02588	0.333261	-0.0949851	0.00429708	-0.0151942	0.103636	-0.0964376	0.018963
COL3A1	blue	blue	-0.0127612	0.603993	-0.153009	-0.15709	-0.071429	-0.0831177	-0.140427	-0.0252048
COL5A2	blue	blue	0.0485597	0.455278	-0.128572	-0.0858517	-0.045131	-0.0602853	-0.118998	-0.00445118
SLC40A1	blue	blue	-0.00473243	0.178979	-0.0532722	-0.00639452	0.0050812	0.067462	-0.0678181	0.0132803
PMS1	brown	brown	0.0378358	0.0439951	-0.000520663	0.0783117	0.0673381	0.132665	-0.00237015	0.0561636
HIBCH	blue	blue	0.173498	0.115016	-0.0619979	0.175405	0.20198	0.158908	0.0928389	0.0527007
INPP1	blue	blue	-0.0241434	0.115283	0.0141333	-0.0175763	-0.0337792	0.0345589	-0.0550722	-0.0246592
MFSD6	turquoise	turquoise	-0.0228123	-0.0612198	0.128422	0.0824887	0.0320418	0.133358	-0.010017	0.0142808
ERCC3	blue	blue	0.0491799	0.182042	-0.0127803	0.0205492	0.00894477	0.0159909	-0.0280359	-0.00119515
MAP3K2	turquoise	turquoise	-0.0707504	0.0826613	0.187584	-0.0498998	-0.0754703	-0.0128692	-0.0472795	-0.0617226
IWS1	turquoise	turquoise	-0.0343052	-0.00646641	0.152158	0.0202509	-0.00640103	0.0640923	-0.0151477	-0.0133477
MYO7B	brown	brown	-0.046758	-0.0477602	0.00179731	0.227743	0.132203	0.483134	-0.00797971	0.157553
WDR33	turquoise	turquoise	0.0619951	0.115277	0.0571554	0.0628995	0.0363144	0.0480673	0.00382398	-0.0123989
SAP130	turquoise	turquoise	-0.0392972	-0.0123239	0.138861	0.0204629	0.0104217	0.0870867	-0.00704606	0.017339
ARHGEF4	yellow	yellow	0.350311	-0.00447899	-0.0970758	0.239678	0.191544	-0.0107304	0.121601	0.12233
PTPN18	turquoise	turquoise	-0.201289	-0.171006	0.277118	-0.0741847	-0.0410623	0.0717426	0.0635403	-0.0472448
ENSBGRG00000004697	pink	pink	-0.00842803	-0.0365124	0.0146324	0.0235819	-0.00808799	0.0653041	-0.053601	0.221628
CYFIP1	blue	blue	0.235284	0.253507	-0.0983504	0.27278	0.202425	0.243653	0.0162329	0.0606628
ENSBGRG00000005595	turquoise	turquoise	-0.00645293	0.0243578	0.0571975	0.0369967	0.0203555	0.0888011	-0.020823	0.0618495
NKAP	blue	blue	0.0576296	0.135124	-0.0245269	0.034383	0.0743438	0.0446951	0.0314214	0.00949475
UPF3B	blue	blue	0.0525359	0.14236	-0.0246195	0.0396596	0.0568162	0.0745676	0.0111275	0.0288747
ENSBGRG00000019979	red	red	0.227377	-0.0930083	0.0315951	0.212611	0.249528	0.0763295	0.416685	0.0353785
SEPTIN6	turquoise	turquoise	-0.287724	-0.203174	0.384734	-0.20936	-0.165782	-0.0833056	-0.00473525	-0.0970527
ENSBGRG00000020705	turquoise	turquoise	-0.0214181	-0.0307101	0.143968	-0.0040323	0.0401999	-0.00456226	0.0733006	-0.0321521
SLC25A5	turquoise	turquoise	0.0141508	-0.186789	0.189346	0.204493	0.293518	0.291372	0.23019	-0.0127464
PGRMC1	blue	blue	0.0960443	0.144772	-0.0635393	0.143756	0.146716	0.190397	0.0348471	0.0694852
LONRF3	blue	blue	0.200305	0.435364	-0.162849	0.0777407	0.064732	-0.0269044	-0.0154001	0.0647559
DOCK11	turquoise	turquoise	-0.101452	-0.096614	0.207038	-0.0521862	-0.0527716	0.00471057	-0.0360992	-0.0146875
WDR44	turquoise	turquoise	-0.0840414	-0.0701066	0.205245	-0.0286001	-0.0418566	0.018711	-0.0133682	-0.0263399
ENSBGRG00000023707	turquoise	turquoise	-0.00666912	6.39682e-05	0.036861	0.0326106	0.022043	0.0747637	0.00508317	0.0351078
ENSBGRG00000023831	blue	blue	0.0455976	0.0813435	-0.021183	0.0511274	0.079461	0.0742973	0.0486736	0.0271655
ENSBGRG00000023885	blue	blue	0.0575515	0.232713	-0.0828348	0.0227685	0.0780696	0.0519683	0.0160595	0.00739068
PHF6	turquoise	turquoise	-0.102502	-0.0531266	0.17107	-0.0740148	-0.0581677	-0.0251547	0.0017181	-0.044959
GPC3	blue	blue	0.00569388	0.351995	-0.0888227	-0.075951	-0.0295384	-0.0357935	-0.0624719	0.00206729
GPC4	blue	blue	0.0224411	0.223906	-0.0637986	0.0775472	0.0766621	0.199289	0.0139805	0.0511877
STK26	turquoise	turquoise	-0.15085	-0.230505	0.337708	-0.0833183	-0.0899903	-0.0560245	0.0361657	-0.0298007
ZNF280C	turquoise	turquoise	-0.0677983	-0.0287593	0.127631	-0.0589871	-0.0634201	-0.0393534	-0.0185098	-0.00432906
ELF4	turquoise	turquoise	-0.0820922	-0.0381246	0.155619	-0.0326398	-0.0439479	0.0168966	-0.0202764	-0.0162989
ENSBGRG00000007171	red	red	0.238156	0.0330773	0.0038467	0.191317	0.186483	0.0427469	0.254305	0.0286178
SMARCA1	blue	blue	0.0103506	0.282904	-0.0858064	-0.0624929	-0.0551707	-0.0256168	-0.0738963	-0.0119241
STAG2	turquoise	turquoise	-0.120505	-0.0371754	0.229613	-0.0627003	-0.0721623	0.0232598	-0.0242936	-0.0409826
XIAP	turquoise	turquoise	-0.0844769	-0.0783988	0.154323	0.000526574	-0.036981	0.0917419	-0.0200345	-0.00462373
ENSBGRG00000010041	turquoise	turquoise	-0.073905	-0.0305568	0.236513	-0.0132477	-0.0290511	0.0514036	0.0202465	-0.0242709
GRIA3	yellow	yellow	0.193037	0.125826	-0.107183	0.070877	0.0062022	-0.0357198	0.052293	0.0484158
FMR1	turquoise	turquoise	0.0833337	-0.00193485	0.104114	0.097121	0.07242	0.0343093	0.072326	0.00808657
ATP11C	blue	blue	0.0372905	0.0920506	0.0367158	0.0575292	0.016367	0.0963485	-0.0247498	0.0270587
RBMX	turquoise	turquoise	0.00629534	0.0077191	0.15347	0.0309896	0.043074	0.0410037	0.0887533	0.0113109
ARHGEF6	turquoise	turquoise	-0.193581	-0.0485569	0.261355	-0.190084	-0.16461	-0.119035	-0.0692122	-0.0848582
HTATSF1	turquoise	turquoise	-0.0188964	0.0602855	0.0833422	0.00773506	0.0266321	0.0607354	0.0256711	-0.0113548
ENSBGRG00000019586	turquoise	turquoise	-0.0862381	0.106438	0.0879214	-0.113177	-0.0742633	-0.0581856	-0.0339153	-0.040898
FHL1	blue	blue	0.0252937	0.48118	-0.160216	-0.0867778	-0.0275522	-0.0410617	-0.0732528	-0.0114499
INTS6L	turquoise	turquoise	-0.0305542	-0.0263241	0.137413	-0.0286528	-0.0457054	-0.0288516	-0.00402344	0.0308938
NSDHL	brown	brown	0.0443355	-0.00565221	0.0309509	0.100475	0.116756	0.136522	0.0480978	0.039505
ENSBGRG00000023671	brown	brown	0.142041	-0.0241922	-0.019069	0.213996	0.22656	0.20855	0.126474	0.0713497
VAMP7	turquoise	turquoise	0.0873365	-0.0204642	0.10401	0.132607	0.0856078	0.0675906	0.0395447	0.00475097
VBP1	turquoise	turquoise	0.101209	0.0161114	0.0433449	0.106565	0.142296	0.0569716	0.108473	-0.0070364
BRCC3	turquoise	turquoise	-0.0185861	0.0325067	0.0589047	0.00675539	0.000415431	0.0589662	-0.0307429	0.0176984
ENSBGRG00000024933	turquoise	turquoise	0.00884928	0.0205855	0.0361418	0.0324203	0.0538671	0.0572924	0.0490652	0.00108374
FUNDC2	turquoise	turquoise	0.0844729	0.0202663	0.0407512	0.0998802	0.157237	0.072563	0.134834	-0.0127162
MPP1	brown	brown	0.052268	0.0756147	-0.00254595	0.237635	0.266255	0.422721	0.134321	0.0591863
ENSBGRG00000019737	pink	pink	0.15809	0.033046	-0.084327	0.168829	0.10981	0.0981102	0.0268052	0.288636
BCAP31	turquoise	turquoise	0.0584781	0.0480259	0.0493935	0.0897999	0.113259	0.104268	0.0707615	0.0196245
IDH3G	red	red	0.251481	0.002779	-0.055856	0.250923	0.3151	0.14946	0.27522	0.032784
ENSBGRG00000020770	red	red	0.424213	-0.029856	-0.156934	0.395248	0.483467	0.17605	0.513605	0.0114167
MECP2	turquoise	turquoise	-0.0822337	-0.0472753	0.166469	-0.0540039	-0.0545823	-0.0121629	0.00060181	-0.0312482
FLNA	blue	blue	0.0597279	0.107502	-0.0175318	0.00686946	-0.000683364	-0.0364078	-0.0210006	0.0578943
GDI1	blue	blue	0.00381404	0.13686	-0.0339317	0.00793878	0.025763	0.0703167	-0.024916	0.0443587
EMD	turquoise	turquoise	0.0312894	0.0964012	0.0470827	0.0337307	0.092221	0.0375884	0.0818912	-0.0408881
RPL10L	red	red	0.477098	0.157635	-0.235129	0.28233	0.455255	-0.019414	0.677527	-0.0921555
DNASE1L1	blue	blue	0.0293875	0.0683212	-0.00246188	0.0275411	0.0545711	0.0379128	0.0236639	0.00517076
ATP6AP1	blue	blue	0.113749	0.109712	-0.0328717	0.162791	0.199804	0.184456	0.0854901	0.0186454
FAM50A	turquoise	turquoise	-0.0171024	0.00632478	0.0962797	0.0148474	0.0468389	0.0585071	0.0413173	0.00496906
G6PD	brown	brown	0.0295739	0.00278391	0.027395	0.0870417	0.103982	0.132936	0.0469179	0.0363603
DIAPH2	blue	blue	0.142672	0.427944	-0.0572702	0.061217	0.00337213	0.0565979	-0.0656203	0.0363894
PCDH19	yellow	yellow	0.334255	0.0146082	-0.0884048	0.220412	0.148628	-0.027081	0.133069	0.101294
TSPAN6	yellow	yellow	0.258386	0.196185	-0.133188	0.127615	0.148167	-0.0172115	0.141027	0.021225
ENSBGRG00000019813	red	red	0.405858	0.0450342	-0.0985646	0.315304	0.392387	0.0748295	0.449806	0.0539925
SYTL4	blue	blue	0.0484807	0.13158	0.00056068	0.0550675	0.0171987	0.0829511	-0.0401778	0.0326156
MORF4L2	turquoise	turquoise	0.0202538	0.0378155	0.117778	0.0395003	0.0169999	0.0310513	0.003135	0.0202917
ENSBGRG00000022960	yellow	yellow	0.468849	0.0259083	-0.152086	0.37926	0.48665	0.0919995	0.321653	0.0672046
ENSBGRG00000023158	blue	blue	-0.033445	0.185232	-0.0210205	-0.0459327	-0.00265381	0.0315812	-0.0043406	-0.0180286
RNF128	black	black	0.192041	0.002467	-0.0497326	0.27003	0.169458	0.173732	0.0836073	0.109863
TBC1D8B	brown	brown	0.0288941	0.121228	-0.0267809	0.103606	0.0856742	0.213628	0.0168156	0.0446997
MORC4	blue	blue	0.104229	0.243007	-0.104348	0.0271889	0.0224959	-0.0123849	-0.016289	0.0921474
PRPS1	turquoise	turquoise	-0.0428415	-0.0554262	0.124416	-0.0278194	0.0014108	-0.0217152	0.056003	-0.0323894
ENSBGRG00000020130	turquoise	turquoise	-0.138324	-0.0974262	0.14795	-0.0958941	-0.0925605	-0.0356964	-0.0365732	-0.0244943
COL4A5	blue	blue	0.16597	0.103047	-0.0934862	0.0800449	0.0534571	-0.0132428	0.00661276	0.0742076
ACSL4	turquoise	turquoise	-0.103809	0.119463	0.122028	-0.1399	-0.125026	-0.085251	-0.07731	-0.0755444
ENSBGRG00000022376	blue	blue	0.153358	0.162718	-0.0730094	0.107565	0.160754	0.0440019	0.0805083	0.0198087
TMEM164	turquoise	turquoise	-0.12232	-0.0866545	0.223552	0.0262232	-0.0223382	0.183528	-0.0291859	0.0458873
AMMECR1	turquoise	turquoise	-0.0379386	0.0175518	0.0769678	-0.00881196	-0.033236	0.0279492	-0.0403626	-0.0084079
CHRDL1	blue	blue	0.00646185	0.456108	-0.127386	-0.107844	-0.0570388	-0.0696013	-0.0802609	-0.00696965
ENSBGRG00000023530	blue	blue	0.0602708	0.061015	-0.0392545	0.0399516	0.0606576	0.0216979	0.0430086	0.0177756
PLS3	blue	blue	0.112561	0.211399	-0.0701615	0.0479444	0.049555	-0.0239244	-0.00970855	-0.000921499
CHM	turquoise	turquoise	-0.000276029	0.0546602	0.0694958	0.0469884	0.00902568	0.122438	-0.0327261	0.035261
POF1B	brown	brown	0.0997516	-0.0339118	-0.0178157	0.295125	0.205624	0.394893	0.0231681	0.103454
APOOL	blue	blue	0.0882858	0.0874615	-0.022124	0.0930685	0.111784	0.101132	0.0449176	0.0352488
RPS6KA6	turquoise	turquoise	-0.0930625	-0.101717	0.211055	-0.0504536	-0.0852996	-0.00496508	-0.00551345	-0.0359378
BRWD3	turquoise	turquoise	0.0674177	0.00962775	0.164531	0.0829998	0.027094	0.033799	0.0526315	0.00983573
ATP7A	turquoise	turquoise	-0.00352916	0.0162882	0.0552338	0.0254498	0.00597061	0.0527271	-0.0246711	-0.00841737
ENSBGRG00000015336	green	green	0.268731	-0.0388004	-0.0678092	0.283673	0.465186	0.17553	0.27738	0.0377254
MAGT1	turquoise	turquoise	-0.0111479	0.0712099	0.0570264	0.0324457	0.0528272	0.104801	0.0229071	-0.00794191
ENSBGRG00000015557	turquoise	turquoise	-0.0687006	-0.0338883	0.114989	-0.0559506	-0.0283554	-0.0316708	0.0537509	-0.0544514
ATRX	turquoise	turquoise	-0.170772	0.0299252	0.27467	-0.138723	-0.160236	-0.014413	-0.0784847	-0.0383777
PBDC1	blue	blue	0.108193	0.0820396	-0.0159052	0.091945	0.156965	0.0593436	0.0876105	0.00677679
UPRT	turquoise	turquoise	-0.0143091	-0.0329762	0.112708	0.0116772	-9.48127e-06	0.0172364	0.0108975	0.0056852
ABCB7	turquoise	turquoise	-0.0124527	0.0141797	0.0759429	0.0544766	0.0473248	0.137287	0.010013	0.0271032
RLIM	turquoise	turquoise	-0.00920723	-0.00123294	0.12449	0.0362069	0.0126752	0.0635587	0.0275069	-0.00976326
PHKA1	blue	blue	0.0757767	0.124178	0.00120775	0.058954	0.0372987	0.0549684	-0.011245	0.0745269
ENSBGRG00000025035	turquoise	turquoise	-0.0287439	0.0509879	0.112152	0.0708589	0.0284764	0.187974	0.0129021	0.0162058
RPS4X	red	red	0.35849	0.0772044	-0.0753581	0.240896	0.373233	0.0181114	0.663236	-0.104607
NHSL2	blue	blue	-0.0151575	0.140151	-0.0402973	0.0306967	0.00229824	0.134131	-0.0716042	0.0187698
OGT	turquoise	turquoise	-0.000818609	0.0584288	0.0445796	0.0416025	-0.00527439	0.0989157	-0.0659413	0.0494961
ENSBGRG00000025461	turquoise	turquoise	0.00987732	0.0425197	0.0492368	0.0209643	0.00752642	0.049112	-0.0300722	0.0275396
SNX12	blue	blue	0.0579805	0.106554	-0.0243848	0.0578689	0.084662	0.0759971	0.0339714	0.00701653
DGAT2L6	turquoise	turquoise	0.0126508	0.0383798	0.0531364	0.0394107	0.0399079	0.0645383	0.00475643	0.00161391
EDA	blue	blue	0.0136382	0.14098	-0.0463023	0.0379267	0.00285971	0.103354	-0.071005	0.0164984
OPHN1	yellow	yellow	0.252156	0.331334	-0.151289	0.23311	0.12911	0.229292	-0.0124804	0.099459
AR	blue	blue	0.157414	0.228331	-0.127482	0.0636675	0.0596703	0.00596045	0.0136242	0.066108
JADE3	brown	brown	0.141158	0.0244611	-0.0219637	0.206652	0.149754	0.188023	0.0706977	0.0795389
RBM10	turquoise	turquoise	0.0133539	-0.000954832	0.0621873	0.0552743	0.0539798	0.0772154	0.035764	0.0202483
CDK16	turquoise	turquoise	0.0327665	-0.00831185	0.0917429	0.103354	0.0789862	0.128031	0.0338595	0.0463581
TIMP1	blue	blue	0.0963739	0.67034	-0.243491	-0.128173	-0.0234187	-0.148778	-0.0616019	-0.0390496
CFP	brown	brown	-0.0577738	-0.0465687	0.0393135	0.152188	0.144878	0.375841	0.126174	0.013168
UXT	turquoise	turquoise	0.105797	-0.102917	0.107007	0.130658	0.181108	0.0549308	0.223772	-0.0162676
WDR13	turquoise	turquoise	-0.148892	0.00156119	0.251379	-0.110462	-0.0349637	-0.0178476	0.103642	-0.0751331
WAS	turquoise	turquoise	-0.259233	-0.224396	0.347215	-0.202828	-0.165961	-0.114221	0.00578593	-0.0943093
HDAC6	turquoise	turquoise	0.0102979	0.00594907	0.0464	0.0289303	0.0167658	0.0448034	-0.00020486	0.0476707
PQBP1	turquoise	turquoise	0.0122563	0.017782	0.0429625	0.0372434	0.0608053	0.0525603	0.0568396	-0.0103754
SLC35A2	turquoise	turquoise	-0.0137475	-0.000414934	0.0490903	0.0349164	0.0471386	0.0833663	0.0267183	-0.00415177
PIM2	turquoise	turquoise	-0.129885	-0.119033	0.178658	-0.0804685	-0.0721169	-0.0252728	0.0150888	-0.0433025
OTUD5	turquoise	turquoise	-0.0028636	0.0490591	0.0639365	-0.000460301	0.025768	0.0216185	0.0380448	-0.00843454
GRIPAP1	turquoise	turquoise	0.00209874	0.0365458	0.0612321	0.00882775	0.00783366	0.0224727	-0.0106325	0.0100578
TFE3	blue	blue	0.042704	0.0808865	0.00318903	0.0457256	0.0550999	0.0497852	0.022321	0.0140511
GPKOW	turquoise	turquoise	-0.0253869	-0.00717965	0.0675452	0.00837222	0.0287065	0.0484539	0.0173715	-0.00510027
ENSBGRG00000020922	yellow	yellow	0.498434	0.0791599	-0.178554	0.39169	0.457455	0.0982774	0.319526	0.0788757
MAGED1	blue	blue	0.0303326	0.179135	-0.0390256	0.0221874	0.0548616	0.0632633	0.025563	-0.0053721
TSPYL2	turquoise	turquoise	-0.0827599	-0.037164	0.150688	-0.0531497	-0.0712141	-0.00573521	-0.0307536	0.0396831
ENSBGRG00000025750	turquoise	turquoise	-0.0794624	-0.0465574	0.121608	-0.0592244	-0.0476903	-0.0140433	0.00137966	-0.021946
ENSBGRG00000025945	turquoise	turquoise	0.077218	0.0592406	0.0666383	0.111092	0.134322	0.128035	0.0659392	0.0574537
HSD17B10	brown	brown	0.0976938	0.0285973	-0.0204613	0.15993	0.237138	0.193059	0.150385	0.00238708
HUWE1	turquoise	turquoise	0.144465	0.0759374	0.117285	0.145812	0.0592014	0.063712	0.0347418	0.0286947
PHF8	turquoise	turquoise	-0.0383614	-9.36678e-05	0.116836	-0.00915744	-0.0222304	0.030365	-0.0180812	0.00524477
ENSBGRG00000026097	turquoise	turquoise	0.0140518	0.0379958	0.0388722	0.0266603	0.0567903	0.0444628	0.045439	-0.00742555
GNL3L	turquoise	turquoise	0.0404803	0.0283615	0.0637847	0.0983026	0.0732222	0.133355	0.0254919	0.0475706
MAGED2	blue	blue	0.026658	0.143384	-0.0279459	0.0396176	0.0717085	0.100056	0.0553461	-0.00608548
HEPH	brown	brown	-0.0312459	0.0515419	-0.000118335	0.135747	0.0937494	0.336819	-0.00762512	0.0697697
MSN	turquoise	turquoise	-0.16998	-0.0615313	0.314814	-0.175406	-0.136327	-0.135639	-0.0124042	-0.0954845
LAS1L	turquoise	turquoise	0.0627519	0.0538763	0.0705456	0.0787368	0.0769304	0.0723993	0.0600034	0.020301
MTMR8	turquoise	turquoise	-0.0157277	0.0998443	0.0583744	-0.0449521	-0.0562014	-0.0197604	-0.0523964	-0.0100397
ARHGEF9	blue	blue	0.00382527	0.133825	-0.02909	-0.0160627	-0.0308168	0.0364457	-0.0713978	0.0312114
KDM6A	turquoise	turquoise	-0.0774103	-0.0608768	0.347717	0.0147543	-0.0544924	0.0637707	-0.0244921	-0.0189868
MAOB	blue	blue	-0.00081289	0.311652	-0.113224	-0.0521983	-0.0188962	0.0119199	-0.0326528	0.00277589
ENSBGRG00000013578	yellow	yellow	0.295535	0.321917	-0.184901	0.210426	0.232822	0.1313	0.0911544	0.103815
CASK	turquoise	turquoise	0.0394989	0.0886326	0.10042	0.111813	0.0497722	0.169931	0.0122502	0.0215798
DDX3X	turquoise	turquoise	0.0282576	0.0558755	0.245636	-0.0278148	-0.0840925	-0.124863	0.0738189	0.037814
USP9X	turquoise	turquoise	-0.06799	-0.00271133	0.176802	-0.0143886	-0.0305589	0.0681111	-0.0238034	-0.00546778
MED14	turquoise	turquoise	0.00183001	0.000533031	0.0808882	0.0281777	0.0129145	0.0439387	0.00258581	0.00919256
CXorf38	turquoise	turquoise	-0.0205413	-0.0535311	0.108806	-0.00764002	-0.00809745	-0.0116415	0.0101788	0.00394083
ENSBGRG00000019474	turquoise	turquoise	-0.0968388	-0.0299968	0.245014	-0.0416333	-0.0273506	0.00390707	0.0245122	-0.0534321
ENSBGRG00000020948	turquoise	turquoise	0.016442	-0.00354041	0.0580151	0.0244217	0.0075494	0.0206347	0.036212	-0.00864957
DYNLT3	blue	blue	0.0624068	0.124214	-0.00226702	0.0433908	0.0861899	0.0395454	0.0675582	-0.00872549
CYBB	brown	brown	0.0460705	-0.0210422	0.00530961	0.109048	0.0576784	0.134886	0.00237637	0.0234137
PRRG1	brown	brown	0.0923593	0.0615566	-0.0387904	0.165529	0.122463	0.22757	4.95122e-05	0.0721202
TMEM47	blue	blue	-0.0119437	0.446902	-0.143125	-0.126041	-0.0813225	-0.0632402	-0.0997842	-0.0199799
ENSBGRG00000009057	brown	brown	-0.00551678	0.0351514	-0.0275091	0.101156	0.0456131	0.219172	-0.0338183	0.0159191
POLA1	turquoise	turquoise	0.0202385	0.00979501	0.103345	0.0830106	0.0545625	0.128214	0.0166215	0.0444938
ENSBGRG00000013130	turquoise	turquoise	-0.00918147	0.007656	0.109462	0.0171097	0.00526824	0.0308388	0.00436689	-0.000916282
KLHL15	turquoise	turquoise	0.0589178	0.0931854	0.078478	0.065383	0.028825	0.0545848	0.0194331	0.0920593
SAT1	turquoise	turquoise	-0.254743	-0.130922	0.394508	-0.145821	-0.144958	-0.031537	0.04579	-0.0633835
ACOT9	turquoise	turquoise	-0.0387308	0.0739203	0.0467002	0.000678555	0.0348096	0.0832694	0.0207489	-0.0113171
PRDX4	blue	blue	0.0713771	0.131448	-0.0524913	0.0918043	0.168681	0.109369	0.08067	-0.0200052
SMS	turquoise	turquoise	-0.0421224	-0.0195574	0.131397	-0.0186139	-0.017354	-0.0116487	0.0250256	-0.038295
RPS6KA3	turquoise	turquoise	0.00335918	0.0624469	0.127321	0.00408829	-0.0336006	0.00675887	-0.0200537	-0.0317276
EIF1AX	red	red	0.229215	0.0830745	-0.0250891	0.196274	0.262355	0.0726799	0.208984	0.00496446
BCLAF3	turquoise	turquoise	0.00391432	0.0491378	0.055397	0.0118391	-0.0104325	0.0289912	-0.029317	0.00249866
SH3KBP1	turquoise	turquoise	-0.199934	-0.100057	0.259195	-0.178973	-0.160871	-0.107076	-0.0743434	-0.0717262
PDHA1	brown	brown	0.103908	-0.0338285	0.0360709	0.158841	0.152559	0.133019	0.0745969	0.0576075
S100A4	yellow	yellow	0.401723	0.522266	-0.318391	0.056882	0.160617	-0.240493	0.0579288	0.021525
S100A2	yellow	yellow	0.740997	0.23787	-0.439608	0.438694	0.498276	-0.0764334	0.27994	0.144021
S100A16	yellow	yellow	0.393025	0.285691	-0.231575	0.335389	0.435324	0.216751	0.227791	0.0519419
S100A13	blue	blue	-0.0321623	0.464527	-0.120645	-0.106826	-0.0405802	-0.000380014	-0.0164916	-0.0449311
ENSBGRG00000006302	blue	blue	0.00308106	0.3578	-0.111941	-0.109959	-0.0668985	-0.075146	-0.109062	-0.0285798
ENSBGRG00000006407	blue	blue	0.0569576	0.110279	-0.034506	0.0458973	0.101016	0.0536381	0.0520617	0.00488778
ILF2	red	red	0.235678	0.0399309	-0.0262059	0.246035	0.287601	0.147212	0.206877	0.0257374
INTS3	blue	blue	0.0349356	0.0736312	-0.0169264	0.0515158	0.0623837	0.0848871	0.00877909	0.0309019
ENSBGRG00000008039	blue	blue	0.0975725	0.123411	-0.0392118	0.0850047	0.137412	0.0716531	0.104811	-0.00289514
ENSBGRG00000008324	blue	blue	0.131511	0.129609	-0.0962396	0.0732634	0.124592	0.0371541	0.049453	0.0364176
ENSBGRG00000008529	red	red	0.183358	-0.133888	0.140409	0.105368	0.239508	-0.0719937	0.646424	-0.109132
ENSBGRG00000009632	turquoise	turquoise	-0.127597	-0.164991	0.315523	0.0189978	0.0199265	0.133398	0.0635141	-0.015478
UBAP2L	turquoise	turquoise	0.0986879	0.0419708	0.0698499	0.106532	0.086724	0.060134	0.0560557	0.0226287
KCNN3	turquoise	turquoise	-0.070805	0.0810963	0.0578266	-0.0861591	-0.0826101	-0.0408556	-0.0563213	0.0105969
FLAD1	brown	brown	0.0538016	0.0151876	-0.00893367	0.0921954	0.0988057	0.103947	0.0478367	0.0243029
EFNA1	brown	brown	0.151307	0.0433944	-0.0845917	0.210265	0.171531	0.248054	0.0700082	0.0881629
DPM3	blue	blue	0.00181079	0.136013	-0.0241816	0.0602321	0.125463	0.164816	0.04937	-0.0116192
KRTCAP2	blue	blue	0.270202	0.23851	-0.207447	0.212255	0.291892	0.129535	0.147214	0.0440187
MTX1	green	green	0.216148	0.0461273	-0.0616854	0.225652	0.311978	0.147502	0.162523	0.0364145
FDPS	turquoise	turquoise	0.00441406	-0.0108903	0.061661	0.0627935	0.12676	0.121158	0.0645983	-0.010563
ASH1L	turquoise	turquoise	-0.0828026	0.122511	0.222458	-0.0620892	-0.12494	0.0255284	-0.098644	-0.00664632
ENSBGRG00000021040	turquoise	turquoise	0.0176172	0.0264108	0.0620131	0.057075	0.0283105	0.0933631	-0.0103508	0.0442168
RIT1	turquoise	turquoise	-0.0591009	-0.0549935	0.136784	0.0183828	0.0124848	0.0917773	0.00794815	-0.00645214
KHDC4	turquoise	turquoise	-0.0902738	-0.0675047	0.171168	0.0469361	0.0156463	0.17926	0.00602107	0.0322555
ARHGEF2	turquoise	turquoise	-0.125604	-0.00400885	0.144829	-0.0809088	-0.0894174	0.0172107	-0.0610209	-0.0368547
LAMTOR2	green	green	0.209878	0.0994324	-0.101047	0.208463	0.33902	0.162186	0.172097	0.0370374
RAB25	brown	brown	0.102999	-0.0287372	-0.0376304	0.237121	0.268106	0.326886	0.120327	0.0302654
LMNA	blue	blue	0.326929	0.325182	-0.188261	0.293273	0.238675	0.1598	0.0806331	0.0921489
SEMA4A	blue	blue	0.141107	0.302229	-0.0945971	0.0318468	-0.017645	-0.0308321	-0.0326958	0.0718118
SLC25A44	turquoise	turquoise	0.00642926	0.0696129	0.0369256	-0.0138017	-0.00813028	-0.00649725	-0.00132379	0.011333
SMG5	turquoise	turquoise	0.0348354	-0.00595332	0.0557581	0.08258	0.0814691	0.103819	0.0295265	0.0367068
RHBG	brown	brown	0.0303657	-0.0307664	-0.0104761	0.206231	0.198767	0.355596	0.0991113	0.0889825
NAXE	green	green	0.306288	0.0922019	-0.104235	0.289524	0.381587	0.180815	0.230938	0.0468264
ENSBGRG00000024747	blue	blue	0.112991	0.060702	-0.02707	0.0959098	0.11471	0.0427574	0.0616048	0.0233301
CRABP2	blue	blue	0.0353099	0.447858	-0.12915	-0.0851166	-0.0339492	-0.0724321	-0.0727667	-0.00755937
ARHGEF11	brown	brown	0.0290753	0.13452	-0.0281362	0.12665	0.0830532	0.279251	-0.0356514	0.0566396
ENSBGRG00000008547	turquoise	turquoise	-0.0240041	-0.108078	0.196816	0.0376358	0.00445531	0.0442284	0.0591981	0.000174939
KIRREL1	blue	blue	0.0769604	0.358774	-0.0923378	-0.0387054	-0.0364331	-0.057703	-0.0851651	-0.00116518
ENSBGRG00000012118	turquoise	turquoise	-0.254317	-0.0820202	0.305849	-0.242243	-0.20157	-0.140481	-0.0642126	-0.0955051
DCAF8	turquoise	turquoise	0.00871257	0.0452465	0.068949	0.0366988	0.0465416	0.0769758	0.0296469	0.00511069
ENSBGRG00000015754	turquoise	turquoise	-0.0735843	-0.00776523	0.131798	-0.0301929	-0.0452114	0.0281564	-0.0315908	-0.020612
NCSTN	turquoise	turquoise	-0.00663268	0.0594772	0.0469747	0.0079549	0.0292621	0.0435883	0.00836235	-0.0101407
CD48	turquoise	turquoise	-0.30875	-0.273547	0.404605	-0.241629	-0.187855	-0.143931	0.0565801	-0.118308
ENSBGRG00000000756	brown	brown	0.180332	-0.0231124	-0.00195813	0.380527	0.249745	0.41157	0.131754	0.109465
ADAMTS4	blue	blue	0.027604	0.296188	-0.125243	-0.0801897	-0.0671882	-0.0719134	-0.0692616	-0.032795
NDUFS2	green	green	0.349444	0.0554079	-0.093372	0.347055	0.451199	0.205044	0.282489	0.0417247
SDHC	green	green	0.268501	0.0463793	-0.0805911	0.284576	0.418613	0.218603	0.251908	0.00965557
CFAP126	blue	blue	0.0535392	0.191835	-0.0676998	0.0178668	-0.00782148	0.0349365	-0.0566313	0.0302801
ENSBGRG00000001772	turquoise	turquoise	-0.101665	-0.0508596	0.144451	0.0320389	0.0412627	0.156742	-0.012881	0.0197117
HSPA6	turquoise	turquoise	-0.0955197	-0.0991986	0.161207	0.0322061	-0.014358	0.138137	-0.0684867	0.173492
DUSP12	turquoise	turquoise	-0.0111546	0.0261718	0.0518166	0.0205265	0.0569902	0.0674166	0.0496112	-0.0208175
ATF6	blue	blue	0.168751	0.203097	0.0407244	0.115892	0.0614101	-0.00495346	0.0324943	-0.0342117
ENSBGRG00000002194	brown	brown	0.0753056	0.0219182	-0.0163666	0.22097	0.102082	0.32288	-0.00288808	0.0760665
UAP1	blue	blue	0.15469	0.158968	-0.0163893	0.133859	0.0685751	0.087857	0.017263	0.12544
DDR2	blue	blue	0.0468211	0.488976	-0.142571	-0.0930794	-0.0387993	-0.0679981	-0.0988801	-0.0144933
HSD17B7	blue	blue	0.113883	0.105199	-0.0420727	0.0771139	0.0927713	0.0371298	0.0622857	0.0325494
PBX1	blue	blue	0.185909	0.529642	-0.209477	0.140553	0.0925864	0.192762	-0.0615457	0.0896398
MGST3	green	green	0.389612	0.121175	-0.188964	0.421058	0.577056	0.347834	0.271949	0.0548091
ENSBGRG00000003312	brown	brown	-0.0232237	0.114489	0.0245575	0.0912656	0.104509	0.266678	0.0308017	0.0281658
TMCO1	turquoise	turquoise	0.0448064	0.0773258	0.0438189	0.107293	0.15617	0.166366	0.0682658	-0.00638293
UCK2	brown	brown	0.0377946	0.0258271	0.0122541	0.0932532	0.0812068	0.133231	0.0358036	0.0189102
TADA1	turquoise	turquoise	0.000736428	0.0454903	0.0534603	0.0111255	0.00923663	0.0365081	-1.79137e-05	0.000568693
POU2F1	turquoise	turquoise	0.075351	-0.00417627	0.120749	0.0821916	0.018627	0.0417395	0.0414909	0.0813416
CD247	turquoise	turquoise	-0.35874	-0.325062	0.518803	-0.2739	-0.233072	-0.154621	-0.00593416	-0.122041
CREG1	blue	blue	0.0518289	0.132487	-0.0324765	0.0210083	0.0372106	0.0195111	-0.00107964	0.0287869
RCSD1	turquoise	turquoise	-0.178258	-0.125377	0.235367	-0.142866	-0.122347	-0.0713666	-0.0551189	-0.0517983
MPZL1	blue	blue	0.0617057	0.225097	-0.0676312	0.0383552	0.0348502	0.0766458	-0.0341279	0.0312229
MPC2	green	green	0.189127	0.0574887	-0.0432014	0.243581	0.32827	0.226175	0.169728	0.045632
DCAF6	blue	blue	0.198728	0.225935	-0.00930397	0.173016	0.0981562	0.118644	0.0361933	0.0948341
GPR161	blue	blue	0.0480413	0.158035	-0.0440081	0.00701401	-0.00565228	0.0115404	-0.029016	0.0109032
TIPRL	turquoise	turquoise	-0.0023635	0.0118025	0.11696	0.0621863	0.0752841	0.132958	0.039697	0.00638273
FMO5	yellow	yellow	0.498086	0.0333373	-0.170359	0.328571	0.323304	-0.00357616	0.207395	0.143525
ENSBGRG00000012897	turquoise	turquoise	-0.0338084	0.0236979	0.0848998	0.0133412	0.0183514	0.082071	0.00472751	-0.00375353
ENSBGRG00000014985	turquoise	turquoise	0.0873647	-0.00495565	0.0597834	0.113363	0.165233	0.0879466	0.143782	-0.0170319
TXNIP	blue	blue	0.114732	0.176824	-0.00595416	0.135622	0.127432	0.166014	-0.0116985	0.0893059
ENSBGRG00000015945	blue	blue	0.145426	0.0569868	-0.127015	0.100354	0.0236299	0.0214673	-0.0145306	0.219222
H2BC18	pink	pink	0.0609657	0.000434564	-0.122092	0.0714868	-0.0034719	0.0897072	-0.101599	0.504675
ENSBGRG00000016148	turquoise	turquoise	0.0164903	-0.0612832	0.059253	0.0209076	-0.0126029	-0.0141168	0.0724952	0.126298
H2BC21	pink	pink	0.0691168	-0.00197623	-0.0460145	0.0637263	0.00205385	0.0385022	-0.0281173	0.327497
H2AC20	turquoise	turquoise	0.0390863	-0.0363319	0.0154266	0.0617789	0.0181101	0.0558516	-0.00559403	0.202628
ENSBGRG00000016698	turquoise	turquoise	0.0480708	0.00705123	0.0456939	0.0764034	0.104531	0.0733691	0.0953208	-0.0175986
OTUD7B	brown	brown	0.0434302	0.0319026	0.01344	0.103814	0.0646069	0.134957	0.0021835	0.0241609
PLEKHO1	turquoise	turquoise	-0.0498025	-0.0175998	0.10949	-0.0563956	-0.0390593	-0.0410804	0.00390099	-0.0277329
ENSBGRG00000017198	turquoise	turquoise	-0.103778	-0.100264	0.209247	-0.0624158	-0.024807	-0.0178234	0.0564496	-0.0382545
PRPF3	turquoise	turquoise	0.00727546	0.0470072	0.0331034	0.0293784	0.0193352	0.0649573	-0.00394974	0.0189606
RPRD2	turquoise	turquoise	-0.120426	-0.0675722	0.220451	-0.0467565	-0.0585549	0.0510977	-0.0421223	-0.0161688
ECM1	yellow	yellow	0.516762	0.285626	-0.21861	0.310537	0.362829	-0.0520318	0.185018	0.0824787
MCL1	turquoise	turquoise	-0.109186	-0.0428502	0.219802	-0.073024	-0.0927972	-0.0270989	-0.00732378	0.0431159
ENSA	turquoise	turquoise	-0.0167237	-0.0503847	0.109439	0.0298094	0.0211601	0.0516266	0.0197909	0.0107444
ENSBGRG00000001073	brown	brown	-0.0124641	0.0242026	0.00113088	0.080995	0.0382912	0.198177	-0.0281405	0.0608265
ARNT	turquoise	turquoise	-0.0683516	0.0266781	0.112165	-0.0313587	-0.0372094	0.0460721	-0.0506757	0.00476906
MINDY1	blue	blue	0.0362112	0.107275	-0.0531478	0.0438079	0.0644885	0.0798206	0.00527204	0.0214593
VPS72	turquoise	turquoise	-0.0150296	0.0172316	0.0385296	0.00934534	0.0173161	0.0513875	-0.00197086	0.0134153
PIP5K1A	turquoise	turquoise	-0.0241657	-0.0236445	0.14917	0.0107044	-0.0192591	0.0466794	-0.0216565	0.013902
PSMD4	blue	blue	0.0956976	0.0865762	-0.00698111	0.0949109	0.149432	0.0841203	0.0911134	0.0163132
SELENBP1	yellow	yellow	0.627827	0.15704	-0.281165	0.434462	0.477045	0.0684613	0.337054	0.152986
POGZ	turquoise	turquoise	-0.057028	0.0155324	0.114542	-0.0261717	-0.0460742	0.0326423	-0.0258925	-0.0111996
TUFT1	brown	brown	0.202503	0.0654049	-0.0425766	0.383109	0.271516	0.44745	0.124884	0.189651
SNX27	turquoise	turquoise	-0.00623567	0.047139	0.0546475	0.0364735	0.0388433	0.10875	0.00695567	0.0230216
THEM4	turquoise	turquoise	-0.0186113	-0.0250982	0.0875259	0.0123765	0.0148636	0.0434146	0.0152912	0.0351613
ENSBGRG00000004727	yellow	yellow	0.413461	0.054701	-0.234482	0.213925	0.347048	-0.0997096	0.160443	0.0459377
S100A9	yellow	yellow	0.495011	0.0172302	-0.202084	0.328711	0.40299	-0.0625792	0.233988	0.0683683
S100A12	yellow	yellow	0.607635	0.225917	-0.369407	0.29668	0.427016	-0.176184	0.197395	0.11825
S100A8	yellow	yellow	0.473398	0.0480117	-0.246738	0.280417	0.42235	-0.0836132	0.199171	0.0851931
PTBP2	turquoise	turquoise	0.0350301	0.0865397	0.116475	0.0342584	-0.0293765	0.0164062	-0.0261172	-0.0196365
DPYD	blue	blue	0.200029	0.430115	-0.169264	0.153771	0.0518638	0.180346	-0.0512774	0.0963173
SNX7	blue	blue	0.0536992	0.248345	-0.0690173	0.0267641	0.027321	0.0699101	-0.0443381	0.0272743
PALMD	yellow	yellow	0.41355	-0.00138351	-0.114562	0.298347	0.250031	-0.0165804	0.162832	0.0870805
AGL	blue	blue	0.103329	0.0716115	-0.025362	0.104043	0.0938936	0.0897399	0.0316908	0.0379075
SLC35A3	brown	brown	0.0202851	-0.0177507	0.042752	0.130192	0.092631	0.226775	0.0115961	0.0443468
MFSD14A	turquoise	turquoise	-0.0363741	-0.0214174	0.149901	0.0164173	-0.00676285	0.0611864	-0.019429	0.0130877
TRMT13	turquoise	turquoise	-0.00762894	0.0391842	0.048188	0.0201625	0.00400094	0.0639253	-0.0438765	0.0244457
DBT	turquoise	turquoise	0.00304901	0.018037	0.0510798	0.0353234	0.0315001	0.0656077	-0.00108511	0.00252315
RTCA	turquoise	turquoise	0.00433399	0.0166433	0.0756848	0.0194379	0.0138172	0.0185098	0.00140167	-0.0075235
CDC14A	turquoise	turquoise	-0.0684927	-0.157866	0.283091	0.0399117	-0.00416781	0.0745147	0.0129432	0.00242919
VCAM1	blue	blue	-0.0070231	0.362082	-0.0904876	-0.10125	-0.0445919	-0.0485657	-0.0910675	-0.014143
SLC30A7	turquoise	turquoise	-0.0437239	-0.0276819	0.167365	0.0030837	-0.0197233	0.0411699	-0.00192635	-0.0222843
RNPC3	turquoise	turquoise	-5.79401e-06	0.0727491	0.0228105	0.0185495	-0.0130172	0.0650652	-0.0613632	0.0579256
VAV3	turquoise	turquoise	-0.142651	-0.125458	0.298664	-0.0515796	-0.0860143	0.0583683	-0.0261469	-0.00799824
SLC25A24	brown	brown	0.0421989	0.112565	-0.00637466	0.236535	0.196823	0.425352	0.0344548	0.0502311
FAM102B	blue	blue	-0.0292475	0.369711	-0.0284196	-0.120794	-0.106181	-0.0738224	-0.135333	-0.0233321
ENSBGRG00000000439	turquoise	turquoise	-0.0280016	0.00238976	0.128275	0.0228889	0.015782	0.0678625	0.0286504	0.000833851
STXBP3	turquoise	turquoise	-0.0295125	0.008859	0.145422	0.031915	0.00849203	0.0861237	0.00826332	0.000307367
GPSM2	brown	brown	0.0845393	0.0554691	0.00591479	0.168858	0.156538	0.223838	0.0581625	0.0502259
CLCC1	blue	blue	0.0439617	0.252714	-0.0668902	-0.00935007	0.0226903	0.018562	-0.0156895	0.00610797
WDR47	turquoise	turquoise	0.055891	0.084974	0.0653427	0.0740856	0.0644706	0.0602494	0.0317723	-0.0147062
ENSBGRG00000001011	blue	blue	0.0321055	0.10852	-0.0179898	0.0251365	0.0620292	0.0502839	0.0338749	-0.00285121
KIAA1324	brown	brown	-0.0249479	-0.00692601	-0.0164416	0.105212	0.044406	0.261536	-0.0449418	0.0804676
SARS1	turquoise	turquoise	-0.0137007	0.0446344	0.0701815	0.00908789	0.0175258	0.0404758	0.00341607	-0.0192822
SORT1	brown	brown	0.0429472	-0.0350456	0.0638835	0.182868	0.145896	0.270004	0.0688583	0.0523242
GNAI3	turquoise	turquoise	0.044466	0.04183	0.130985	0.0898305	0.0710837	0.0961114	0.0493062	0.00357631
ENSBGRG00000001968	blue	blue	0.269558	0.52435	-0.268803	0.0585066	0.157716	-0.0841793	0.092962	0.0244465
GSTM3	blue	blue	0.167333	0.392298	-0.207747	0.0600176	0.150505	0.0196947	0.0496456	0.0115128
EPS8L3	brown	brown	-0.0374683	-0.0511561	0.0171684	0.284807	0.230538	0.580737	0.0782051	0.0762582
CSF1	blue	blue	0.048796	0.230498	-0.0236298	-0.0298019	-0.0221928	-0.0649323	-0.0217456	0.00854195
AHCYL1	turquoise	turquoise	-0.00110037	0.0741587	0.0724357	0.099471	0.0660516	0.204162	-0.014264	0.0503792
STRIP1	turquoise	turquoise	0.000210756	0.0250658	0.0475499	0.0340685	0.0357184	0.0617892	0.0127242	-0.000916343
CD53	turquoise	turquoise	-0.374084	-0.334509	0.488005	-0.289538	-0.254533	-0.181106	0.00213937	-0.141035
LRIF1	turquoise	turquoise	-0.0147173	0.000271722	0.0955478	0.0447345	0.0337519	0.0828093	-0.0209294	0.0419005
CEPT1	turquoise	turquoise	0.00306803	0.0101525	0.0555776	0.0502876	0.0621955	0.0973771	0.0280971	-0.00727317
DENND2D	turquoise	turquoise	-0.050059	-0.0880871	0.10554	0.0469618	0.0528502	0.127044	0.0353574	0.00767288
ATP5PB	green	green	0.251507	0.029029	-0.0105068	0.319461	0.449749	0.266203	0.268237	0.011119
RAP1A	turquoise	turquoise	-0.18796	-0.107132	0.301805	-0.130405	-0.126398	-0.0467461	-0.0373835	-0.0808921
DDX20	turquoise	turquoise	-0.0141588	-0.00044058	0.0733187	0.0114065	0.00922316	0.0332539	0.0151557	-0.00509805
ST7L	blue	blue	0.0272636	0.159808	-0.0248809	0.0174302	0.017477	0.0604085	-0.0460969	0.012994
CAPZA1	turquoise	turquoise	-0.116509	-0.112075	0.312481	-0.0448187	-0.0729607	-0.0241156	0.00866606	-0.0829593
MOV10	turquoise	turquoise	-0.128523	-0.110274	0.22222	-0.0717517	-0.0686936	-0.0171366	0.0109174	-0.0419164
ENSBGRG00000005321	blue	blue	0.128724	0.290347	-0.123809	0.0573389	0.108425	0.0293367	0.0285253	-0.0105882
SLC16A1	yellow	yellow	0.563683	0.185342	-0.15845	0.376605	0.353864	-0.0367769	0.226805	0.146597
LRIG2	turquoise	turquoise	0.00276281	0.0276383	0.0683072	0.066716	0.0495514	0.14263	-0.00943389	0.0360588
MAGI3	brown	brown	0.012242	0.0435662	0.131037	0.208035	0.106116	0.346264	0.00774998	0.0555152
PHTF1	blue	blue	0.0183481	0.0934158	0.0121537	0.0104575	0.0115891	0.0314251	-0.0247475	0.0239957
RSBN1	turquoise	turquoise	-0.00421851	-0.0203763	0.139482	0.0430059	0.0157183	0.0736081	0.0187641	0.0481558
PTPN22	turquoise	turquoise	-0.243334	-0.220426	0.358557	-0.187757	-0.156319	-0.108636	0.00788644	-0.0840295
BCL2L15	brown	brown	-0.0331333	-0.0455489	0.0369816	0.24886	0.248403	0.517845	0.114688	0.0709905
HIPK1	turquoise	turquoise	-0.122147	-0.0888329	0.217484	-0.0432161	-0.0561435	0.0362318	-0.0177613	-0.0348288
TRIM33	turquoise	turquoise	0.0307717	-0.0350602	0.146608	0.0718857	0.0410734	0.0719283	0.0194496	0.0238004
DENND2C	yellow	yellow	0.58795	0.0800681	-0.119413	0.45983	0.334185	-0.0433967	0.251295	0.0740626
NRAS	blue	blue	0.155475	0.186844	-0.047517	0.119274	0.15124	0.0660419	0.12382	0.00251759
ENSBGRG00000006823	turquoise	turquoise	0.0985541	0.0408446	0.127762	0.113908	0.0910919	0.0497476	0.101441	-0.012889
ENSBGRG00000006936	green	green	0.202299	0.0424593	-0.0922713	0.210544	0.306593	0.156275	0.170413	0.0146486
ATP1A1	pink	pink	0.0276799	0.0132091	0.0300149	0.125805	0.0460976	0.234367	-0.063383	0.29603
IGSF3	yellow	yellow	0.345693	-0.00559194	-0.0601144	0.310978	0.219227	0.0779387	0.133946	0.0904357
MAN1A2	turquoise	turquoise	-0.0886762	0.0738362	0.135647	0.015681	-0.00582667	0.168546	-0.0409514	0.0265936
GDAP2	turquoise	turquoise	-0.0571258	-0.0257252	0.107755	0.00182359	-0.00498469	0.0694048	-0.0227899	-0.0150628
REG4	brown	brown	-0.212044	-0.183896	0.188771	0.10672	0.0415823	0.43831	0.063	0.0559413
NOTCH2	blue	blue	-0.0721624	0.194928	0.0857509	-0.0462782	-0.0769252	0.0371531	-0.113594	-0.0354694
PDE4DIP	brown	brown	-0.0237369	0.083165	0.0127905	0.0434613	0.0350005	0.150321	-0.0221776	0.0462554
TLCD4	brown	brown	0.11166	0.0514665	-0.0606719	0.139096	0.110769	0.140162	0.00256389	0.0822056
ENSBGRG00000016412	blue	blue	0.118467	0.406664	-0.176348	0.0799293	0.0792738	0.157927	-0.0197473	0.0168346
SLC44A3	brown	brown	0.0186316	-0.0017619	-0.0287318	0.155122	0.114318	0.295097	0.0152836	0.0517028
F3	yellow	yellow	0.290386	0.15162	-0.138187	0.165568	0.124824	-0.0372115	0.100711	0.0791039
ABCD3	brown	brown	0.117522	0.0652655	0.0149705	0.16863	0.111175	0.184994	0.0419604	0.0688436
ARHGAP29	blue	blue	-0.0104482	0.350939	-0.0990922	-0.0926564	-0.0563273	-0.0115811	-0.125563	-0.0182995
GCLM	blue	blue	0.138659	0.152215	-0.0508559	0.0798691	0.067959	0.00492554	0.0296277	0.0293766
DNTTIP2	turquoise	turquoise	0.0173579	0.0327466	0.10356	0.066317	0.0421117	0.0860714	0.0324265	-0.00449392
BCAR3	brown	brown	-0.0378947	-0.0277336	0.0120111	0.108509	0.0313296	0.249155	-0.0645854	0.0643723
FNBP1L	brown	brown	0.134281	0.0724567	-0.0291133	0.305058	0.199691	0.432143	0.0598746	0.100008
DR1	turquoise	turquoise	0.0116798	0.0271876	0.0663294	0.0125789	0.0155518	0.0207455	0.00988593	0.00450859
TMED5	turquoise	turquoise	0.0155906	0.00575295	0.0539403	0.0302846	0.0161358	0.0338497	0.0141474	0.0165965
MTF2	turquoise	turquoise	-0.0233115	-0.0138446	0.149538	0.0326191	0.0110191	0.0800552	0.00358318	-0.00426351
DIPK1A	turquoise	turquoise	-0.0920522	0.0376823	0.130049	-0.0951386	-0.0977066	-0.0559874	-0.0371521	-0.0419854
ENSBGRG00000001137	red	red	0.409451	0.0671713	-0.107339	0.317587	0.420611	0.0846694	0.588849	-0.0266832
EVI5	blue	blue	0.229183	0.370987	-0.130652	0.188274	0.10515	0.134854	-0.0259255	0.0539487
RPAP2	turquoise	turquoise	-0.0321596	0.120012	0.0869194	-0.0361333	-0.0480815	0.0145141	-0.055008	0.000350781
GLMN	turquoise	turquoise	-0.00392212	0.0267081	0.0652754	0.0108533	0.00919697	0.0242275	0.00162494	-0.0037345
TGFBR3	blue	blue	0.011753	0.529599	-0.13016	-0.136735	-0.0842953	-0.086916	-0.125257	-0.0230919
ENSBGRG00000002204	turquoise	turquoise	-0.0501278	-0.0558813	0.25873	0.00310872	-0.0567516	0.00865004	0.00104488	-0.035235
ENSBGRG00000002234	turquoise	turquoise	0.0102734	0.044504	0.0548454	0.0229487	0.00540519	0.0317344	-0.00444801	0.00610532
LRRC8C	turquoise	turquoise	-0.127187	0.00714003	0.185418	-0.141521	-0.132346	-0.0960883	-0.0816353	-0.0745556
GBP2	turquoise	turquoise	-0.129462	-0.0722906	0.167301	-0.0686077	-0.0673679	0.0320748	-0.0569136	-0.0192564
ENSBGRG00000002914	turquoise	turquoise	-0.168382	-0.144807	0.221631	-0.10667	-0.084872	-0.019161	-0.00950533	-0.0509668
ENSBGRG00000003582	turquoise	turquoise	-0.0637921	0.0137579	0.118452	-0.0537713	-0.0766364	-0.0259978	-0.0389569	0.056895
PKN2	turquoise	turquoise	0.0534943	0.0858089	0.125779	0.0543676	0.000554062	0.0380355	0.00648937	0.0510915
ENSBGRG00000003784	turquoise	turquoise	0.126453	0.0499392	0.0405507	0.0890536	0.0856224	0.00517303	0.0914096	0.0390962
ENSBGRG00000003851	turquoise	turquoise	0.0256642	0.0184942	0.109809	0.0637634	0.0395755	0.102375	0.0204016	0.0294466
SELENOF	turquoise	turquoise	-0.01588	-0.0202596	0.0840062	0.0221792	0.011156	0.0504575	-0.00437807	0.0103396
SH3GLB1	turquoise	turquoise	-0.0129784	0.0829439	0.109258	-0.00239127	-0.0165391	0.0277293	-0.029109	-0.00468392
CLCA2	yellow	yellow	0.434223	-0.0119818	-0.114921	0.323698	0.325503	-0.00754751	0.183178	0.090903
ZNHIT6	blue	blue	0.0165498	0.0858815	0.0163468	-0.0003871	0.00394654	0.00957599	-0.0310312	0.0226107
CCN1	blue	blue	0.110787	0.338067	-0.146248	-0.0144872	-0.0193021	-0.0526178	-0.0353411	0.117422
BCL10	turquoise	turquoise	0.0456904	-0.00846736	0.0587248	0.0639454	0.052433	0.0294184	0.0344716	0.00335088
C1orf52	turquoise	turquoise	-0.00803116	0.000201443	0.0748581	0.00955361	0.0119585	0.0235278	0.00212517	0.00737541
SSX2IP	turquoise	turquoise	-0.0255933	0.0165542	0.073947	0.015264	0.00550399	0.0705577	0.00131745	0.00570734
GNG5	turquoise	turquoise	0.0246343	0.0191615	0.0388195	0.0587134	0.0979676	0.082397	0.073214	-0.00821637
PRKACB	turquoise	turquoise	-0.15633	0.016953	0.211893	-0.129997	-0.13062	-0.0223583	-0.0778414	-0.0494746
ADGRL2	blue	blue	0.0792343	0.288899	-0.0985974	-0.0120534	-0.0313874	-0.0110918	-0.0987418	0.0126237
ENSBGRG00000002223	red	red	0.216063	-0.0139263	-0.0302994	0.167135	0.187942	0.027629	0.263803	0.0255924
GIPC2	brown	brown	-0.0249984	0.0449705	-0.00294809	0.224381	0.163179	0.488129	0.0154187	0.0891953
ENSBGRG00000002312	turquoise	turquoise	0.00230042	-0.0236056	0.20638	0.0697528	0.0360136	0.0752654	0.0525491	-0.0275283
NEXN	blue	blue	-0.00828426	0.413231	-0.108131	-0.103943	-0.0324808	-0.0557069	-0.0533943	-0.0150691
MIGA1	blue	blue	-0.038031	0.157387	0.0183798	-0.0757696	-0.0485559	-0.0320882	-0.0516235	-0.0193539
USP33	blue	blue	0.0582294	0.135726	0.00666353	0.104738	0.0831251	0.162205	-0.0191463	0.0276936
ENSBGRG00000002986	turquoise	turquoise	0.084581	0.0551221	0.0586498	0.0920008	0.053287	0.0622361	0.0226697	0.0300735
ST6GALNAC3	brown	brown	-0.0205957	0.0132303	-0.022872	0.125771	0.0670318	0.290824	-0.00797009	0.0524706
RABGGTB	turquoise	turquoise	-0.00369886	-0.0181829	0.0776557	0.0367861	0.0465779	0.0562961	0.0415586	-0.00387984
ACADM	brown	brown	0.098278	0.0202166	0.00194495	0.168351	0.197508	0.201541	0.113903	0.0314591
ZRANB2	turquoise	turquoise	-0.0314951	0.0417983	0.0842336	0.00936202	-0.00441587	0.0666465	-0.0228039	-0.0081625
PTGER3	blue	blue	0.0112919	0.556404	-0.176852	-0.124365	-0.0520194	-0.0760913	-0.107676	0.00570754
ANKRD13C	turquoise	turquoise	0.0613344	0.0344256	0.0584912	0.0590562	0.0219906	0.0118639	-0.00313414	-0.0034584
SRSF11	turquoise	turquoise	-0.179052	-0.160741	0.416592	-0.0919075	-0.112375	-0.0280781	0.0311024	-0.0901394
LRRC40	turquoise	turquoise	-0.0362824	-0.0123992	0.0833099	0.00195693	-0.0028487	0.0491634	-0.00192594	-0.00918624
WLS	blue	blue	0.181085	0.249912	-0.115714	0.0773048	0.0382916	-0.0150353	-0.0112633	0.0585659
GADD45A	yellow	yellow	0.493162	0.258923	-0.259246	0.325915	0.24345	0.0196968	0.170159	0.17133
SERBP1	red	red	0.277278	0.042776	0.0425731	0.255334	0.333916	0.111886	0.319901	0.00786947
IL12RB2	turquoise	turquoise	-0.209548	-0.191335	0.33427	-0.167925	-0.147523	-0.117054	-0.00386115	-0.0927656
SLC35D1	turquoise	turquoise	0.0479674	-0.0180249	0.090948	0.0830671	0.0715411	0.0741667	0.0272437	0.0354301
MIER1	turquoise	turquoise	0.0483163	0.0666826	0.14361	0.0321063	0.0159983	0.00596813	0.00832818	0.0177232
SGIP1	blue	blue	-0.0113667	0.296527	-0.0737753	-0.0827972	-0.0704239	-0.0244825	-0.151232	-0.0152423
PDE4B	turquoise	turquoise	-0.298197	-0.17169	0.359087	-0.249408	-0.228128	-0.137116	-0.0616708	-0.133579
LEPROT	turquoise	turquoise	-0.0643995	0.0988466	0.0630482	-0.044406	-0.0149122	0.0487341	-0.0330412	-0.0213122
ENSBGRG00000013984	yellow	yellow	0.35482	-0.0203563	-0.12885	0.25325	0.275869	0.021764	0.275285	0.0632567
JAK1	turquoise	turquoise	-0.141704	0.0612317	0.260597	-0.095702	-0.0951977	0.00505447	-0.0210493	-0.070998
CACHD1	yellow	yellow	0.440687	0.334577	-0.23348	0.2576	0.189405	0.0214127	0.0955167	0.132016
ROR1	blue	blue	0.0529537	0.400596	-0.155511	-0.037057	-0.0914484	0.0152453	-0.152565	0.0400016
ALG6	turquoise	turquoise	-0.0275985	-0.00955306	0.0643132	0.0098039	0.021499	0.0613235	0.0150655	-0.00289578
DOCK7	blue	blue	0.118614	0.29912	-0.0967756	0.113701	0.0678529	0.145908	-0.0392193	0.0373763
USP1	turquoise	turquoise	0.0134392	0.0115992	0.0801283	0.0488538	0.0699833	0.0859218	0.061767	0.0179762
PATJ	brown	brown	0.21133	-0.0146655	-0.0804063	0.359225	0.224357	0.399567	0.0663713	0.130393
ENSBGRG00000023096	blue	blue	0.0364756	0.277984	-0.0960675	-0.0198746	0.00735837	0.00540145	0.00516343	-0.00607344
NFIA	blue	blue	0.0823689	0.477679	-0.151795	0.0602042	0.0272142	0.19006	-0.060136	0.0639974
ENSBGRG00000024031	brown	brown	0.0864041	0.0793924	-0.0331832	0.195022	0.138124	0.275199	0.0150928	0.078042
HOOK1	brown	brown	0.175257	-0.0316877	-0.00822893	0.348771	0.278839	0.385135	0.13412	0.108994
FGGY	turquoise	turquoise	0.0331201	-0.00989252	0.0458881	0.0677983	0.0329437	0.0979215	0.00850225	0.0419097
MYSM1	blue	blue	0.076331	0.124274	-0.00798003	0.0648852	0.0482648	0.0551873	-0.011075	0.0311162
ENSBGRG00000000652	blue	blue	0.079378	0.695064	-0.250318	-0.0962199	-0.0526129	-0.0405036	-0.122687	0.0226955
USP24	turquoise	turquoise	0.0438813	0.0244875	0.122331	0.0472354	0.0118998	0.0307904	-0.00382223	0.014508
SSBP3	turquoise	turquoise	-0.0420334	0.00903681	0.125167	0.012157	-0.0119729	0.0916803	-0.0260258	0.0270762
MRPL37	green	green	0.213002	0.0289599	-0.0493338	0.256279	0.309043	0.201942	0.189542	0.045014
ENSBGRG00000001664	turquoise	turquoise	-0.126141	0.0612093	0.0929962	-0.0469322	-0.000448059	0.103854	0.0117057	-0.0720408
HSPB11	blue	blue	0.0174065	0.110188	-0.0433093	0.0333259	0.0291922	0.10004	-0.0318485	0.0296827
GLIS1	blue	blue	-0.00340044	0.316097	-0.0841904	-0.0845166	-0.0751085	-0.0441143	-0.13655	-0.00788463
MAGOH	turquoise	turquoise	0.0317495	-0.0205508	0.0960698	0.0493833	0.112042	0.0419872	0.127908	-0.0420228
ENSBGRG00000002851	blue	blue	0.105717	0.168078	-0.0641896	0.0838517	0.154912	0.0838144	0.0987924	0.0094677
SCP2	blue	blue	0.118145	0.248848	-0.0554981	0.129407	0.240488	0.194932	0.157221	-0.0106251
ZYG11B	blue	blue	0.0547076	0.155371	-0.00613603	0.0693637	0.0426257	0.0971412	-0.0188045	0.0324913
TUT4	turquoise	turquoise	-0.036511	-0.0273469	0.147406	0.00228077	-0.0433605	0.0370985	-0.0036236	-0.00259523
PRPF38A	turquoise	turquoise	-0.0263273	-0.023402	0.0884895	-0.0074025	0.000233937	0.00690686	0.0146474	-0.0248583
ZFYVE9	blue	blue	0.0447485	0.11895	-0.0338874	0.0773412	0.035955	0.133069	-0.0379302	0.0483143
TXNDC12	turquoise	turquoise	-0.00358848	-0.00921441	0.065735	0.0265442	0.0166154	0.0392135	0.0188906	0.00192968
NRDC	turquoise	turquoise	-0.142082	-0.0669553	0.27356	-0.0850792	-0.0809415	0.00412277	-0.0300906	-0.0267603
ENSBGRG00000004997	turquoise	turquoise	-0.136532	0.00142584	0.251394	-0.0343599	-0.0588539	0.117448	-0.0411081	-0.0203652
EPS15	turquoise	turquoise	0.0830831	0.0521401	0.0862973	0.0800767	0.0420372	0.0157267	0.0152946	-0.00680409
CDKN2C	blue	blue	-0.015794	0.174303	-0.0135852	-0.0462386	0.00820567	-0.00564549	-0.0115017	-0.00846825
FAF1	turquoise	turquoise	0.0637769	0.122085	0.096921	0.090494	0.0258154	0.116099	-0.0256123	0.0386312
SPATA6	blue	blue	0.140602	0.19944	-0.0771062	0.102794	0.0484323	0.0618734	-0.00622159	0.0446377
TRABD2B	brown	brown	-0.0138674	0.116535	-0.0106221	0.14691	0.0966836	0.354855	-0.00243458	0.0702316
CMPK1	brown	brown	0.10157	0.00474732	0.00163124	0.156994	0.154467	0.160716	0.056466	0.0506463
EFCAB14	brown	brown	-0.0135655	-0.0277507	0.0847627	0.104754	0.0726382	0.20045	0.00197129	0.0424603
ATPAF1	turquoise	turquoise	0.00209253	-0.0111713	0.0524343	0.042786	0.0296753	0.0751718	0.00205231	0.0184612
NSUN4	turquoise	turquoise	0.0266862	-0.0368035	0.110235	0.0620782	0.0288335	0.0323035	0.0410742	0.00466875
ENSBGRG00000002005	red	red	0.210344	-0.0459993	-0.00185262	0.210013	0.281936	0.0934743	0.235559	0.0250615
ENSBGRG00000002038	red	red	0.263294	-0.0443028	-0.0275519	0.243735	0.329417	0.084953	0.282706	0.0289587
LRRC41	blue	blue	0.0652718	0.170753	0.00711827	0.0576466	0.0636255	0.0764966	0.010556	0.0206551
ENSBGRG00000002338	turquoise	turquoise	-0.0725602	0.236721	0.0321737	-0.132049	-0.120295	-0.0655343	-0.0944955	0.0249622
MAST2	blue	blue	0.0987371	0.0836517	-0.0101043	0.106493	0.0874126	0.0948054	0.0192487	0.0535318
ENSBGRG00000002577	turquoise	turquoise	-0.00273098	-0.0423041	0.0973697	0.0546542	0.0259053	0.0993279	-0.0026033	0.0385075
GPBP1L1	turquoise	turquoise	-0.0034217	-0.0222898	0.149562	0.0615652	0.0335645	0.110435	0.0131174	-0.00629662
AKR1A1	green	green	0.204665	0.0259019	-0.0518404	0.268832	0.337811	0.254992	0.203001	0.0565905
PRDX1	red	red	0.2117	0.0652135	0.005984	0.221148	0.342246	0.165617	0.292687	-0.00763925
TESK2	blue	blue	0.0357612	0.189352	-0.0325125	0.0363336	0.037581	0.0853406	0.0116496	0.0489067
TOE1	turquoise	turquoise	0.00854905	0.00963735	0.0270329	0.0337488	0.0343771	0.0556574	0.021891	0.0279103
HECTD3	brown	brown	0.0626506	0.0470383	-0.0290195	0.0992763	0.112915	0.127225	0.0330428	0.0469955
EIF2B3	blue	blue	0.0602223	0.0966119	-0.0216323	0.0540704	0.0770929	0.0700076	0.0293735	0.0205092
PLK3	turquoise	turquoise	-0.123802	-0.0734493	0.182954	-0.0769137	-0.0790557	-0.019716	-0.00334293	0.0283954
RPS8	red	red	0.537193	-0.00375336	-0.166469	0.39643	0.506318	0.0443672	0.769686	0.0087645
RNF220	blue	blue	0.0753322	0.079941	-0.00177531	0.0842968	0.0893651	0.0824922	0.0456089	0.0447297
ATP6V0B	blue	blue	0.188899	0.136975	-0.0598382	0.201024	0.263296	0.163432	0.140488	0.00504433
ST3GAL3	blue	blue	-0.0346699	0.169507	0.000940316	-0.0831637	-0.0566954	-0.0429092	-0.0497264	-0.0160459
ENSBGRG00000008850	turquoise	turquoise	0.00433348	0.0211884	0.0550134	0.0328372	0.012618	0.0652049	-0.0217556	0.0376368
TMEM258	brown	brown	0.0424635	0.0477643	-0.0186146	0.0994603	0.171223	0.164218	0.118837	-0.00779702
ELOVL1	brown	brown	0.0697738	0.0550205	-0.00053469	0.145005	0.196232	0.215521	0.074849	0.0243653
SVBP	blue	blue	0.0629022	0.212859	-0.0695792	-0.000754741	0.0498225	-0.00870603	0.0469384	-0.0024343
C1orf50	blue	blue	0.0501841	0.103411	-0.0297346	0.0422186	0.0784145	0.0635549	0.0371276	0.0148151
P3H1	blue	blue	-0.0389909	0.138451	0.02321	-0.0771878	-0.0439908	-0.0353178	-0.0384756	0.00210685
ENSBGRG00000012514	red	red	0.307327	0.119823	0.0357968	0.255247	0.355938	0.0905607	0.371542	0.02075
FOXJ3	turquoise	turquoise	0.0960729	-0.0616992	0.170173	0.160921	0.0457924	0.0680894	0.0663852	-0.0296474
GUCA2A	brown	brown	-0.136231	-0.128173	0.14103	0.152674	0.0966222	0.426004	0.0908926	0.0388908
EDN2	yellow	yellow	0.25227	-0.020215	-0.0928531	0.218278	0.180714	0.0434529	0.0900942	0.177143
SCMH1	turquoise	turquoise	-0.0540522	0.0637054	0.0794979	-0.0227839	-0.0514925	0.0550804	-0.0419228	-0.0220723
NFYC	turquoise	turquoise	0.00276593	-0.0195185	0.050534	0.042049	0.0269722	0.0815808	-0.00548392	0.0230969
SMAP2	turquoise	turquoise	-0.0136581	-0.0859293	0.141823	0.00019152	0.0130817	-0.00664977	0.0465794	-0.0106814
RLF	turquoise	turquoise	-0.182993	-0.104802	0.336398	-0.0922719	-0.109567	0.0107864	-0.0115135	-0.0628963
MACF1	yellow	yellow	0.372756	0.343056	-0.0795631	0.282703	0.158783	0.0704022	0.0262641	0.0545487
AKIRIN1	red	red	0.205292	0.0255698	0.0297143	0.215836	0.29571	0.140745	0.262616	0.0237858
INPP5B	turquoise	turquoise	-0.0964742	-0.0744405	0.166389	-0.0353161	-0.0420232	0.0350812	-0.0192916	-0.00161026
GNL2	turquoise	turquoise	0.0712711	0.00961149	0.0422771	0.0841062	0.0666087	0.0403765	0.0531639	0.00589382
SNIP1	turquoise	turquoise	-0.0349377	-0.0234775	0.149885	-0.00697112	0.00162324	0.0193071	0.0141896	-0.000244778
ENSBGRG00000008041	blue	blue	0.0097248	0.296065	-0.0610043	-0.0688559	-0.0142537	-0.0439598	-0.0250052	-0.0245567
ENSBGRG00000008077	blue	blue	0.0825588	0.195802	-0.0857994	0.0371543	0.058267	0.0164602	-0.000338485	0.0496125
THRAP3	turquoise	turquoise	-0.0549305	-0.00794529	0.255651	0.0164492	0.00594508	0.082275	0.0251501	-0.0284466
AGO4	turquoise	turquoise	-0.0185142	0.125901	0.131191	0.0047867	-0.0210219	0.0685062	-0.0344818	-0.00220968
PSMB2	turquoise	turquoise	0.0765582	0.0291844	0.0941754	0.11482	0.213868	0.110512	0.173159	-0.0562334
KIAA0319L	brown	brown	-0.0108534	0.00835168	0.0285431	0.0609494	0.0180965	0.158674	-0.0461502	0.0409355
SFPQ	turquoise	turquoise	-0.0291644	0.0645208	0.30282	-0.0136027	-0.0751461	-0.0271784	0.0288769	0.0657703
ZMYM1	blue	blue	0.0623053	0.196933	-0.039643	0.00975099	0.0142668	0.0130873	-0.0303204	0.0433656
ZMYM6	blue	blue	0.022944	0.108954	0.00123632	0.00984945	0.0148084	0.0332741	-0.0218548	0.0112715
GIGYF2	turquoise	turquoise	0.0925351	0.0928288	0.0764401	0.106845	0.0593485	0.0839821	-0.00104808	0.0253282
INPP5D	turquoise	turquoise	-0.311464	-0.266764	0.42971	-0.234018	-0.208625	-0.124582	-0.039645	-0.104442
ATG16L1	turquoise	turquoise	-0.00284033	-0.0109987	0.0812417	0.0408554	0.0178998	0.0631176	-0.00336578	0.0254165
DGKD	turquoise	turquoise	-0.0730961	-0.0732063	0.158916	0.0378986	-0.000292924	0.134942	-0.00275417	0.0164515
USP40	blue	blue	0.154488	0.1645	-0.0621013	0.134445	0.0719109	0.098648	0.000243817	0.0765231
ENSBGRG00000013091	black	black	0.475176	-0.0383741	-0.123078	0.531667	0.389565	0.274602	0.22041	0.215282
SH3BP4	blue	blue	0.14797	0.0684739	-0.0609483	0.126334	0.0599359	0.0600714	0.0228357	0.0718444
AGAP1	blue	blue	0.0879038	0.335524	-0.130608	0.162835	0.08555	0.324349	-0.0886888	0.0999805
ACKR3	blue	blue	0.022897	0.166473	-0.00718499	-0.0277756	-0.0147233	-0.0479084	0.000493307	0.0440354
ENSBGRG00000017207	blue	blue	0.046278	0.145881	-0.024333	0.0299941	0.0830838	0.0483946	0.0393131	-0.00586751
ENSBGRG00000017439	blue	blue	-0.0170471	0.408542	-0.0986543	-0.113896	-0.0738592	-0.0564704	-0.139773	-0.0254073
LRRFIP1	turquoise	turquoise	-0.0848224	-0.102933	0.358585	-0.0648593	-0.0817406	-0.109434	0.0196652	-0.0950971
ENSBGRG00000020871	turquoise	turquoise	-0.00959133	0.0122349	0.0726817	0.0387883	0.0567728	0.0865393	0.0269277	-0.0130437
ILKAP	turquoise	turquoise	-0.0428522	0.114053	0.0596643	-0.0393203	0.00282568	0.0359672	0.00157793	-0.020182
PER2	blue	blue	0.0558573	0.129879	-0.0198112	0.0470092	0.00838289	0.0433766	-0.0173644	0.0250899
HDAC4	blue	blue	0.111849	0.169717	-0.00814659	0.0969317	-0.000314799	0.0466572	-0.0286557	0.0203947
NDUFA10	brown	brown	0.0900554	-0.00981294	-0.00044613	0.164377	0.196922	0.197571	0.109136	0.0464387
GPC1	blue	blue	0.187338	0.260078	-0.14112	0.0850984	0.135069	0.0021423	0.0243222	0.0493488
CAPN10	turquoise	turquoise	-0.0425387	-0.0291392	0.0816178	-0.0271669	-0.0133822	-0.00400703	0.0211006	-0.00621826
SNED1	blue	blue	-0.0210705	0.302852	-0.0585328	-0.0689468	-0.0624137	0.0150284	-0.118469	0.00236087
HDLBP	blue	blue	0.188213	0.231545	-0.077994	0.19299	0.159805	0.126099	0.0545853	0.069714
SEPTIN2	blue	blue	0.044102	0.207023	0.0274882	0.0438858	0.0658714	0.0848726	0.0221776	0.0134142
ENSBGRG00000001659	turquoise	turquoise	-0.0115395	0.0279445	0.0614829	-0.00853885	-0.0100801	0.0137808	-0.0240016	0.0135677
THAP4	green	green	0.245038	-0.00420517	-0.0750268	0.256404	0.31898	0.148101	0.165529	0.0712588
ATG4B	turquoise	turquoise	0.00550263	0.00969339	0.0338076	0.0382003	0.0357155	0.0711944	0.00111808	0.0414685
ENSBGRG00000002922	turquoise	turquoise	-0.191045	-0.173631	0.264106	-0.14963	-0.120844	-0.0923406	0.0129302	-0.0702335
ENSBGRG00000007281	turquoise	turquoise	-0.298942	-0.271689	0.396696	-0.229331	-0.189185	-0.13919	0.0204958	-0.109467
ENSBGRG00000007369	turquoise	turquoise	-0.394274	-0.358617	0.516419	-0.296029	-0.244288	-0.169796	0.0234837	-0.143639
GSTK1	green	green	0.28327	-0.000985644	-0.0928134	0.31962	0.356721	0.235956	0.205311	0.0945121
ZYX	turquoise	turquoise	0.1344	-0.0136714	0.106289	0.213833	0.162424	0.144604	0.14324	-0.00634616
ENSBGRG00000010707	turquoise	turquoise	0.012649	0.00213518	0.0476433	0.0496296	0.073234	0.0781796	0.0640439	-0.00876045
ENSBGRG00000011825	yellow	yellow	0.313464	-0.00636351	-0.0558781	0.329389	0.257719	0.136757	0.148102	0.0719945
NOBOX	turquoise	turquoise	0.0307653	0.0577023	0.0571855	0.0436807	-0.000535936	0.0716412	-0.00417749	0.0230885
ENSBGRG00000012528	blue	blue	0.163851	0.141324	0.0483167	0.178389	0.119722	0.109058	0.0770616	0.0301587
EZH2	turquoise	turquoise	0.241795	-0.0291473	0.0716787	0.228427	0.129277	0.0694923	0.152881	0.110217
PDIA4	brown	brown	0.0544343	0.121662	-0.0169133	0.134596	0.151613	0.210813	0.0932571	0.0120767
ZNF212	turquoise	turquoise	-0.00103337	0.00048457	0.0579769	0.0194598	0.0150503	0.0357689	0.0139996	0.00384017
ENSBGRG00000017959	brown	brown	0.0236759	0.437611	-0.180341	0.113368	0.127235	0.369348	0.0181753	0.086432
GIMAP8	turquoise	turquoise	-0.315798	-0.278495	0.438444	-0.242489	-0.208583	-0.136708	-0.0139749	-0.108547
ENSBGRG00000018485	turquoise	turquoise	-0.379043	-0.341402	0.508656	-0.285686	-0.230893	-0.152948	0.0198252	-0.122628
ENSBGRG00000018664	turquoise	turquoise	-0.204218	-0.183892	0.28778	-0.159816	-0.128848	-0.0939969	0.00503945	-0.0600863
TMEM176B	blue	blue	-0.0155792	0.237319	-0.0635517	0.00877429	0.0408432	0.134183	-0.0175084	-0.00795575
ENSBGRG00000004276	blue	blue	-0.0164308	0.324736	-0.0940079	-0.040725	-0.0110011	0.0628279	-0.0681528	-0.0114048
SLC4A2	blue	blue	0.0518239	0.0980825	-0.0535363	0.0933888	0.11913	0.137656	0.0201656	0.0325621
ENSBGRG00000006360	turquoise	turquoise	-0.0258723	0.0275014	0.059693	-0.00745781	0.00119637	0.044432	-0.00661865	0.0111681
SMARCD3	blue	blue	0.0179117	0.171037	-0.081422	-0.00867738	0.0294932	0.0245998	-0.0251872	-0.00681967
NUB1	turquoise	turquoise	-0.15635	-0.124671	0.276927	-0.0830811	-0.0676917	0.00255801	0.000685062	-0.0211066
PRKAG2	turquoise	turquoise	-0.146639	0.00600092	0.214403	-0.04395	-0.0771956	0.10643	-0.0615781	-0.00453757
KMT2C	turquoise	turquoise	-0.173607	-0.0853543	0.352712	-0.026885	-0.0832209	0.136612	-0.0633545	-0.00225298
ENSBGRG00000008491	turquoise	turquoise	0.0550884	-0.0302012	0.0886292	0.0521908	0.0594213	0.00885789	0.0961218	-0.00396132
PAXIP1	turquoise	turquoise	-0.00422196	-0.0111996	0.0563763	0.0414774	0.0357305	0.0791886	0.0149158	0.0227187
INSIG1	turquoise	turquoise	-0.239265	-0.166007	0.278528	-0.0837467	-0.0844836	0.111737	-0.0304996	0.0246033
RBM33	turquoise	turquoise	-0.0176287	-0.00449173	0.150075	0.0346163	0.0091024	0.067704	-0.0090613	-0.00324518
LMBR1	turquoise	turquoise	0.0623013	0.0150824	0.148615	0.0967389	0.0411581	0.0668023	0.0436631	0.0159137
UBE3C	turquoise	turquoise	-0.0310683	-0.0655369	0.206725	0.0292909	-0.00235824	0.048379	0.00658904	0.00577349
DNAJB6	turquoise	turquoise	0.108334	-0.135353	0.319496	0.195615	0.105028	0.0773516	0.144291	-0.00295305
ESYT2	turquoise	turquoise	-0.138955	-0.0379092	0.273146	-0.0611346	-0.0830689	0.0264149	-0.0430724	-0.0386549
VIPR2	blue	blue	-0.0376928	0.239772	-0.0679036	-0.0748019	-0.060185	-0.0165355	-0.0850394	-0.0123257
AGK	turquoise	turquoise	0.00882498	0.0179231	0.0518761	0.0211224	0.00926949	0.0279987	-0.004865	-0.00785305
BRAF	turquoise	turquoise	-0.0475422	0.0210468	0.192165	-0.0297548	-0.0690949	-0.0110568	-0.0170568	-0.0376251
ENSBGRG00000000525	turquoise	turquoise	0.0409588	-0.0322382	0.0543316	0.0853403	0.135323	0.0861283	0.0850869	0.00685348
DENND2A	blue	blue	-0.00815916	0.348141	-0.0927181	-0.0957788	-0.0632544	-0.0543665	-0.0946199	-0.0282653
ENSBGRG00000000642	turquoise	turquoise	-0.035453	-0.0774653	0.195499	0.0770948	0.0834879	0.142501	0.0986298	-0.00431795
SLC37A3	turquoise	turquoise	-0.122421	-0.0673909	0.238276	-0.0858603	-0.0765873	-0.0424407	-0.012511	-0.0599548
KDM7A	turquoise	turquoise	0.0435643	-0.0444729	0.198488	0.0821024	0.011276	0.00749478	0.0423267	-0.0140955
PARP12	turquoise	turquoise	-0.0163382	-0.0467519	0.154204	0.032041	-0.0112203	0.0371139	-0.0116378	0.00808756
HIPK2	turquoise	turquoise	-0.168132	-0.104241	0.25083	-0.0359048	-0.0627844	0.13047	-0.0224537	-0.0139361
ENSBGRG00000001577	turquoise	turquoise	-0.089228	-0.0490887	0.235652	-0.0300428	-0.0356425	0.0440618	-0.00227945	-0.0237945
ZC3HAV1	turquoise	turquoise	-0.188651	-0.281402	0.439442	-0.127966	-0.137742	-0.136403	0.0504529	-0.101613
TRIM24	turquoise	turquoise	0.074462	0.0383528	0.158791	0.062726	-0.00200659	0.00588935	0.0294829	0.0290788
CREB3L2	blue	blue	0.0398435	0.240083	-0.076128	0.0349453	0.00624874	0.0987201	-0.0912554	0.0203831
PTN	blue	blue	0.00397455	0.380178	-0.117057	-0.109866	-0.0951813	-0.0798865	-0.12859	-0.0225246
ENSBGRG00000003398	turquoise	turquoise	-0.0771626	-0.0201032	0.156916	-0.044041	-0.0476347	-4.12095e-05	-0.0324523	-0.0363001
NUP205	turquoise	turquoise	0.0127905	0.0153521	0.0496266	0.0308187	0.0268594	0.0453113	0.00308178	0.00860938
CNOT4	turquoise	turquoise	0.0756545	0.108602	0.129686	0.0683041	0.00812626	0.0162016	0.00449122	-0.017735
WDR91	turquoise	turquoise	-0.0387666	0.00293455	0.0804413	-0.0209924	-0.0204815	0.0110265	-0.0174785	0.00410138
ENSBGRG00000004004	blue	blue	-0.0146472	0.588986	-0.184421	-0.165103	-0.0930624	-0.0875774	-0.160397	-0.0261431
EXOC4	turquoise	turquoise	0.0937937	0.0914306	0.112241	0.112812	0.0338521	0.124161	0.0151281	0.0441117
CHCHD3	turquoise	turquoise	0.0491189	-0.0295468	0.118161	0.131948	0.110976	0.187512	0.0341668	0.0678151
PLXNA4	blue	blue	-0.0224226	0.295019	-0.0854699	-0.0840267	-0.0794166	-0.0326108	-0.0955384	-0.00349601
MKLN1	turquoise	turquoise	-0.0979585	0.125188	0.197653	-0.0947785	-0.124136	-0.0171552	-0.0949217	-0.0535773
COPG2	turquoise	turquoise	0.00542233	0.0588815	0.0347757	0.00788507	0.0116203	0.0442279	0.00108324	0.000908685
KLHDC10	turquoise	turquoise	-0.0243145	0.0260222	0.119182	0.0331475	0.00182078	0.122786	-0.0308075	0.0412574
UBE2H	turquoise	turquoise	-0.0271276	-0.132938	0.314572	0.0614664	-0.0031196	0.0682371	0.0569971	-0.00506649
NRF1	turquoise	turquoise	-0.0334109	0.0206464	0.108892	-0.0177477	-0.0410634	0.00752115	-0.0249302	-0.0165184
AHCYL2	turquoise	turquoise	0.0495941	-0.173224	0.209245	0.0346443	0.0074583	-0.0443832	0.0821077	0.0231798
TNPO3	turquoise	turquoise	-0.0462166	-0.0525283	0.135799	0.000625467	-0.0073422	0.0372489	0.00136675	-0.00955107
CALU	blue	blue	0.137618	0.153714	-0.0202777	0.103762	0.0927772	0.0443976	0.0153784	0.0391186
ENSBGRG00000022817	yellow	yellow	0.234869	0.0224019	-0.0717076	0.214746	0.189818	0.0860595	0.0829223	0.0891099
SND1	turquoise	turquoise	0.0771618	0.0879575	0.0898145	0.0978057	0.0494961	0.0768889	0.0278987	0.0165031
LRRC4	turquoise	turquoise	0.00753658	0.0171888	0.048406	0.0100431	-0.0101503	-0.00713511	0.00674676	-0.0297298
ARF5	blue	blue	0.0825394	0.0935595	-0.00951639	0.0592713	0.114098	0.0508384	0.0865642	0.00149306
ZNF800	turquoise	turquoise	0.0580444	0.0842396	0.0914902	0.0526131	0.009479	0.0218255	0.00966376	-0.00813644
POT1	turquoise	turquoise	-0.0367547	0.0443393	0.0518033	-0.031113	-0.0203481	0.0150676	-0.0254799	-0.00295629
WASL	turquoise	turquoise	0.0570457	0.0634559	0.0699452	0.136988	0.110869	0.188566	0.0492579	0.0300738
CADPS2	brown	brown	-0.0659853	0.0527993	-0.0432378	0.187538	0.0868454	0.481292	-0.0880372	0.0953065
FAM3C	blue	blue	0.0133749	0.0752055	0.00447868	0.0533774	0.0510173	0.110327	-0.0155526	0.0032986
CPED1	blue	blue	-0.011079	0.376511	-0.0917179	-0.103933	-0.0729414	-0.0482429	-0.144805	-0.0100753
ING3	turquoise	turquoise	0.040657	0.0373645	0.0399763	0.0382704	0.0236181	0.00913847	0.012241	0.00259673
ENSBGRG00000026227	red	red	0.157625	-0.0280757	0.0638121	0.185018	0.235602	0.091532	0.261978	-0.0464874
ENSBGRG00000007313	turquoise	turquoise	0.0455985	0.053798	0.0143585	0.0635903	0.128616	0.0920641	0.0982521	-0.00623382
ENSBGRG00000007497	turquoise	turquoise	-0.179463	-0.164196	0.265213	-0.134226	-0.107831	-0.0690096	0.0156919	-0.0617091
ENSBGRG00000007724	turquoise	turquoise	-0.162463	-0.187448	0.308919	-0.119522	-0.0692024	-0.0789269	0.067045	-0.0705804
VPS41	turquoise	turquoise	-0.0156159	0.092933	0.0693089	0.00282111	0.00573376	0.070257	-0.0199646	0.0022104
RALA	blue	blue	0.173368	0.121333	-0.033807	0.195967	0.207451	0.171189	0.102683	0.0317827
CDK13	turquoise	turquoise	-0.17801	-0.103917	0.392064	-0.0829172	-0.107678	0.025231	-0.0244631	-0.0365531
SUGCT	blue	blue	0.140629	0.304619	-0.115902	0.0807787	0.03542	0.0841359	-0.0187661	0.0602828
INHBA	blue	blue	0.0291078	0.299491	-0.0806871	-0.0594201	-0.0365044	-0.0596146	-0.0644041	-0.0318864
GLI3	blue	blue	0.18325	0.505076	-0.166912	0.063428	0.0435164	0.0238648	-0.0521425	0.0199917
PSMA2	turquoise	turquoise	0.0605539	0.00498439	0.0606021	0.112478	0.172958	0.134797	0.118339	-0.0154133
STK17A	turquoise	turquoise	-0.160132	-0.320922	0.510908	-0.0483065	-0.0926141	-0.0841285	0.120137	-0.122184
BLVRA	brown	brown	0.0753983	0.0130678	-0.00248229	0.127834	0.153553	0.156634	0.0811976	0.0199647
AEBP1	blue	blue	0.00319654	0.561374	-0.157992	-0.140327	-0.059265	-0.0876788	-0.0993777	-0.0103444
POLD2	brown	brown	0.0571847	0.0477108	-0.0103578	0.090127	0.104257	0.123828	0.0660411	0.0414899
NUDCD3	turquoise	turquoise	0.0263603	0.0610205	0.0397313	0.045245	0.0506844	0.0695317	0.00358015	0.0129976
TMED4	blue	blue	0.104937	0.154557	-0.0180824	0.151992	0.21967	0.195055	0.111143	0.0113481
ENSBGRG00000017631	red	red	0.370263	0.017457	-0.0584599	0.281647	0.424681	0.068261	0.38535	0.0332046
H2AZ2	turquoise	turquoise	0.0790432	-0.0710194	0.198518	0.119856	0.227345	0.0815441	0.268879	-0.0376709
CCM2	turquoise	turquoise	0.0594728	-0.00351118	0.0570877	0.0876937	0.090239	0.0926146	0.0544899	0.0371871
TBRG4	brown	brown	0.0507647	-0.0295497	0.0318297	0.117851	0.115318	0.138264	0.0645541	0.0460705
IGFBP3	blue	blue	0.121817	0.383585	-0.137042	-0.00785947	0.0326708	-0.0645248	-0.0587596	0.0290989
TNS3	brown	brown	0.0454718	0.0579225	-0.050511	0.178254	0.112601	0.298374	-0.0467052	0.085201
ENSBGRG00000020382	turquoise	turquoise	0.0138647	-0.0143078	0.0539332	0.0463221	0.0626385	0.0633047	0.0517405	0.00255819
STEAP2	blue	blue	0.0261274	0.189975	-0.0574688	0.043971	0.0644944	0.116408	0.0148866	0.0127861
SRI	turquoise	turquoise	-0.203909	0.0331629	0.207339	-0.0178496	0.0478119	0.262035	0.0774118	-0.0507128
MPP6	turquoise	turquoise	0.0193812	0.0053362	0.124786	0.0160878	-0.00408237	-0.0206279	0.0431997	-0.0215138
OSBPL3	turquoise	turquoise	-0.0778826	-0.149354	0.224832	-0.00480016	-0.0504824	0.016206	-0.0286139	-0.0450254
ENSBGRG00000001429	yellow	yellow	0.423892	0.0533836	-0.142991	0.321974	0.427171	0.0440472	0.266678	0.0464255
ENSBGRG00000001515	turquoise	turquoise	-0.08606	-0.0556171	0.3597	-0.00929301	-0.0136674	0.0646367	0.037217	0.00135427
SKAP2	blue	blue	-0.034504	0.168276	-0.0262494	0.0173272	-0.00432253	0.160646	-0.120898	0.0515696
HOXA6	brown	brown	-0.0366761	0.0613675	-0.0143121	0.108133	0.0741175	0.293756	-0.0114596	0.0959986
TAX1BP1	turquoise	turquoise	0.0492949	0.0868996	0.155971	0.0588223	0.0502654	0.0463678	0.0561031	-0.0391097
JAZF1	turquoise	turquoise	-0.115511	0.190392	0.101247	-0.152963	-0.123286	-0.0836215	-0.118365	-0.0513277
CREB5	blue	blue	0.142501	0.362604	-0.124663	0.0252553	0.00186727	-0.0711441	-0.0344515	-0.00753309
ENSBGRG00000002806	turquoise	turquoise	-0.244035	-0.305902	0.458445	-0.136156	-0.161836	-0.0514536	-0.0207264	-0.0806873
PLEKHA8	turquoise	turquoise	-0.0181445	0.0614184	0.0923917	0.00204039	-0.0134454	0.042397	-0.00522977	0.0101129
ENSBGRG00000003342	blue	blue	0.014786	0.157086	-0.0276697	-0.039424	-0.036222	-0.0354839	-0.0181888	-0.000541977
ZNRF2	turquoise	turquoise	-0.126697	-0.133653	0.263589	-0.0632362	-0.0705409	-0.00136372	0.021067	-0.0390299
GARS1	turquoise	turquoise	0.0469663	0.0618337	0.0963938	0.0808758	0.0508614	0.0699068	0.0297908	-0.0330923
MINDY4	blue	blue	0.0127897	0.353586	-0.0930692	-0.0631985	-0.0300697	-0.0110192	-0.0956838	0.00057159
ENSBGRG00000003951	blue	blue	0.00666735	0.44966	-0.128776	-0.106063	-0.0625206	-0.0294672	-0.138272	-0.025019
PDE1C	blue	blue	-0.00779527	0.454165	-0.129622	-0.130865	-0.105042	-0.0686905	-0.168864	-0.0198967
ENSBGRG00000005013	turquoise	turquoise	0.0524541	0.0118942	0.0222856	0.0688104	0.112393	0.066084	0.103717	-0.00508362
AVL9	brown	brown	0.010427	0.0271897	0.0198803	0.0927082	0.0512984	0.185655	-0.0220626	0.0502829
ENSBGRG00000005279	turquoise	turquoise	-0.0164231	-0.0290317	0.0887578	0.0434943	0.0244329	0.0943563	-0.00622322	0.0418337
BBS9	blue	blue	0.0710171	0.188964	-0.0256656	0.0131346	-0.00602625	-0.00665746	-0.038249	0.017465
ENSBGRG00000007646	blue	blue	-0.0108844	0.187294	-0.0283822	-0.0309736	-0.0218765	0.0250414	-0.0601673	-0.00233385
ENSBGRG00000008714	blue	blue	0.10098	0.10512	-0.0513506	0.114884	0.163353	0.137329	0.0993563	0.00419097
HERPUD2	turquoise	turquoise	-0.171323	-0.103222	0.255639	-0.120882	-0.0961701	-0.0422321	0.00479228	-0.0691898
ENSBGRG00000000320	turquoise	turquoise	-0.094914	-0.0108099	0.222756	-0.0679265	-0.0551615	-0.0194532	0.00145707	-0.0521621
ENSBGRG00000000345	turquoise	turquoise	-0.0819548	0.0348509	0.164523	-0.0679401	-0.0438762	-0.0125474	-0.00857433	-0.0431172
EEPD1	brown	brown	0.0677909	0.0077407	0.0150433	0.171554	0.118513	0.202755	-0.00922223	0.062148
AOAH	turquoise	turquoise	-0.17084	-0.154613	0.25804	-0.13336	-0.11261	-0.074803	-0.0172463	-0.0448916
ELMO1	turquoise	turquoise	-0.349268	-0.090125	0.412833	-0.251401	-0.240873	-0.0372017	-0.145444	-0.109548
DOCK4	blue	blue	0.0716822	0.301979	-0.0535677	-0.0237298	-0.0419093	-0.0275224	-0.117924	0.000496647
ZNF277	turquoise	turquoise	0.00389345	0.0301845	0.0640701	0.00883547	0.00830835	0.0316507	0.00922508	0.00374363
IFRD1	blue	blue	0.202889	0.257522	0.0192168	0.0988713	0.0209306	-0.0733657	0.0607244	0.0752466
LSMEM1	blue	blue	0.131999	0.153557	-0.0459799	0.0727007	0.0476903	-0.0140489	0.0218402	0.0584437
BMT2	turquoise	turquoise	-0.00209059	0.0150321	0.0518559	0.00295863	-0.0120657	0.0201983	-0.0134681	0.0143071
FOXP2	blue	blue	0.277344	0.47338	-0.231622	0.0521055	0.0358041	-0.102246	0.0273953	0.0872555
MDFIC	turquoise	turquoise	-0.0564835	0.0671448	0.0803955	-0.0594587	-0.0511522	0.00503911	-0.0462885	-0.0164597
TES	black	black	0.436189	0.0163067	-0.049133	0.572352	0.405813	0.299618	0.250347	0.104448
CAV1	blue	blue	0.00600443	0.403398	-0.128709	-0.111632	-0.0432186	-0.0522342	-0.0975952	-0.029352
MET	yellow	yellow	0.638827	0.0380341	-0.155666	0.568255	0.369353	0.0752434	0.280138	0.107409
CAPZA2	blue	blue	0.147177	0.169553	-0.0132877	0.140879	0.152064	0.10996	0.0816121	-0.00195189
ST7	blue	blue	0.171505	0.141658	-0.00318797	0.200174	0.124601	0.134682	0.0333647	0.0313633
CFTR	brown	brown	-0.0173105	-0.0512837	-0.00293578	0.291365	0.176768	0.55413	0.0497515	0.107857
ENSBGRG00000004851	turquoise	turquoise	-0.182259	-0.167419	0.255579	-0.13636	-0.113595	-0.0775205	0.0245646	-0.0638194
LAMB1	blue	blue	0.0567887	0.361276	-0.115428	-0.0344346	-0.0284531	-0.0135282	-0.0455659	0.00638395
ENSBGRG00000005990	turquoise	turquoise	-0.00175674	-0.0200571	0.0922761	0.0236013	0.0177898	0.0243582	0.0245582	0.000757849
COG5	turquoise	turquoise	-0.0405239	0.0514201	0.095456	0.0225567	-0.00656653	0.138076	-0.0523084	0.0300106
ENSBGRG00000006955	turquoise	turquoise	-0.0811916	-0.0232859	0.196607	-0.0422649	-0.0466026	0.00804539	-0.0117738	-0.0313139
PRKAR2B	turquoise	turquoise	-0.157019	0.00899333	0.168745	-0.125518	-0.100484	-0.0149372	-0.076566	-0.0461472
PIK3CG	turquoise	turquoise	-0.178152	-0.154115	0.214774	-0.134581	-0.115891	-0.0778285	-0.0348256	-0.0721457
ENSBGRG00000007470	blue	blue	0.014267	0.107595	-0.00565745	0.0282422	0.0296427	0.063916	-0.00152977	0.0453206
NAMPT	blue	blue	0.118069	0.166409	0.0499612	0.0503774	0.0295721	-0.0134039	0.0289811	0.0791978
ENSBGRG00000007771	blue	blue	0.0985725	0.186624	-0.0872336	0.0110008	0.0225391	-0.0360166	0.00284384	0.0529541
ATXN7L1	turquoise	turquoise	-0.0429703	0.0260295	0.0943779	0.0291536	-0.00327745	0.13834	-0.0486	0.0201785
RINT1	turquoise	turquoise	-0.0197195	0.00716203	0.0652144	0.0174643	0.0149541	0.0587785	0.001075	0.00379743
SRPK2	blue	blue	0.154801	0.172458	-0.0331436	0.170515	0.0964343	0.169871	0.0120642	0.0617491
KMT2E	turquoise	turquoise	-0.173171	-0.0689549	0.379363	-0.0955716	-0.139664	0.000155468	-0.0112503	-0.0644616
ENSBGRG00000009439	blue	blue	0.00547575	0.389793	-0.10701	-0.101677	-0.0844431	-0.0697347	-0.122373	-0.00732156
FAM185A	blue	blue	0.0388553	0.0862378	0.00424246	0.0418633	0.0441017	0.0642121	-0.000142453	0.0195351
GSAP	turquoise	turquoise	-0.109937	-0.125675	0.229519	-0.0811148	-0.0902167	-0.0614004	-0.00995713	-0.0439477
PTPN12	turquoise	turquoise	-0.0417794	0.0439478	0.149564	0.00280646	-0.0111821	0.0912812	-0.0193281	-0.0011854
RSBN1L	turquoise	turquoise	-0.16609	-0.0741526	0.229079	-0.0594848	-0.0714714	0.0960929	-0.0570666	0.00328516
PHTF2	turquoise	turquoise	-0.151366	0.00904205	0.262345	-0.152231	-0.154269	-0.104135	-0.0255944	-0.0740587
MAGI2	blue	blue	0.0315099	0.606647	-0.189931	-0.118551	-0.11272	-0.0565079	-0.168234	-0.00874454
SEMA3C	blue	blue	-0.0105553	0.374546	-0.0918387	-0.0271145	-0.012743	0.0888605	-0.114118	-0.0118579
CACNA2D1	blue	blue	0.117537	0.375147	-0.142175	0.000124121	-0.0334651	-0.0364019	-0.0516419	0.00757193
DMTF1	turquoise	turquoise	-0.0320308	0.0346673	0.0592057	-0.0113843	-0.00504699	0.0310828	-0.00522404	-0.00918587
TMEM243	turquoise	turquoise	-0.0685336	-0.0509573	0.153452	-0.0217439	-0.0183656	0.018067	0.0256314	-0.0279282
DBF4	turquoise	turquoise	0.0336572	-0.0258255	0.0643802	0.0688207	0.0788921	0.0730566	0.0490239	0.0183868
TRA2A	turquoise	turquoise	-0.207188	-0.169233	0.414986	-0.120356	-0.16313	-0.0254484	-0.0307608	-0.0522212
GPNMB	blue	blue	0.223045	0.359331	-0.135345	0.0758361	0.132941	-0.0638442	0.0685358	0.0431417
NUP42	turquoise	turquoise	-0.0276082	-0.0206053	0.161711	-0.0180382	-0.0265933	-0.0229026	0.0232724	-0.00668563
ENSBGRG00000000725	turquoise	turquoise	0.105519	0.0555064	0.0832051	0.0672327	0.0693182	-0.0227675	0.0780444	0.0123777
FAM126A	turquoise	turquoise	-0.0869452	-0.0181775	0.246091	-0.0480668	-0.0702068	0.00208944	-0.0236732	-0.015785
CDCA7L	black	black	0.174627	-0.0281984	-0.0280531	0.275964	0.213065	0.236954	0.147611	0.0834798
SP4	turquoise	turquoise	-0.0440188	-0.00542547	0.0887491	-0.028255	-0.0428099	0.00431816	-0.0328211	0.0124233
MACC1	black	black	0.167681	-0.00376444	-0.0403004	0.332036	0.237552	0.310678	0.0541579	0.0735162
TWISTNB	turquoise	turquoise	0.0763428	-0.0218812	0.0807344	0.130263	0.11454	0.0948178	0.0983123	0.0145062
HDAC9	turquoise	turquoise	-0.128093	0.0112776	0.116848	-0.113927	-0.102244	-0.0355041	-0.0774399	-0.0374005
SNX13	turquoise	turquoise	-0.0236417	0.0326633	0.0842139	0.0414448	0.0105651	0.126204	-0.0409662	0.0141702
ENSBGRG00000002193	turquoise	turquoise	-0.116917	-0.0733433	0.214344	-0.0581629	-0.0613973	0.00795299	-0.0272405	-0.0406252
TSPAN13	turquoise	turquoise	-0.127945	-0.131292	0.185889	0.0460935	0.00210994	0.200823	-0.00780109	-0.0172712
AGR2	brown	brown	-0.187228	-0.178953	0.1459	0.195817	0.163685	0.594572	0.0876138	0.0187472
BZW2	black	black	0.324027	0.0287467	-0.0509664	0.45595	0.346159	0.322119	0.203471	0.134134
ANKMY2	brown	brown	0.0198422	0.0222134	0.00136185	0.0894888	0.0294145	0.150354	-0.0360188	0.105495
CRPPA	blue	blue	0.0391417	0.205434	-0.0436173	0.0231269	-0.0218485	0.0731211	-0.0626671	0.0153376
AGMO	blue	blue	-0.00165047	0.353443	-0.0821595	-0.0961329	-0.0637184	-0.0464817	-0.121663	-0.0102637
DGKB	blue	blue	0.0680199	0.24229	-0.0863659	-0.016329	-0.0447633	-0.0202111	-0.0768445	0.0153449
TMEM106B	blue	blue	0.0178845	0.118211	-0.00783605	0.0319298	0.0450436	0.0837561	0.00858341	0.00503359
PHF14	turquoise	turquoise	-0.00539523	0.12836	0.0300858	0.0213906	0.0109362	0.11913	-0.0474047	0.0401267
ENSBGRG00000003880	turquoise	turquoise	-0.28336	-0.104419	0.289773	-0.155998	-0.0157383	0.0506098	0.123754	-0.128752
ICA1	brown	brown	-0.0495215	0.0232105	-0.0139164	0.163124	0.0948232	0.418556	-0.038285	0.0499295
GLCCI1	turquoise	turquoise	-0.0886895	-0.0645867	0.254209	-0.0623402	-0.0845683	-0.0631205	-0.0150986	-0.0168303
MIOS	turquoise	turquoise	-0.182284	-0.0933533	0.301164	-0.0807143	-0.0966847	0.0510921	-0.0469081	-0.0474136
C1GALT1	turquoise	turquoise	-0.023018	-0.0688035	0.143553	0.116356	0.071817	0.217428	0.0274254	0.0164177
ENSBGRG00000008161	green	green	0.241391	0.128228	-0.0701201	0.23105	0.345977	0.157415	0.243165	0.0171217
SLC25A13	brown	brown	0.00267576	-0.00467066	0.0489196	0.0770583	0.0623596	0.144677	0.000290288	0.0441024
PDK4	blue	blue	0.101242	0.0542102	-0.0737043	0.111456	0.0462369	0.105058	-0.001818	0.0585512
PPP1R9A	brown	brown	-0.0470742	0.00605552	0.000889777	0.139807	0.0556554	0.351131	-0.0645429	0.0728121
CASD1	brown	brown	0.00177282	0.0489924	0.0250799	0.107917	0.0719447	0.229169	0.00750574	0.0460421
COL1A2	blue	blue	0.0209911	0.747548	-0.224317	-0.179411	-0.0724272	-0.128455	-0.131498	-0.0214415
BET1	blue	blue	0.0440012	0.0879601	-0.0283298	0.0566982	0.076875	0.0791572	0.0340855	0.00533918
GNG11	blue	blue	-0.0217628	0.393436	-0.147318	-0.129113	-0.0693347	-0.0629952	-0.0921544	-0.0375
TFPI2	blue	blue	0.129826	0.558286	-0.225901	-0.0548581	-0.0354218	-0.110327	-0.0581308	-0.0332307
SAMD9	turquoise	turquoise	-0.0639481	-0.0514739	0.123014	-0.0081046	-0.0281126	0.0346866	-0.0523472	0.000635466
ENSBGRG00000017026	turquoise	turquoise	0.0387315	0.053212	0.0773813	0.0386284	0.0202954	0.00792612	0.0326189	-0.0318445
RBM48	turquoise	turquoise	-0.0105169	-0.0484935	0.105819	0.0273327	0.0332457	0.0346732	0.0390693	-0.0139357
ANKIB1	turquoise	turquoise	-0.0886669	-0.0476644	0.188368	-0.0628604	-0.0726596	-0.0181387	-0.0364802	-0.035714
ENSBGRG00000019003	turquoise	turquoise	-0.0338132	-0.0136863	0.110841	-0.0106795	-0.0175333	0.0168302	-0.0184186	-0.00571829
CYP51A1	turquoise	turquoise	-0.137221	-0.157432	0.272752	-0.0122203	0.000206929	0.101831	0.0274962	-0.0210242
AKAP9	turquoise	turquoise	-0.0552144	0.0031886	0.161791	0.0884364	0.0100304	0.2374	-0.0443124	0.0778207
CDK14	turquoise	turquoise	-0.182059	0.281056	0.155041	-0.256266	-0.20744	-0.14206	-0.142473	-0.0825343
IKZF1	turquoise	turquoise	-0.292192	-0.251121	0.378948	-0.226097	-0.197963	-0.132439	-0.046891	-0.101827
COBL	brown	brown	-0.0224913	0.0158829	-0.00578397	0.206552	0.0991805	0.414449	-0.0335729	0.0549084
ENSBGRG00000009442	turquoise	turquoise	-0.242193	-0.145431	0.336725	-0.210343	-0.191686	-0.126093	-0.0633361	-0.0664344
ENSBGRG00000009649	turquoise	turquoise	-0.358357	-0.211846	0.436857	-0.311161	-0.269772	-0.183882	-0.0210442	-0.138455
RIMKLB	blue	blue	0.0951619	0.210955	-0.0786253	0.0237028	0.0173769	-0.0106427	0.00380418	0.0053431
M6PR	turquoise	turquoise	-0.0255026	-0.0311953	0.10972	0.00582822	0.0122913	0.0304367	0.0217656	0.00088366
A2M	blue	blue	0.0715071	0.845358	-0.313596	-0.149407	-0.05446	-0.116724	-0.12313	-0.0225638
CD69	turquoise	turquoise	-0.239111	-0.215797	0.321753	-0.184571	-0.165362	-0.110159	-0.0223959	-0.0787318
ENSBGRG00000018821	turquoise	turquoise	-0.357408	-0.297161	0.470259	-0.284885	-0.246357	-0.16191	-0.0456525	-0.130013
ENSBGRG00000019069	turquoise	turquoise	-0.161233	-0.142549	0.226696	-0.129628	-0.113053	-0.0808626	-0.0252391	-0.0637128
ENSBGRG00000020540	turquoise	turquoise	-0.263573	-0.200363	0.362293	-0.182027	-0.169041	-0.0714293	0.00933821	-0.110885
ENSBGRG00000020563	turquoise	turquoise	-0.15881	-0.136194	0.23897	-0.126393	-0.110883	-0.077355	-0.0169079	-0.0594763
KLRK1	turquoise	turquoise	-0.206132	-0.189512	0.301029	-0.162386	-0.135087	-0.105181	0.0367163	-0.0807923
ENSBGRG00000021591	turquoise	turquoise	0.0403913	-0.000340422	0.0592874	0.0735662	0.113125	0.0821438	0.0979133	-0.00847021
YBX3	yellow	yellow	0.389747	0.310958	-0.174639	0.274731	0.278763	0.0697887	0.169836	0.0729727
ETV6	turquoise	turquoise	0.0120172	0.0383635	0.10086	0.119176	0.0278042	0.200249	-0.0604621	0.0396695
LRP6	blue	blue	0.0581519	0.32397	-0.0895536	0.0508163	0.0131	0.133631	-0.0710055	0.0358616
DUSP16	brown	brown	0.137671	0.056815	0.0197558	0.213582	0.135303	0.168571	0.0340992	0.034339
CDKN1B	turquoise	turquoise	-0.108489	-0.0889178	0.182895	-0.0798018	-0.0671712	-0.034124	-2.51661e-05	-0.0243255
ENSBGRG00000001138	yellow	yellow	0.509042	0.250393	-0.173274	0.386136	0.290783	0.0519535	0.153336	0.15403
ATF7IP	turquoise	turquoise	-0.018831	-0.0715669	0.209627	0.0510765	0.00238451	0.0737691	-0.00985223	0.0280074
PLBD1	blue	blue	0.00731503	0.147552	-0.0169966	-0.0174506	0.00699983	0.00553278	-0.032765	0.00350769
GUCY2C	brown	brown	-0.0129328	0.0159347	-0.00449324	0.190358	0.11435	0.374697	0.0248989	0.0887441
H2AJ	turquoise	turquoise	0.0180079	-0.0107149	0.0688107	0.0797967	0.162259	0.117062	0.12153	-0.000361399
ENSBGRG00000001570	turquoise	turquoise	0.017654	-0.0167392	0.0908216	0.0460707	0.0515453	0.0423431	0.0598306	-0.0115382
MGP	blue	blue	-0.0143962	0.715595	-0.256584	-0.194172	-0.0938525	-0.131334	-0.0950111	-0.0277624
ARHGDIB	turquoise	turquoise	-0.405891	-0.326642	0.516029	-0.290161	-0.216517	-0.120572	0.0348592	-0.150168
EPS8	brown	brown	0.083759	0.116425	-0.0646016	0.238015	0.118609	0.324434	-0.0371491	0.0381843
ENSBGRG00000002172	brown	brown	0.0897004	0.0494462	-0.0228416	0.256466	0.127789	0.304955	0.0121897	0.0332617
STRAP	turquoise	turquoise	0.00316784	-0.026798	0.0958189	0.0251805	0.0124841	0.0148294	0.0201039	-0.000663186
PLEKHA5	blue	blue	0.24454	0.265221	-0.124445	0.314242	0.222347	0.308145	0.018646	0.0867855
AEBP2	turquoise	turquoise	0.0522371	-0.00324415	0.145993	0.079143	0.0407177	0.0390039	0.0378904	0.00254524
PDE3A	blue	blue	-0.033411	0.501859	-0.13718	-0.0357746	-0.0442062	0.1311	-0.141365	0.0397383
RECQL	turquoise	turquoise	-0.043232	-0.000119377	0.107117	-0.0158371	-0.0233472	0.0219624	-0.0194635	-0.00335475
ENSBGRG00000003482	turquoise	turquoise	-0.00924211	0.0137902	0.0762893	0.0921772	0.172189	0.199606	0.154541	-0.0220777
CMAS	brown	brown	0.0185837	0.0182321	0.0184095	0.117559	0.111836	0.228174	0.0107944	0.0493902
ENSBGRG00000003669	yellow	yellow	0.296313	0.0212073	-0.0962686	0.219583	0.23167	0.0261684	0.19968	0.057499
C2CD5	turquoise	turquoise	-0.0187617	-0.0185763	0.0964744	0.0650103	0.0298765	0.140797	-0.0114414	0.00300376
SOX5	blue	blue	-0.0226587	0.469256	-0.134677	-0.110657	-0.089189	-0.0192635	-0.148538	-0.0189354
KRAS	turquoise	turquoise	-0.0760712	-0.0610514	0.202964	0.0407301	0.0297039	0.142919	0.0277086	-0.0158113
RASSF8	blue	blue	0.0993112	0.423212	-0.128997	-0.0339518	-0.0318203	-0.0718306	-0.075263	-0.0119281
BHLHE41	blue	blue	0.0465092	0.133272	-0.0574377	0.00104557	0.0303439	-0.0100159	-0.0114791	0.019383
ITPR2	turquoise	turquoise	0.0206695	-0.162515	0.283518	0.0563395	-0.0581453	0.0112651	0.0467524	0.0237755
ENSBGRG00000001877	turquoise	turquoise	-0.0781665	-0.0453669	0.133374	-0.0515745	-0.0635537	-0.0112922	-0.0299902	-0.00763677
INTS13	turquoise	turquoise	0.0442543	-0.0160793	0.0601593	0.0315431	0.023754	-0.00278253	0.0338071	0.0132272
TM7SF3	turquoise	turquoise	0.0165297	0.00895197	0.0636148	0.0264428	0.0333115	0.0394851	0.0104848	0.0307311
STK38L	brown	brown	0.136386	0.0586209	0.00494914	0.219447	0.139712	0.226391	0.0268363	0.0620225
PPFIBP1	yellow	yellow	0.317164	0.286478	-0.13713	0.245538	0.160853	0.116492	0.0362603	0.0711269
PTHLH	yellow	yellow	0.324938	0.0548579	-0.0833112	0.226719	0.166433	-0.0313848	0.141969	0.0459054
CCDC91	blue	blue	0.166987	0.185457	-0.0450613	0.129237	0.0896382	0.107386	0.0369826	0.0578893
ERGIC2	turquoise	turquoise	-0.00741899	0.0447882	0.0853478	0.0279989	0.034498	0.0723378	0.021277	-0.0261794
TMTC1	blue	blue	-0.0103645	0.410279	-0.125572	-0.0765864	-0.0639428	0.0321625	-0.144327	-6.26752e-05
CAPRIN2	blue	blue	-0.0105399	0.113498	0.00696222	-0.0142428	-0.0109127	0.027811	-0.0238496	0.0168799
DENND5B	blue	blue	0.046157	0.119553	-0.0318339	0.0898679	0.0126082	0.143059	-0.0338523	0.0174973
RESF1	blue	blue	0.0846686	0.16951	0.00679559	0.0391894	-0.00484896	0.00422566	-0.0172662	0.0610802
FGD4	brown	brown	0.000970312	0.103196	0.0264608	0.183625	0.120291	0.391955	-0.0342478	0.0773803
DNM1L	turquoise	turquoise	-0.0756436	-0.074133	0.246293	-0.00951851	-0.030544	0.0308543	0.0242615	-0.0274963
PKP2	brown	brown	0.0884671	0.0175787	-0.0223685	0.224343	0.171335	0.317313	0.0386612	0.0749881
ENSBGRG00000006041	turquoise	turquoise	-0.00901591	-0.0602264	0.106812	0.0439015	0.0213894	0.0701569	0.0568643	0.00243089
IL2RB	turquoise	turquoise	-0.178323	-0.158639	0.263433	-0.140465	-0.115751	-0.0885223	0.00888549	-0.0692806
ENSBGRG00000007676	yellow	yellow	0.308911	0.0468228	-0.117195	0.256343	0.320584	0.0997393	0.181462	0.0737623
TST	yellow	yellow	0.577292	0.00582854	-0.222749	0.409641	0.505248	0.014206	0.293516	0.1041
IFT27	blue	blue	0.0635843	0.197262	-0.0755317	0.00210334	0.0388314	-0.00210456	0.00987105	0.000736489
EIF3D	red	red	0.15848	0.0307833	-0.00229253	0.1578	0.176674	0.084949	0.177495	0.0116219
ENSBGRG00000008620	green	green	0.291817	0.0412972	-0.104991	0.253759	0.381837	0.123564	0.222588	0.0438765
MYH9	turquoise	turquoise	0.114734	-0.0456596	0.196556	0.186254	0.0756292	0.141712	0.0884621	0.0461516
RBFOX2	yellow	yellow	0.386155	0.415171	-0.198225	0.311253	0.211029	0.198632	0.0356988	0.104867
MCM5	brown	brown	0.110791	0.0133706	0.00180996	0.150386	0.196537	0.14914	0.123885	0.0370423
HMOX1	blue	blue	0.0880515	0.451721	-0.174478	-0.0506646	-0.0138678	-0.0856365	-0.0384899	0.000605855
TOM1	turquoise	turquoise	-0.0877453	-0.0625104	0.133142	-0.0544373	-0.0539761	-0.00282582	-0.0196743	-0.012207
HMGXB4	turquoise	turquoise	0.0355574	0.0168842	0.0697388	0.0397793	0.0345165	0.0168457	0.0303001	0.00169973
LARGE1	blue	blue	0.138484	0.288319	-0.114592	0.130801	0.0582969	0.150594	-0.0358488	0.0412765
SYN3	turquoise	turquoise	-0.0454535	0.126969	0.0317528	-0.0900761	-0.0858061	-0.0546003	-0.0631654	0.0079783
TIMP3	turquoise	turquoise	-0.106143	0.252373	0.109293	-0.223913	-0.185652	-0.177777	-0.0872722	-0.00123759
BTBD11	turquoise	turquoise	0.151921	-0.157354	0.198064	0.111189	0.0551252	-0.105602	0.12664	0.0135382
CRY1	turquoise	turquoise	-0.11696	-0.0107365	0.222685	-0.0905095	-0.0922236	-0.0348349	-0.034641	-0.0461042
ENSBGRG00000015563	turquoise	turquoise	-0.201119	0.0258767	0.220913	-0.12226	-0.0936129	0.0445633	-0.0339916	-0.0594723
CKAP4	blue	blue	0.190268	0.267278	-0.114913	0.13593	0.122527	0.0392883	0.0899345	-0.00678617
C12orf75	brown	brown	-0.0663417	-0.0337569	0.0258044	0.0658165	0.0660426	0.237229	-0.011287	-0.0017989
APPL2	blue	blue	0.0180147	0.125059	-0.0416656	0.0490269	0.0386384	0.125831	-0.0449404	0.0385491
WASHC4	blue	blue	0.0391842	0.132615	0.0160773	0.0240713	0.0170515	0.032986	-0.0328222	-0.00207954
SLC41A2	turquoise	turquoise	-0.0610945	-0.000792179	0.091197	-0.0269154	-0.0402606	0.0356071	-0.035408	0.00429353
CHST11	turquoise	turquoise	-0.309656	-0.214161	0.459894	-0.273483	-0.247243	-0.174201	-0.0808009	-0.108102
TXNRD1	blue	blue	0.2417	0.170554	0.0226391	0.215343	0.16336	0.0198727	0.0814687	0.00158901
HCFC2	blue	blue	-0.0266156	0.147476	0.0211658	-0.0437278	-0.0314617	0.00244995	-0.0551631	-0.0174272
TDG	brown	brown	0.0729926	0.0348781	-0.0199322	0.123677	0.115343	0.153645	0.0166534	0.0699574
WASHC3	blue	blue	0.072727	0.126221	-0.0277288	0.0477183	0.089509	0.0350821	0.047936	0.00578124
GNPTAB	turquoise	turquoise	-0.0287782	-0.0267589	0.0914615	0.0877891	0.0618673	0.189189	0.0217023	0.0182121
CHPT1	brown	brown	-0.049518	0.0063387	-0.00413965	0.18604	0.16429	0.445958	0.0384543	0.0749354
UHRF1BP1L	turquoise	turquoise	-0.0147592	-0.023535	0.139567	0.0521056	0.025703	0.0985878	0.0323114	-0.00275188
APAF1	turquoise	turquoise	-0.0236324	0.0144479	0.084285	0.0547715	0.0287909	0.131269	-0.0194642	0.0262648
IKBIP	blue	blue	0.0281742	0.277577	-0.0724745	-0.0275076	0.0112624	0.00990843	-0.0301494	0.00718261
SLC25A3	turquoise	turquoise	0.0473063	-0.151527	0.210527	0.135087	0.22475	0.115847	0.239425	-0.0364576
TMPO	turquoise	turquoise	0.0162287	-0.0134536	0.0893774	0.0830894	0.101718	0.149277	0.0684554	0.0382959
CDK17	turquoise	turquoise	-0.0237435	0.0784509	0.125931	-0.0557874	-0.0840992	-0.0556665	-0.0357444	-0.0388914
LTA4H	brown	brown	-0.00745285	-0.0189714	0.0594715	0.10256	0.088987	0.210687	0.0361144	0.0290616
SNRPF	turquoise	turquoise	0.0796166	0.00110428	0.0463095	0.0996759	0.142949	0.0771762	0.122751	0.00354477
NTN4	blue	blue	-0.0066898	0.242371	-0.0498724	-0.00813673	0.00256199	0.0854941	-0.0655774	-0.00234855
ENSBGRG00000009987	blue	blue	0.0232053	0.610878	-0.21784	-0.00693161	0.105834	0.174673	-0.0377839	-0.0377731
ENSBGRG00000000304	turquoise	turquoise	-0.0410479	-0.0291188	0.185324	0.0272769	0.026381	0.0814514	0.0370629	-0.017033
ORMDL2	brown	brown	0.0647241	0.0667203	0.0188242	0.123105	0.177716	0.170385	0.107487	0.00233099
ENSBGRG00000000914	red	red	0.16034	-0.121071	0.102427	0.148061	0.258532	0.0399545	0.591322	-0.0701123
ENSBGRG00000001190	red	red	0.202262	-0.0867639	0.0447847	0.231041	0.260695	0.131147	0.307919	0.0222743
ESYT1	turquoise	turquoise	-0.0696341	-0.0723299	0.137078	-0.0363151	-0.0441264	0.00604836	-0.0263483	0.0398859
MYL6	turquoise	turquoise	0.076223	0.150787	0.0367186	0.063488	0.214484	0.066937	0.199924	-0.0911176
SMARCC2	turquoise	turquoise	-0.0136039	0.0314164	0.0808351	0.01285	-0.00133968	0.0454516	-0.00497452	0.0265908
COQ10A	blue	blue	0.0853403	0.102884	-0.048938	0.061791	0.0826548	0.0304894	0.039676	0.00426545
CS	brown	brown	0.0982113	0.00711465	0.0303031	0.223225	0.249793	0.290998	0.123757	0.0511061
ENSBGRG00000002556	blue	blue	0.0554199	0.161083	-0.0576638	0.0471457	0.0964815	0.0816021	0.0567264	-0.00237612
RBMS2	blue	blue	0.0327394	0.107298	0.00870541	0.0937722	0.0650932	0.167377	0.00860616	0.0129214
BAZ2A	turquoise	turquoise	-0.0348348	-0.00922918	0.11689	0.0359944	0.0225596	0.114975	-0.00343276	0.0272412
ATP5F1B	green	green	0.303008	0.047823	-0.0320194	0.373225	0.501963	0.313034	0.296603	0.0352288
ENSBGRG00000003401	turquoise	turquoise	-0.172546	-0.155314	0.397975	-0.0450396	-0.0552649	0.0676132	0.0216915	-0.0372457
ENSBGRG00000003514	red	red	0.39074	0.0409653	-0.113832	0.294958	0.40838	0.0704658	0.483817	-0.0120253
ENSBGRG00000003542	turquoise	turquoise	-0.0241019	0.00291499	0.0674162	0.00628687	0.0154226	0.0576801	0.0115013	0.00190492
LRP1	blue	blue	0.0388486	0.717512	-0.236747	-0.109296	-0.0367691	-0.0226774	-0.114353	0.0168514
SHMT2	brown	brown	0.0924036	-0.00140663	-0.00358996	0.119789	0.160353	0.120514	0.0900263	0.0267469
R3HDM2	turquoise	turquoise	-0.0100701	0.0367444	0.0724135	-0.00566779	-0.0143075	0.0212309	-0.0126252	0.00220936
OS9	turquoise	turquoise	-0.0171706	0.0281004	0.0872962	0.0116805	0.00233944	0.0480351	-0.0138898	0.0180833
LRIG3	blue	blue	0.0865444	0.1429	-0.0712245	0.133231	0.110457	0.208567	0.00937589	0.0825434
SLC16A7	blue	blue	0.100528	0.286678	-0.123355	0.0586173	0.0279214	0.0478835	-0.0114619	0.00366035
USP15	turquoise	turquoise	0.0508789	-0.0956228	0.240829	0.101452	0.0320733	0.0262126	0.0619914	0.00300188
MON2	turquoise	turquoise	0.0339018	0.0850543	0.101671	0.0730012	0.0202667	0.0801834	-0.0269457	0.000388074
PPM1H	turquoise	turquoise	-0.187384	-0.157201	0.253154	-0.0526158	-0.0738271	0.10376	-0.0424567	-0.00776384
RXYLT1	blue	blue	0.0334985	0.0941011	-0.0273024	0.0384631	0.0419992	0.0579471	0.00807687	0.0190757
SRGAP1	blue	blue	0.0070491	0.404329	-0.0729767	-0.0257538	-0.0212712	0.0585371	-0.0816572	-0.00993253
XPOT	blue	blue	0.109212	0.100536	-0.021878	0.0941095	0.0673409	0.0410427	0.0285461	0.0206846
TBK1	blue	blue	0.0181742	0.0918403	0.0206041	0.0449524	0.0340768	0.0798007	-0.0147472	0.00275065
RASSF3	turquoise	turquoise	-0.0816363	-0.0927321	0.189338	0.0813688	0.0194985	0.199148	-0.0176988	-0.0114255
GNS	turquoise	turquoise	-0.013776	0.0177346	0.0838527	-0.000414656	0.000758849	0.0147181	-0.0117319	0.00537511
MSRB3	blue	blue	0.0350697	0.253883	-0.0811894	-0.0306327	-0.0296936	-0.00762461	-0.0803395	-0.00671604
ENSBGRG00000018376	brown	brown	0.133843	0.0158169	-0.0267836	0.208324	0.138491	0.214416	0.103757	0.0644041
ENSBGRG00000018533	turquoise	turquoise	-0.0327967	0.130661	0.0749395	-0.0175401	0.0252185	0.0337109	0.0292166	-0.0907201
IRAK3	blue	blue	0.0338188	0.145353	-0.000472186	-0.0049555	-0.0295903	-0.0177421	-0.0381895	-0.012862
ENSBGRG00000019078	turquoise	turquoise	0.0581099	-0.0339443	0.135503	0.0375806	0.0750942	-0.0409613	0.246445	-0.0430006
CAND1	turquoise	turquoise	-0.0240137	-0.0505285	0.16893	0.0271202	0.00644937	0.0369412	0.0235558	-0.00132684
DYRK2	turquoise	turquoise	0.0352969	-0.0313779	0.0676679	0.0554779	0.0460217	0.0402541	0.044626	0.0297219
ENSBGRG00000021221	turquoise	turquoise	0.0106861	0.00989165	0.126524	0.0163307	-0.0059022	-0.0117791	0.0205071	-0.0196973
MDM2	turquoise	turquoise	0.0372493	0.119179	0.128497	0.0303685	0.0229413	0.0158548	0.0141127	-0.00280757
CPSF6	turquoise	turquoise	-0.0699934	-0.011945	0.164372	-0.0229	-0.0506672	0.037214	-0.0330255	0.0039399
YEATS4	turquoise	turquoise	0.0231515	-0.0403418	0.116517	0.0753134	0.0428361	0.0656112	0.0633716	-0.00198764
CCT2	turquoise	turquoise	-0.0279727	-0.0978813	0.257659	0.0382735	0.0694489	0.0413519	0.144564	-0.0759815
CNOT2	turquoise	turquoise	-0.0721179	-0.0708293	0.247662	-0.00566749	-0.058342	0.0288811	-0.0306544	-0.030405
CPNE8	yellow	yellow	0.602356	0.34776	-0.282889	0.331408	0.19691	-0.104535	0.168041	0.113552
ENSBGRG00000012338	yellow	yellow	0.493953	0.223946	-0.230219	0.268238	0.151483	-0.0999824	0.164439	0.12458
KIF21A	black	black	0.335937	0.0189864	-0.0922092	0.442959	0.296147	0.301581	0.140093	0.14406
SLC2A13	turquoise	turquoise	-0.0832259	0.0824083	0.162162	-0.04479	-0.0710539	0.0485345	-0.0423324	-0.018544
LRRK2	turquoise	turquoise	-0.0897358	0.109252	0.0902309	-0.0744284	-0.081863	0.0110639	-0.076064	-0.00550005
GXYLT1	blue	blue	0.102425	0.0878413	-0.0251102	0.116541	0.0847923	0.105588	0.0112133	0.0539298
YAF2	turquoise	turquoise	-0.0313073	0.0205806	0.143754	0.000740921	-0.00691871	0.0477439	0.00216771	-0.00432533
PPHLN1	turquoise	turquoise	0.0276501	0.0681939	0.0485433	0.0470576	0.0307814	0.0767335	-0.0133696	0.041866
ENSBGRG00000018534	blue	blue	0.0951766	0.119379	-0.0288938	0.0878705	0.12745	0.0830846	0.0889467	0.0122013
ENSBGRG00000019405	blue	blue	0.0186325	0.107556	0.00681903	0.00944586	0.0410845	0.043013	0.0191022	0.00466742
TMEM117	yellow	yellow	0.60134	0.152492	-0.264402	0.407174	0.247226	0.0651864	0.217942	0.185388
ENSBGRG00000021330	red	red	0.31394	-0.050144	-0.0458423	0.367199	0.44736	0.268329	0.450578	0.0343695
ANO6	blue	blue	0.0765388	0.276114	0.012135	-0.0167171	-0.0682282	-0.0788754	-0.0664252	-0.0399436
ARID2	turquoise	turquoise	-0.0748694	-0.0161093	0.249366	-0.0219945	-0.0708366	0.049528	-0.0265431	-0.00460756
SCAF11	turquoise	turquoise	-0.0304025	0.0933185	0.141021	0.016339	0.00804155	0.0949464	-0.00370616	-0.000149829
SLC38A1	turquoise	turquoise	-0.151086	-0.128594	0.296512	-0.119838	-0.124438	-0.0901683	-0.00400898	-0.0878284
SLC38A2	turquoise	turquoise	0.117229	0.0872021	0.0270288	0.0716313	0.0173236	0.0116103	0.00420579	0.143262
RPAP3	turquoise	turquoise	-0.00681491	0.0346763	0.0401508	0.00764401	0.0291023	0.0399917	0.0227803	-0.00766055
SLC48A1	blue	blue	0.00383274	0.17446	-0.0435668	-0.0153209	0.0396853	0.0282744	0.00317456	-0.0113753
KANSL2	turquoise	turquoise	0.0161199	-0.0369544	0.103605	0.0413171	0.0148166	0.0165794	0.0233906	0.00500565
ENSBGRG00000000624	turquoise	turquoise	-0.106226	-0.0982904	0.241808	-0.0413376	-0.069434	0.00797677	-0.016122	-0.0469603
DDX23	blue	blue	0.0779766	0.0787112	-0.00176883	0.0789993	0.0939758	0.0767862	0.0353354	0.0560157
RND1	yellow	yellow	0.237948	0.147484	-0.154108	0.107318	0.0378296	-0.0410085	0.0477696	0.120736
PRKAG1	turquoise	turquoise	-0.106383	-0.0595493	0.181889	-0.0662225	-0.0434609	7.19422e-05	0.015189	-0.0407411
LMBR1L	turquoise	turquoise	-0.0354615	-0.0248218	0.0651859	-0.0142605	-0.0079076	0.0175213	0.0116588	0.0155981
TUBA1B	turquoise	turquoise	-0.0230384	0.172411	0.0970272	-0.0636472	0.00829529	-0.0217547	0.122333	0.0306993
ENSBGRG00000001528	black	black	0.206363	-0.00276077	-0.0711028	0.315733	0.194821	0.231818	0.086637	0.175012
SPATS2	blue	blue	0.0323731	0.135022	-0.019354	0.0632435	0.0419356	0.131831	-0.00514086	0.0310736
PRPF40B	blue	blue	0.00985107	0.121775	-0.0412329	0.0020323	0.00593426	0.0509961	-0.0377948	0.0342196
FMNL3	turquoise	turquoise	-0.0898229	-0.000139087	0.118274	-0.0904093	-0.0789903	-0.0383883	-0.0567613	-0.0310453
TMBIM6	turquoise	turquoise	-0.0158428	0.0309774	0.0640533	0.0540508	0.115859	0.134109	0.0628666	-0.0400094
AQP5	yellow	yellow	0.302103	-0.0106511	-0.0802901	0.226461	0.272055	0.00145535	0.124671	0.0702118
SMARCD1	turquoise	turquoise	-0.0340259	0.0343269	0.0617492	-0.00318079	0.00107922	0.0595904	0.00279641	0.0117183
CERS5	turquoise	turquoise	-0.0374271	-0.017674	0.120713	0.02999	0.0129852	0.0980707	0.0021926	0.017611
LIMA1	blue	blue	0.177493	0.287463	-0.11127	0.298261	0.266431	0.403024	0.0408628	0.102285
LARP4	turquoise	turquoise	0.0343793	-0.0257567	0.151666	0.095259	0.0636049	0.0963244	0.0372403	0.0326678
DIP2B	turquoise	turquoise	0.0644659	-0.0850253	0.288306	0.124474	0.038713	0.0438932	0.0530428	-0.0166789
ATF1	turquoise	turquoise	0.0335039	0.0171539	0.120817	0.0536055	0.0284721	0.0376739	0.0181718	0.00561021
CSRNP2	pink	pink	0.0543357	0.0339272	-0.0214911	0.0381184	-0.00632721	0.0120294	-0.0369258	0.225912
TFCP2	turquoise	turquoise	-0.0541877	0.0193521	0.0774104	-0.024834	-0.0266147	0.0487642	-0.0534464	0.00950619
DAZAP2	turquoise	turquoise	-0.0424842	0.0278462	0.0999333	0.035106	0.0950617	0.138456	0.0688663	-0.0393866
BIN2	turquoise	turquoise	-0.238883	-0.208573	0.322656	-0.18286	-0.159375	-0.1081	-0.0247748	-0.0834676
GRASP	pink	pink	-0.0474241	0.0401712	-0.0059447	-0.0219275	-0.0611201	0.048463	-0.113239	0.278703
NR4A1	turquoise	turquoise	-0.185413	-0.0230412	0.142595	-0.0908143	-0.115137	0.0866847	-0.093687	0.120729
ATG101	blue	blue	0.0163271	0.195546	-0.0269568	0.0108294	0.0394426	0.0523823	0.0527188	0.00370215
KRT7	yellow	yellow	0.431339	-0.0320596	-0.167389	0.361257	0.319358	0.148561	0.248809	0.110985
ENSBGRG00000001074	yellow	yellow	0.439417	0.00450099	-0.154051	0.32036	0.319321	-0.0303601	0.160466	0.174328
KRT5	yellow	yellow	0.701885	0.0112537	-0.229782	0.466526	0.426631	-0.0704162	0.327309	0.197939
ENSBGRG00000001509	brown	brown	-0.0853096	-0.106282	0.014122	0.357652	0.266292	0.762277	0.0456965	0.175178
KRT18	brown	brown	-0.0758326	-0.117053	-0.0350871	0.270425	0.179323	0.586135	0.00520557	0.0546604
ENSBGRG00000001634	red	red	0.248265	-0.0249837	0.0222544	0.270869	0.281199	0.159456	0.27237	0.0509557
TNS2	blue	blue	0.0309274	0.26989	-0.108091	-0.0234911	-0.0104239	0.0191695	-0.0638626	0.0141821
IGFBP6	blue	blue	0.122677	0.648635	-0.240879	-0.0827893	0.018624	-0.118563	-0.0536518	-0.00724198
ITGB7	turquoise	turquoise	-0.192106	-0.165293	0.28032	-0.144461	-0.119301	-0.0824248	0.000591066	-0.0627957
RARG	blue	blue	0.159088	0.0837259	-0.0676779	0.1033	0.107151	0.0135077	0.0450017	0.104358
SP1	turquoise	turquoise	-0.0662318	-0.0228338	0.18554	-0.00848065	-0.0153956	0.0496741	0.014591	-0.0221693
ENSBGRG00000003334	brown	brown	0.154113	-0.0112562	0.0137742	0.324924	0.262067	0.344633	0.117877	0.0881689
ENSBGRG00000003588	turquoise	turquoise	0.0412291	0.0685992	0.0420366	0.0675296	0.0376318	0.112163	-0.00616441	0.0432583
HOXC6	yellow	yellow	0.223848	0.0956069	-0.116778	0.116679	0.138017	-0.0129938	0.112377	0.0694048
HOXC5	yellow	yellow	0.281823	0.00792052	-0.109023	0.165922	0.18621	-0.0304652	0.149321	0.0564176
ENSBGRG00000004082	turquoise	turquoise	0.14203	0.0166192	0.0670994	0.126746	0.100989	0.0470843	0.0846046	0.147673
ZNF385A	blue	blue	0.105917	0.211172	-0.0946858	0.0171683	0.0384987	-0.043664	0.00898266	0.00466541
ITGA5	blue	blue	0.00226412	0.228247	-0.0456039	-0.0573722	-0.0356573	-0.0182147	-0.0701744	-0.0223626
METAP2	turquoise	turquoise	0.0675501	-0.0221124	0.129446	0.108029	0.0988076	0.0639061	0.117265	-0.00450019
VEZT	turquoise	turquoise	0.0613092	-0.0173311	0.0905472	0.145422	0.0803072	0.154294	0.0265366	0.0285051
FGD6	brown	brown	0.165641	0.00279183	-0.0268431	0.299177	0.192111	0.341417	0.099382	0.124137
NDUFA12	green	green	0.263419	-0.00152476	-0.0889453	0.303245	0.449335	0.230185	0.229823	0.049431
CEP83	turquoise	turquoise	0.0597349	0.0415218	0.0721421	0.0741944	0.0380471	0.0603154	0.0235865	0.00217118
ENSBGRG00000001744	turquoise	turquoise	0.00175845	0.120981	0.0201153	0.00292189	-0.00332868	0.0712978	-0.0510072	0.0195365
ENSBGRG00000001816	turquoise	turquoise	0.100256	0.0345787	0.119134	0.119544	0.0896277	0.0570242	0.0732274	0.0384461
ENSBGRG00000001842	turquoise	turquoise	0.161176	0.0141393	0.0575546	0.170224	0.127704	0.103134	0.1026	0.145387
EEA1	blue	blue	0.174504	0.265116	-0.0228065	0.137536	0.0972376	0.081892	0.00245519	0.0438788
ENSBGRG00000002139	turquoise	turquoise	-0.274534	-0.186296	0.490012	-0.197777	-0.23153	-0.134962	0.10469	-0.0439052
DCN	blue	blue	0.0922754	0.841898	-0.31808	-0.171267	-0.0741422	-0.182246	-0.121194	-0.0198497
LUM	blue	blue	-0.0146404	0.552081	-0.151187	-0.152686	-0.0835052	-0.0877414	-0.137126	-0.0153699
ENSBGRG00000002317	blue	blue	-0.0088142	0.780783	-0.254011	-0.215887	-0.110877	-0.142352	-0.149851	-0.0404375
ATP2B1	turquoise	turquoise	0.0209113	0.036114	0.165541	0.092719	0.0557726	0.100024	0.010611	-0.0365509
POC1B	brown	brown	-0.00798564	0.0314777	0.0288749	0.0940183	0.0678461	0.217702	-0.00498611	0.0420723
KITLG	blue	blue	0.104425	0.151094	-0.0833905	0.120808	0.0653642	0.141593	-0.0189385	0.0571538
TMTC2	blue	blue	0.0163103	0.412271	-0.147672	0.0734803	0.0330634	0.255112	-0.0777807	0.0445228
METTL25	brown	brown	0.0132838	0.07466	-0.00535476	0.0505725	0.0340772	0.111827	-0.01697	0.0428878
CCDC59	blue	blue	0.088214	0.0941921	-0.0236562	0.0815435	0.12225	0.063318	0.0810586	0.00459515
PPP1R12A	turquoise	turquoise	-0.154429	-0.0317706	0.367367	-0.0657959	-0.0970199	0.0415654	-0.0451302	-0.0641757
PAWR	brown	brown	0.231444	-0.0842953	0.0553035	0.319223	0.237566	0.260502	0.179995	0.114192
NAV3	blue	blue	-0.122163	0.299094	0.0499431	-0.200752	-0.154488	-0.111165	-0.11839	-0.0570391
ENSBGRG00000009376	brown	brown	0.190941	0.13645	-0.107713	0.252301	0.172017	0.226405	0.0735092	0.178817
ZDHHC17	turquoise	turquoise	-0.0330729	0.105222	0.08669	-0.0437345	-0.0614995	0.00328638	-0.0564732	-0.00313066
OSBPL8	turquoise	turquoise	-0.014637	-0.00551291	0.175645	-0.0308149	-0.0456674	-0.0396298	0.000654512	-0.0325349
ENSBGRG00000010174	turquoise	turquoise	0.10161	0.157304	0.0637043	0.0200679	0.0382227	-0.0510371	0.103464	-0.0192226
KRR1	turquoise	turquoise	0.071495	0.0518076	0.0450388	0.0706587	0.0900535	0.042132	0.072419	-0.00679577
GLIPR1	turquoise	turquoise	0.0743662	-0.0813148	0.0773408	0.0175261	0.0333781	-0.0771921	0.0920658	2.22702e-05
ATXN7L3B	blue	blue	0.131883	0.186919	-0.0643298	0.131449	0.177394	0.147309	0.0755448	0.0472873
TBC1D15	turquoise	turquoise	-0.00338541	0.0377201	0.17858	0.0331058	0.0223458	0.0502861	0.019725	-0.0264809
ENSBGRG00000013015	turquoise	turquoise	-0.0102185	-0.0067043	0.0686084	-0.00398059	-0.015483	-0.017327	0.0105268	-0.0128463
ZFC3H1	turquoise	turquoise	-0.140575	-0.0872724	0.331679	-0.0663275	-0.101762	0.00175576	-0.0284362	-0.033027
LGR5	blue	blue	0.0620286	0.0716147	-0.0653423	0.0942031	0.0406442	0.11635	0.0224202	0.0559489
ENSBGRG00000020276	blue	blue	0.021557	0.677005	-0.211914	-0.1576	-0.0614155	-0.110088	-0.0865215	-0.0317812
LPCAT3	turquoise	turquoise	-0.0648091	-0.138905	0.202167	0.103943	0.0764692	0.237216	0.0629241	0.0440713
PTPN6	turquoise	turquoise	-0.124325	-0.142869	0.190292	-0.0614485	-0.0351775	0.00985896	0.0378836	-0.0155212
TPI1	pink	pink	0.0289358	-0.0473671	0.00129317	0.0844688	0.0572479	0.118976	-0.0123802	0.298112
USP5	blue	blue	0.104709	0.0623786	-0.036488	0.104367	0.136989	0.0800901	0.0463819	0.0468437
LAG 3	turquoise	turquoise	0.00765215	0.0209957	0.0469821	-0.032271	-0.0355582	-0.0694155	0.0253022	0.00493481
ENSBGRG00000000358	blue	blue	0.259127	0.261287	-0.100804	0.0845204	0.137557	-0.10466	0.168835	-0.00360185
MLF2	red	red	0.232006	0.0510459	-0.0180137	0.204573	0.273479	0.0780622	0.2146	-0.00213789
ENSBGRG00000000684	turquoise	turquoise	0.0354201	0.0130384	0.167976	0.0717998	0.0375361	0.0680242	0.0488673	0.0689752
ENSBGRG00000001042	red	red	0.110672	-0.0581481	0.176425	0.119896	0.248323	0.0501898	0.336279	-0.0484723
VAMP1	pink	pink	-0.000957299	-0.0136434	-0.00711533	0.00205561	-0.0197434	0.029531	-0.0539665	0.231178
CD9	brown	brown	0.179093	0.095994	-0.0633513	0.255093	0.162833	0.222887	0.0410209	0.116637
VWF	blue	blue	0.0351724	0.0776983	-0.0373196	-0.0147038	-0.0309455	-0.000715091	-0.0758068	-0.00579458
NDUFA9	green	green	0.208569	-0.012404	-0.0320255	0.255465	0.355133	0.204087	0.197389	0.0217947
ENSBGRG00000012336	turquoise	turquoise	0.109619	0.140285	0.0530054	0.0977428	0.124022	0.0805788	0.150688	0.0279109
CRACR2A	turquoise	turquoise	-0.127622	-0.11705	0.149559	0.0034773	-0.0361832	0.146123	-0.0447868	0.047488
TEAD4	yellow	yellow	0.21951	0.102058	-0.0639414	0.166972	0.103889	0.019669	0.0386171	0.0301811
ITFG2	turquoise	turquoise	0.0127132	0.00299776	0.0395711	0.037095	0.0362779	0.0559723	0.0129608	0.0185928
FKBP4	turquoise	turquoise	0.0352549	-0.114742	0.156859	0.113326	0.175209	0.116913	0.176348	-0.0492338
KDM5A	turquoise	turquoise	-0.0939099	-0.0444406	0.218409	-0.0406543	-0.0434927	0.0211875	-0.0124658	-0.0206823
CCDC77	turquoise	turquoise	-0.0232261	0.0177062	0.0570653	0.00025641	0.00471164	0.0428394	-0.0102939	0.013059
WNK1	turquoise	turquoise	0.0109744	0.022327	0.314353	0.00429748	-0.051595	-0.0594058	0.0409921	0.0194769
FBXL14	turquoise	turquoise	0.0204312	0.019476	0.0682986	0.0442124	0.051095	0.039693	0.0309988	0.0226554
ADIPOR2	turquoise	turquoise	-0.0213868	-0.0356542	0.0989877	0.0509544	0.0395977	0.109193	0.0112059	0.00540917
DCP1B	turquoise	turquoise	0.0213314	-0.0104657	0.0701526	0.0454339	0.00570599	0.0262343	0.00907906	-0.00733891
ENSBGRG00000000318	blue	blue	-0.00769711	0.461726	-0.110149	-0.123009	-0.0925933	-0.0610796	-0.165116	-0.0206586
LGALS2	brown	brown	-0.0567259	-0.0588296	0.0317903	0.262906	0.240268	0.582392	0.161482	0.0639835
ENSBGRG00000001095	turquoise	turquoise	-0.0409156	-0.145713	0.190808	-0.0207669	0.0212009	-0.0415729	0.0829826	-0.0121522
LGALS1	blue	blue	0.130073	0.49348	-0.163194	-0.0669284	0.0376678	-0.150946	-0.024135	0.00287257
ENSBGRG00000001197	turquoise	turquoise	-0.0082276	0.0191379	0.0341383	0.00396411	0.0164841	0.0171056	0.0138437	0.0152647
TRIOBP	blue	blue	0.0030447	0.155772	-0.0202147	-0.00907763	0.00818962	0.0315367	-0.0224826	0.0309342
H1-0	brown	brown	0.0723294	0.00450424	-0.040476	0.14057	0.0947965	0.166087	0.00594109	0.142888
ANKRD54	turquoise	turquoise	-0.00576499	-0.0150188	0.0555472	0.0157544	0.00496981	0.035885	-0.00596817	0.0535721
EIF3L	red	red	0.184833	0.0314637	-0.0254505	0.217724	0.253706	0.165842	0.204836	0.0163579
MAFF	blue	blue	0.271678	0.268892	-0.128839	0.211405	0.150788	0.0532957	0.104086	0.0199017
ENSBGRG00000002435	blue	blue	0.071791	0.103732	-0.0292967	0.107854	0.076315	0.137359	0.0523634	0.0383812
KDELR3	blue	blue	-0.0134769	0.325196	-0.0987972	-0.0156976	0.0399366	0.106568	-0.0357837	-0.0190876
DDX17	turquoise	turquoise	-0.0314535	0.0906308	0.122378	0.0204811	0.00270969	0.120794	-0.0258984	0.0145796
JOSD1	turquoise	turquoise	0.00239059	-0.00919687	0.10975	0.0717818	0.0492232	0.0927883	0.0348125	0.00900613
GTPBP1	turquoise	turquoise	-0.0630321	-0.0763018	0.151777	0.000161353	-0.0162084	0.0505181	0.00368226	0.0275607
CBX7	turquoise	turquoise	-0.0464012	0.0807451	0.0434343	-0.0551911	-0.0391874	-0.0112019	-0.0154545	-0.0163892
ENSBGRG00000003124	red	red	0.400014	-0.0781058	-0.0293954	0.330707	0.436094	0.0756915	0.634313	-0.0153349
SYNGR1	yellow	yellow	0.400243	0.0647762	-0.120307	0.285583	0.346636	0.018637	0.214103	0.0666822
GRAP2	turquoise	turquoise	-0.175155	-0.157086	0.251583	-0.137173	-0.116368	-0.0828114	-0.0267883	-0.0569035
TNRC6B	turquoise	turquoise	-0.32266	-0.20272	0.496449	-0.237851	-0.239192	-0.0921148	-0.0680957	-0.0867333
ADSL	turquoise	turquoise	0.0743227	-0.00457781	0.0748813	0.137915	0.175436	0.153578	0.117918	0.0138077
MRTFA	turquoise	turquoise	0.0650205	0.0808506	0.126728	0.0627137	-0.0158388	0.0246076	-0.0103184	-0.0217715
SLC25A17	blue	blue	0.0164574	0.115395	-0.00126832	0.0107707	0.0130553	0.0322456	-0.0143104	0.0183801
ST13	turquoise	turquoise	-0.0323335	-0.026738	0.163132	0.0256338	0.0511394	0.0969861	0.0647685	0.0188297
EP300	turquoise	turquoise	-0.0545741	-0.034056	0.208072	-0.00107304	-0.0147146	0.0600642	-0.00653238	0.0184755
TOB2	turquoise	turquoise	0.0270831	0.0116773	0.112567	0.0424889	0.0252081	0.0139183	0.0585423	0.040573
ACO2	brown	brown	0.0232542	0.00112789	0.0171543	0.0864855	0.0755523	0.138383	0.00665937	0.096746
PMM1	blue	blue	0.0417173	0.0759409	-0.0295627	0.0316119	0.0589148	0.0405688	0.0237047	0.020718
XRCC6	blue	blue	0.04319	0.0701274	-0.00156821	0.0518639	0.0786511	0.075251	0.036387	0.0256668
SNU13	turquoise	turquoise	0.0594726	0.0284988	0.0330108	0.0464424	0.106099	0.0158349	0.10737	-0.0261008
SREBF2	turquoise	turquoise	-0.118553	-0.143108	0.263697	0.0568639	0.0391345	0.204146	0.0375637	-0.00727508
NAGA	turquoise	turquoise	-0.04325	0.126449	0.0424022	-0.0269094	0.0138117	0.0470157	-0.00431732	-0.0199733
NDUFA6	green	green	0.218568	0.0571911	-0.10348	0.239418	0.355444	0.187628	0.163201	0.0580954
TCF20	turquoise	turquoise	-0.0367988	-0.0475379	0.170607	0.0118382	-0.014164	0.0557943	-0.00333856	0.033704
CYB5R3	blue	blue	0.249216	0.404153	-0.17556	0.131678	0.196043	0.0467996	0.0707837	0.0195013
ARFGAP3	blue	blue	-0.000409081	0.108773	-0.00560938	0.0472269	0.0387002	0.128954	-0.0270034	-0.00142679
PACSIN2	brown	brown	0.0829721	0.0897067	0.0631534	0.164288	0.113422	0.220671	0.0177171	0.0346794
ENSBGRG00000014370	yellow	yellow	0.418816	0.241943	-0.177193	0.304995	0.398987	0.11467	0.240752	0.053014
SAMM50	green	green	0.256738	0.0301587	-0.0651286	0.274323	0.313615	0.184317	0.237049	0.037814
PARVG	turquoise	turquoise	-0.188745	-0.163214	0.245724	-0.144271	-0.103414	-0.0769609	0.0256551	-0.0669822
PRR5	turquoise	turquoise	0.0237338	0.0211437	0.0537791	0.030376	0.0683764	0.0198029	0.0732679	-0.00512424
NUP50	turquoise	turquoise	-0.0187671	-0.0483611	0.131812	0.0394506	0.0356952	0.0595886	0.0559133	-0.00518964
FBLN1	blue	blue	0.0419993	0.841083	-0.299512	-0.19388	-0.0919565	-0.160999	-0.142219	-0.0297691
PPARA	blue	blue	0.0175388	0.196026	-0.049148	0.0816245	0.0645561	0.208851	-0.0186779	0.0726139
ENSBGRG00000001723	turquoise	turquoise	-0.0163976	-0.0209119	0.0652008	-0.0166186	0.00414755	-0.0251586	0.0246432	-0.0275331
TBC1D22A	turquoise	turquoise	-0.00277169	0.00776701	0.0937116	0.0863577	0.065904	0.17582	0.0104682	0.0482572
CRELD2	turquoise	turquoise	-0.0650902	-0.0282809	0.0957997	-0.00152495	0.0284395	0.0522191	0.0186618	-0.0510575
PIM3	turquoise	turquoise	0.119426	-0.0159464	0.0921291	0.0884908	0.0531288	-0.0318029	0.161895	-0.0041581
PLXNB2	blue	blue	0.1595	0.184897	-0.134971	0.167845	0.155208	0.160008	-0.00294612	0.121646
PPP6R2	turquoise	turquoise	0.0127357	0.00180295	0.0414525	0.0387205	0.0281464	0.0530299	-0.003726	0.0278303
ARSA	blue	blue	0.00265572	0.195328	-0.0604028	-0.0136661	0.0169006	0.0365181	-0.0197626	-0.00990908
KIAA0232	turquoise	turquoise	-0.00985718	0.0543726	0.0360914	0.0197077	-0.006812	0.0712473	-0.0631228	0.0445337
TBC1D14	brown	brown	-0.0288605	-0.0403917	0.075269	0.183828	0.125578	0.380661	0.0482125	0.102295
GRPEL1	red	red	0.193105	0.011671	-0.00587665	0.184007	0.244638	0.0756534	0.169726	0.020651
AFAP1	blue	blue	-0.00184388	0.238416	-0.0154874	-0.0142577	-0.0307273	0.0510126	-0.0464078	-0.00273266
ACOX3	blue	blue	0.00746683	0.0870064	-0.0250434	0.0353182	0.0345503	0.0957515	-0.0405242	0.0727193
LRPAP1	blue	blue	0.118845	0.238145	-0.08286	0.104564	0.160229	0.120771	0.0745728	0.0130465
HGFAC	brown	brown	-0.0203249	-0.0447184	-0.0301541	0.207673	0.17775	0.425217	0.0604372	0.0275692
ENSBGRG00000008554	yellow	yellow	0.494854	0.0518415	-0.102169	0.435266	0.364519	0.0541275	0.202736	0.101204
HTT	turquoise	turquoise	-0.0113339	0.00609762	0.111508	0.0393835	0.0155941	0.0859058	-0.0161175	0.0365243
GRK4	turquoise	turquoise	-0.0410274	0.00491055	0.0796494	-0.0327345	-0.0215362	-0.00408196	-0.0197319	0.00325552
ADD1	turquoise	turquoise	-0.128203	0.0474411	0.210386	-0.112969	-0.10091	-0.0344623	-0.0718283	-0.0336786
TNIP2	turquoise	turquoise	-0.00976884	0.0304084	0.0520565	-0.00730115	0.00321857	0.00758573	0.00738435	0.00668667
FAM193A	turquoise	turquoise	-0.000335128	0.0332377	0.119772	0.0404362	-0.005129	0.0656285	-0.030166	0.014735
ENSBGRG00000016319	turquoise	turquoise	0.0135585	-0.049255	0.0595181	0.0328755	0.051379	0.0264445	0.0660745	0.008052
HAUS3	pink	pink	0.0212384	0.0521337	-0.023398	0.0174474	0.00363128	0.0460691	-0.0393663	0.165912
NELFA	turquoise	turquoise	-0.00685794	-0.00017663	0.0588393	0.0140719	0.00136031	0.0316427	-0.0110361	0.0381109
LETM1	brown	brown	0.141345	-0.00789837	-0.00220605	0.185075	0.193214	0.146446	0.0799252	0.0674562
FGFR3	yellow	yellow	0.439308	-0.0308795	-0.136018	0.406202	0.339108	0.18933	0.246148	0.161121
ENSBGRG00000017804	turquoise	turquoise	0.0074671	-0.0500138	0.062035	0.0526822	0.0765491	0.0775602	0.0382359	0.0648591
SLBP	turquoise	turquoise	-0.0237408	-0.066187	0.169561	0.000277051	0.00945656	-0.00846392	0.0762025	0.0458093
ENSBGRG00000019141	blue	blue	-0.0244978	0.609476	-0.204364	-0.173239	-0.0827488	-0.105335	-0.0877447	-0.0357894
IDUA	blue	blue	0.00318765	0.177418	-0.0734379	0.0288088	0.0415558	0.122232	-0.0221568	0.0378471
DGKQ	brown	brown	0.0525889	0.00474752	-0.0381378	0.116953	0.103463	0.164626	0.0149993	0.0893722
GAK	turquoise	turquoise	-0.0250725	-0.0244677	0.0392031	0.0464702	0.0116173	0.117431	-0.0556963	0.0959165
ENSBGRG00000020591	blue	blue	0.0371538	0.104842	-0.0147429	0.0326005	0.0370077	0.0616434	-0.0191748	0.0311147
ENSBGRG00000020706	pink	pink	0.038681	-0.000444005	-0.11553	0.0688969	-0.00686005	0.0978196	-0.109192	0.483268
ENSBGRG00000020937	green	green	0.24254	0.00709742	-0.0954391	0.278671	0.427262	0.22134	0.273439	0.0688465
QDPR	brown	brown	0.00845416	0.0445448	-0.00613665	0.0640315	0.0924043	0.13033	0.0462471	0.00603495
LDB2	blue	blue	0.00440275	0.510302	-0.137024	-0.142979	-0.10816	-0.0669216	-0.196837	-0.0324286
TAPT1	turquoise	turquoise	-0.0225561	-0.0397102	0.109605	0.0584107	0.0306263	0.120037	0.0259622	0.0119979
ENSBGRG00000022998	turquoise	turquoise	-0.174347	-0.152192	0.233871	-0.126816	-0.114084	-0.0653027	-0.00870155	-0.0572329
FBXL5	turquoise	turquoise	-0.0113165	0.0158686	0.0623607	0.0500201	0.0201217	0.105931	-0.0138849	0.0227555
C1QTNF7	blue	blue	-0.0117463	0.349561	-0.0863099	-0.101034	-0.0726406	-0.0511592	-0.147249	-0.0240811
CPEB2	blue	blue	0.279223	0.131289	0.0316413	0.26388	0.154558	0.0866041	0.10375	0.0942253
BOD1L1	turquoise	turquoise	0.0275969	0.120822	0.0339802	0.0494903	0.0187024	0.0960384	-0.0499088	0.0803453
RAB28	turquoise	turquoise	0.019515	0.0787815	0.0436021	0.0266669	0.0364099	0.0587322	0.0164844	0.00876133
ENSBGRG00000008594	brown	brown	0.0255143	-0.0238584	0.030445	0.188843	0.108931	0.253885	0.0778577	0.0401316
WDR1	turquoise	turquoise	-0.0523298	-0.0605003	0.09489	0.0208175	0.00149371	0.0865544	-0.0162415	0.0507008
SPARCL1	blue	blue	-0.0271999	0.329606	-0.114747	-0.101524	-0.071116	-0.0405578	-0.0956086	-0.0175038
NUDT9	turquoise	turquoise	-0.0383469	0.0438669	0.0743066	-0.0307581	-0.0363947	0.0177439	-0.0393436	-0.0256378
AFF1	turquoise	turquoise	0.100833	0.0904337	0.0378112	0.108957	0.00141773	0.0952778	-0.0219396	0.0184879
ENSBGRG00000016390	blue	blue	0.103438	0.123256	-0.0226827	0.0383836	-0.00785165	-0.0187765	-0.00200404	0.012962
PTPN13	yellow	yellow	0.438221	0.216041	-0.14895	0.239257	0.146332	-0.0684147	0.109831	0.0818494
ENSBGRG00000016888	turquoise	turquoise	-0.123245	0.0679604	0.168534	-0.129098	-0.0541137	-0.0499257	0.0219849	-0.0700544
ARHGAP24	brown	brown	-0.0870655	0.0454367	-0.0165672	0.0580538	-0.0128681	0.260855	-0.0936863	0.0341671
WDFY3	blue	blue	0.137141	0.261281	-0.0992702	0.0951709	0.0377836	0.102994	-0.046755	0.0554882
CDS1	brown	brown	0.192984	-0.0290607	-0.0261204	0.364087	0.273258	0.384339	0.121692	0.094285
ENSBGRG00000020797	blue	blue	0.132132	0.147377	-0.063804	0.101742	0.0489619	0.0371486	0.00239449	0.0261462
PLAC8	turquoise	turquoise	-0.219941	-0.191253	0.275975	-0.122052	-0.0936036	0.0070053	0.0511729	-0.06455
COPS4	turquoise	turquoise	-0.00784701	-0.0227844	0.0872613	0.0180386	0.00491025	0.0324582	-0.00109843	0.00508692
LIN54	turquoise	turquoise	0.0441799	0.0655469	0.0844596	0.0190303	-0.00519551	-0.00655449	0.00993139	0.00663016
SEC31A	turquoise	turquoise	0.0225893	0.125793	0.0827442	0.0544558	0.0123124	0.0846319	-0.0304399	0.0191713
ENOPH1	brown	brown	0.0483078	0.0494358	0.0140151	0.0865041	0.107988	0.135591	0.0702064	0.0291454
ENSBGRG00000023638	turquoise	turquoise	-0.0976389	-0.0068931	0.359405	-0.0719163	-0.0659413	-0.0333478	0.112702	-0.0127348
RASGEF1B	turquoise	turquoise	-0.179397	-0.331607	0.462624	-0.104783	-0.157388	-0.0724341	0.0671965	-0.0343678
ANTXR2	turquoise	turquoise	-0.248909	-0.0787682	0.317509	-0.165389	-0.169709	-0.0598212	-0.0915695	-0.120378
BMP2K	turquoise	turquoise	0.00762409	-0.0254445	0.16999	0.0362816	-0.00036739	0.0217184	0.0200789	0.0108308
ANXA3	black	black	0.243744	0.00135922	-0.0333618	0.350516	0.189998	0.207837	0.131713	0.049372
ENSBGRG00000012614	turquoise	turquoise	-0.00872739	-0.0676047	0.143585	0.0193781	0.0332815	0.0149192	0.0676794	-0.026858
CNOT6L	turquoise	turquoise	-0.439035	-0.436611	0.672325	-0.27799	-0.264253	-0.116018	0.025144	-0.153125
CCNI	turquoise	turquoise	0.0798388	0.143666	0.076622	0.0108207	0.0572485	-0.0378612	0.213806	-0.0513621
SEPTIN11	turquoise	turquoise	-0.101797	0.136221	0.204937	-0.0919732	-0.0865416	-0.0435172	-0.0213135	-0.0427466
SHROOM3	brown	brown	0.000179393	-0.0244211	0.000313661	0.23428	0.143492	0.433007	0.00107098	0.092112
SCARB2	brown	brown	-0.0223923	0.0966615	0.0357608	0.065794	0.0393273	0.182814	-0.0303301	0.0155137
NAAA	blue	blue	-0.0425904	0.0759181	0.0148235	-0.0167168	0.00880662	0.0602035	-0.00984375	-0.00481197
G3BP2	turquoise	turquoise	-0.13088	-0.121254	0.290109	-0.0111985	-0.0347717	0.0938003	0.0381236	-0.0195956
RCHY1	turquoise	turquoise	0.00796026	0.0526412	0.0976253	0.0311259	0.0291049	0.0574306	0.0110957	-0.0150446
AREG	black	black	0.395004	0.0220906	-0.0712095	0.500673	0.372589	0.220524	0.219696	0.0731024
MTHFD2L	blue	blue	0.0851139	0.132639	-0.069194	0.138128	0.11334	0.191192	0.0215453	0.0467214
ENSBGRG00000019854	blue	blue	0.327222	0.543605	-0.323101	0.0566141	0.0516049	-0.169901	0.0263902	0.0404694
ANKRD17	turquoise	turquoise	0.0455493	0.0348742	0.201179	0.0948513	0.0186113	0.0884076	0.00450057	0.00679444
ADAMTS3	blue	blue	0.145498	0.345908	-0.130312	0.00348582	-0.0277934	-0.0761499	-0.0136752	0.024895
SLC4A4	black	black	0.294568	0.122219	-0.100478	0.400726	0.285157	0.311187	0.112685	0.135536
MOB1B	blue	blue	0.0604097	0.0992784	-0.0154874	0.0976314	0.0561712	0.118553	-0.0136768	0.017198
GRSF1	blue	blue	0.10148	0.117034	-0.0210182	0.0955838	0.0997176	0.0813578	0.0294479	0.0501243
RUFY3	blue	blue	-0.00967935	0.166254	0.0275136	0.000793561	-0.0105907	0.0722832	-0.062164	-0.00743405
UTP3	turquoise	turquoise	-0.0134435	-0.0304926	0.0812511	0.0245237	0.0223903	0.0404122	0.0219476	0.0159767
UGT2A1	brown	brown	-0.0177145	-0.0362286	0.0365365	0.289865	0.28306	0.594254	0.109404	0.057007
ENSBGRG00000011055	brown	brown	-0.0190098	-0.0424867	0.0285961	0.230414	0.231508	0.465846	0.0651936	0.0842057
YTHDC1	turquoise	turquoise	-0.0387505	-0.0270568	0.212377	0.0608148	0.0126473	0.126566	-0.00484524	0.0155013
UBA6	turquoise	turquoise	0.0418779	-0.0108664	0.0984286	0.0657913	0.0238067	0.0412957	0.0170793	0.00487934
CENPC	turquoise	turquoise	0.00708818	0.0724097	0.0669221	0.0292611	0.00321006	0.0664712	-0.0271452	0.0207235
IGFBP7	blue	blue	0.0662256	0.575446	-0.237236	-0.130467	-0.0747787	-0.106968	-0.144234	0.00359113
POLR2B	turquoise	turquoise	0.0679812	0.0604256	0.0492907	0.0747586	0.0571389	0.0565887	0.0288074	0.0451574
NOA1	turquoise	turquoise	0.0254927	-0.0105801	0.0356518	0.0633049	0.0621054	0.0919448	0.0342359	0.0768805
PAICS	red	red	0.138361	0.0327245	0.0110116	0.149616	0.198231	0.103304	0.201781	-0.00457959
PPAT	turquoise	turquoise	0.0348849	-0.0179484	0.0926224	0.0587189	0.0373898	0.048974	0.0309519	0.0272279
ENSBGRG00000022431	blue	blue	-0.0228336	0.232431	-0.0505023	-0.013873	-0.0174003	0.0835386	-0.0695925	0.0178294
CEP135	turquoise	turquoise	-0.0846241	-0.0372785	0.134149	-0.0517387	-0.0509176	-0.00131708	-0.0194394	-0.0181273
EXOC1	blue	blue	0.0604866	0.0924646	0.000953472	0.0722467	0.0785017	0.0942142	0.0145933	0.0227535
CLOCK	blue	blue	0.0928161	0.18598	-0.0305869	0.0418193	0.0147008	0.0347638	-0.0226197	0.0384923
TMEM165	blue	blue	0.122106	0.140415	0.0098945	0.086968	0.0618566	0.0221043	0.0566354	-0.00651588
PDGFRA	blue	blue	-0.0110962	0.423485	-0.0948484	-0.110908	-0.0666251	-0.0538262	-0.121846	-0.0163939
CHIC2	blue	blue	0.0258262	0.187888	0.0278662	0.0238395	0.0180148	0.0616941	-0.0224033	-0.0151589
LNX1	brown	brown	0.0065525	0.0301509	-0.00909373	0.157969	0.118436	0.317977	-0.00355057	0.045748
ENSBGRG00000024926	turquoise	turquoise	0.028943	0.0369803	0.108137	0.0489231	0.0335362	0.0485238	0.0385391	-0.0153616
SCFD2	blue	blue	0.166764	0.132781	-0.0532531	0.138867	0.0720772	0.0606498	0.0133299	0.0482412
RASL11B	blue	blue	0.00616778	0.294397	-0.112805	-0.0583133	-0.026403	-0.0176804	-0.0575988	0.0349452
ENSBGRG00000000459	turquoise	turquoise	0.121805	-0.0466857	0.107705	0.161396	0.0794734	0.0878854	0.0845952	0.0346891
OCIAD1	turquoise	turquoise	-0.038442	0.0319406	0.147066	-0.00113818	0.0260861	0.0687103	0.0269021	-0.023402
ENSBGRG00000000746	turquoise	turquoise	-0.00594763	-0.0750854	0.112578	0.034638	0.0122253	0.0671067	0.0157772	0.0321023
FRYL	turquoise	turquoise	0.14176	-0.0260611	0.0642001	0.166419	0.0753468	0.146382	0.0353206	0.0958341
SLAIN2	turquoise	turquoise	0.0257112	0.0111882	0.0875299	0.118617	0.0786558	0.182345	0.0194975	0.0488458
TEC	turquoise	turquoise	0.0398941	-0.10136	0.125415	0.128293	0.0491489	0.13891	0.0473476	0.0320468
NFXL1	brown	brown	0.017391	0.0568182	0.00937948	0.0635218	0.0516439	0.13021	-0.0218704	0.0469623
ATP10D	turquoise	turquoise	0.0202477	-0.0496353	0.137892	0.0109118	0.0104038	-0.0443806	-0.00190123	-0.00117274
GNPDA2	blue	blue	0.020972	0.101999	0.0139063	0.015327	0.0395025	0.0373322	0.0120304	-0.00587752
ATP8A1	turquoise	turquoise	-0.0920855	-0.144165	0.235579	-0.00211048	-0.0375622	0.0598369	-0.0106751	0.0068568
SLC30A9	turquoise	turquoise	0.0203485	0.0462854	0.0692356	0.0511391	0.0399397	0.074295	-0.00829246	0.0167515
TMEM33	turquoise	turquoise	-0.0293244	-0.00133438	0.0749259	0.00433662	0.0195883	0.0485695	0.00169553	-0.00683441
LIMCH1	blue	blue	-0.00714101	0.373645	-0.099844	-0.0991198	-0.0782332	-0.0374927	-0.129436	-0.0111592
APBB2	yellow	yellow	0.437997	0.249239	-0.190723	0.264582	0.155932	0.019666	0.0858334	0.100732
RBM47	black	black	0.340997	-0.0313696	-0.0592508	0.551463	0.401076	0.416628	0.144876	0.13921
N4BP2	brown	brown	0.171237	0.0381934	0.019131	0.244239	0.152099	0.215917	0.0901445	0.0726207
PDS5A	turquoise	turquoise	-0.0222518	0.0556727	0.216121	0.0167327	-0.0201829	0.0545242	-0.0202975	-0.0123095
UBE2K	turquoise	turquoise	-0.0499869	-0.0175698	0.221138	0.0301844	-0.00185723	0.0975029	-0.0131136	-0.00804378
UGDH	blue	blue	0.109451	0.169782	-0.0850151	0.0575781	0.0504484	0.0258765	-0.00508587	0.065846
ENSBGRG00000003539	red	red	0.299858	0.0391434	-0.0535513	0.163163	0.320758	-0.0571141	0.614548	-0.138816
RFC1	turquoise	turquoise	-0.0502924	0.019007	0.14054	-0.0188848	0.000596921	0.0507212	0.0156119	-0.00656753
TMEM156	turquoise	turquoise	-0.198534	-0.165933	0.277719	-0.16038	-0.136227	-0.103998	-0.0276224	-0.0866749
FAM114A1	blue	blue	0.00461141	0.398835	-0.104228	0.0163411	0.0540655	0.163973	-0.0235961	0.0109651
KLF3	brown	brown	0.0577374	0.0709239	0.0086573	0.188985	0.149554	0.296632	0.0255996	0.053594
ENSBGRG00000004364	turquoise	turquoise	-0.0506401	-0.00135161	0.0840537	-0.032587	-0.0432348	0.00691547	-0.0453784	-0.0310038
PGM2	brown	brown	0.116689	0.0884981	-0.034097	0.166578	0.118489	0.182419	0.0217329	0.0692715
C4orf19	brown	brown	-0.0222705	-0.0441886	0.0385272	0.315909	0.194815	0.579108	0.070317	0.0637413
ARAP2	turquoise	turquoise	-0.105525	-0.250559	0.401532	-0.0179452	-0.0518862	-0.0550938	0.0267849	-0.0782607
PCDH7	blue	blue	0.16016	0.33713	-0.144036	0.0339146	0.0425641	-0.0515779	-0.00196312	0.0574548
STIM2	turquoise	turquoise	-0.06441	-0.0415374	0.168318	0.00978157	-0.0309826	0.0851791	-0.033525	0.00456076
ENSBGRG00000011453	turquoise	turquoise	-0.0231687	0.0971614	0.178451	-0.0832485	-0.0814818	-0.0782081	0.00140768	-0.0314549
SEL1L3	brown	brown	0.0449209	-0.0384128	-0.045514	0.189764	0.0872924	0.330027	-0.0682764	0.13315
ENSBGRG00000013553	turquoise	turquoise	-0.0124563	-0.0599158	0.0940666	0.0711864	0.0413979	0.113407	0.024738	-0.00153873
CCDC149	blue	blue	0.0827325	0.0881962	-0.0470603	0.0929249	0.0442732	0.0895926	-0.0320879	0.0311581
DHX15	turquoise	turquoise	-0.0144577	-0.0555468	0.17443	0.0408449	-0.00692053	0.0450426	0.015769	0.000404039
PPARGC1A	brown	brown	-0.0339207	0.0172333	-0.0145187	0.187225	0.149598	0.393065	0.0165546	0.0427306
ADGRA3	blue	blue	0.0982893	0.127715	-0.0757876	0.156261	0.107856	0.218472	0.0185899	0.0838605
SLIT2	blue	blue	0.15358	0.60165	-0.237723	-0.0385542	-0.0212594	-0.10082	-0.0491994	0.049047
ENSBGRG00000018966	turquoise	turquoise	-0.0794485	-0.0178301	0.140569	0.0709898	0.00773368	0.24303	-0.0461223	0.0502012
LAP3	turquoise	turquoise	-0.127268	-0.109086	0.263793	-0.0459489	0.00734649	0.0473016	0.0681886	-0.0543261
PKD2	blue	blue	0.0255489	0.255908	-0.0698225	-0.00966397	-0.00599592	0.0375301	-0.0701404	0.00332904
HERC5	turquoise	turquoise	-0.0922565	-0.00141911	0.128354	-0.0921645	-0.0821577	-0.053742	-0.0354097	-0.0410702
PYURF	turquoise	turquoise	-0.0206196	-0.0578881	0.0892243	0.0580885	0.0415395	0.104188	0.0410555	-0.000914452
ENSBGRG00000021434	turquoise	turquoise	0.0783427	0.0278205	0.104119	0.114581	0.0655997	0.086358	0.0199271	0.0305136
FAM13A	blue	blue	0.0447632	0.239281	-0.107323	0.11222	0.0426341	0.232747	-0.0814506	0.0868553
CCSER1	blue	blue	0.0152155	0.328238	-0.125809	0.12758	0.0171616	0.348626	-0.0955317	0.112842
PDLIM5	yellow	yellow	0.388011	0.213828	-0.143914	0.359752	0.193708	0.194727	0.0712319	0.109598
RAP1GDS1	turquoise	turquoise	0.0113348	-0.0797664	0.184343	0.0844147	0.0298368	0.0817518	0.0271522	-0.0100663
TSPAN5	turquoise	turquoise	-0.0907196	-0.0512133	0.166644	-0.112934	-0.125372	-0.0826821	-0.0599481	-0.054772
EIF4E	turquoise	turquoise	-0.0290164	-0.00222289	0.114798	0.00842769	-0.0145734	0.0323504	-0.00460274	-0.0158874
METAP1	brown	brown	0.0615053	-0.0196915	0.0405836	0.128905	0.0866911	0.144356	0.0357437	0.0556928
DNAJB14	blue	blue	0.0384951	0.117189	-0.0123898	0.0120496	0.0128271	0.0280068	-0.0236683	0.0706339
ENSBGRG00000002496	turquoise	turquoise	0.14865	0.0540996	0.0738343	0.103917	0.154503	-0.0162579	0.224738	-0.00134748
PPP3CA	blue	blue	0.215327	0.235208	0.0501784	0.169066	0.0702595	0.0833355	0.0183953	0.0542904
NFKB1	blue	blue	0.266116	0.240045	0.00336832	0.12747	0.0203608	-0.132082	0.0559768	-0.0378136
MANBA	blue	blue	0.0910432	0.135586	-0.00387035	0.0308793	0.0314423	-0.0275221	0.00768527	0.0222526
ENSBGRG00000003301	turquoise	turquoise	0.0480814	-0.0154508	0.194354	0.0973111	0.0664496	0.0654118	0.0694462	0.00372103
ENSBGRG00000003445	turquoise	turquoise	0.0134189	0.0219111	0.056187	0.0360679	0.0433459	0.0480013	0.0207313	0.00492204
ENSBGRG00000004264	turquoise	turquoise	-0.041041	-0.0677831	0.160849	0.0251141	-0.0311244	0.0579182	-0.0637854	0.0137988
ARHGEF38	brown	brown	-0.0293553	-0.0411569	0.00853184	0.194162	0.0840705	0.387146	-0.0471101	0.0955913
INTS12	turquoise	turquoise	0.00596855	-0.0594901	0.101338	0.0937053	0.0566297	0.119904	0.0628339	0.00582354
TBCK	blue	blue	-0.0422585	0.118658	0.0327011	-0.0372343	-0.0351987	0.0429836	-0.0798452	0.00521783
PAPSS1	turquoise	turquoise	-0.0611678	0.109269	0.0603616	-0.0546334	-0.0393745	0.0286101	-0.0499047	-0.0168494
SGMS2	blue	blue	0.0838611	0.313975	-0.123127	0.185903	0.0682444	0.287093	-0.0576903	0.0263962
CYP2U1	blue	blue	0.0186739	0.172873	-0.0510145	0.00404542	-0.0232654	0.031198	-0.049973	0.0121865
HADH	yellow	yellow	0.493769	0.0776751	-0.177047	0.398792	0.439741	0.126922	0.285858	0.0870618
ENSBGRG00000000373	red	red	0.237896	-0.0930986	0.0715386	0.134334	0.28966	-0.0770084	0.685781	-0.119509
OSTC	blue	blue	0.0957254	0.162977	-0.0553406	0.116848	0.19889	0.157606	0.0999978	-0.00568923
SEC24B	turquoise	turquoise	0.0134333	0.0643982	0.110082	0.0395163	0.00407315	0.0511738	-0.00917889	-0.00459237
MCUB	blue	blue	-0.0374163	0.208467	-0.00287563	-0.0178301	-0.0131285	0.0769108	-0.0402753	0.0012627
CASP6	brown	brown	0.0195693	-0.0346704	0.0430482	0.223061	0.217946	0.405756	0.117889	0.0343774
GAR1	turquoise	turquoise	0.0250425	-0.0391541	0.0626335	0.0550961	0.0323979	0.0372086	0.0401548	-0.00469897
ELOVL6	turquoise	turquoise	-0.0799392	-0.0776992	0.153161	0.0768192	0.0388437	0.224014	-0.00187866	0.0134792
FAM241A	turquoise	turquoise	-0.0462243	0.0915536	0.100756	-0.0551845	-0.0645651	-0.022032	-0.0336238	-0.00464907
AP1AR	turquoise	turquoise	-0.0175487	0.0242532	0.0743527	0.0131247	0.0120119	0.0621192	-7.16041e-08	0.0147001
LARP7	turquoise	turquoise	0.0258998	0.0511588	0.0447744	0.0266592	0.0584754	0.0361696	0.0496703	-0.00411986
ENSBGRG00000002655	blue	blue	-0.00499587	0.654194	-0.17608	-0.170544	-0.10986	-0.100354	-0.16558	-0.0294538
CAMK2D	brown	brown	0.047369	0.154136	0.0932433	0.133536	0.0607481	0.215695	-0.0367074	0.0454234
ARSJ	blue	blue	0.107524	0.19807	-0.0727443	0.0714986	0.0636151	0.043189	-0.00533477	0.0325516
PRSS12	yellow	yellow	0.315282	0.0152446	-0.08479	0.211619	0.172138	-0.0184786	0.12838	0.115675
SEC24D	blue	blue	-0.0300472	0.19557	0.0526424	0.0102025	-0.00828031	0.0898174	-0.073398	-0.0368995
SYNPO2	blue	blue	-0.00916344	0.248854	-0.074695	-0.0732312	-0.0552303	-0.0294637	-0.10167	-0.0137059
USP53	yellow	yellow	0.395423	0.222372	-0.151092	0.333202	0.260195	0.136725	0.120022	0.0940784
PDE5A	brown	brown	-0.0878376	0.168235	-0.07122	0.152394	0.0806188	0.487735	-0.0716143	0.154256
PRDM5	blue	blue	-0.00115089	0.252393	-0.0716028	-0.019047	-0.0286997	0.0641946	-0.103556	0.0103721
ENSBGRG00000006272	blue	blue	0.170026	0.421926	-0.0504013	0.0985235	0.165221	0.0408158	0.0863988	-0.0363162
EXOSC9	turquoise	turquoise	-0.00931643	0.0440021	0.050544	-0.00312163	0.0126778	0.023683	0.00157051	-0.0168438
NAF1	turquoise	turquoise	0.109857	0.117685	0.0467142	0.0761573	0.0263569	0.000616405	0.0366112	-0.0181569
ATP6V1B2	turquoise	turquoise	0.070068	0.0133381	0.0800158	0.105297	0.0865975	0.0666713	0.0423462	-0.00203565
XPO7	turquoise	turquoise	-0.0389409	-0.0237332	0.109409	0.00406303	-0.00449778	0.0508735	-0.00294066	-0.00775191
ENSBGRG00000009214	turquoise	turquoise	0.065923	-0.0348008	0.0613396	0.106875	0.149744	0.0918737	0.105221	0.012493
PPP3CC	turquoise	turquoise	-0.174987	-0.102154	0.268405	-0.107392	-0.116449	-0.00751055	-0.0434225	-0.0615432
SORBS3	blue	blue	0.021438	0.225014	-0.0996251	0.00440478	0.027901	0.0676484	-0.0355442	0.00641538
CCAR2	turquoise	turquoise	-0.0132252	0.0283789	0.0529211	0.000658133	-0.0104718	0.0188239	0.00592028	0.00255942
BIN3	blue	blue	0.151842	0.296587	-0.110361	0.0299326	0.0206188	-0.0465268	0.0381966	0.0662869
ENSBGRG00000013324	turquoise	turquoise	0.147874	0.00978788	0.150652	0.0913301	0.031694	-0.0392776	0.114079	0.107558
ENTPD4	turquoise	turquoise	-0.0540711	-0.0693504	0.188833	0.0247983	-0.00777699	0.0582173	0.0528488	-0.0436942
SLC25A37	brown	brown	-0.0238807	0.0890056	-0.0012015	0.0443467	0.0211123	0.170893	-0.0392985	0.073386
DOCK5	brown	brown	0.0668427	0.0223003	0.0436832	0.260754	0.1427	0.371049	0.0369147	0.0519504
PPP2R2A	turquoise	turquoise	0.0800074	-0.0799541	0.21974	0.170923	0.0929116	0.124401	0.0917712	0.00517123
ENSBGRG00000000444	turquoise	turquoise	-0.0686476	-0.0183	0.130135	-0.0279855	-0.0239844	0.0245775	0.0171107	-0.023384
DPYSL2	blue	blue	-0.0322284	0.316103	-0.0528177	-0.0982474	-0.0653296	-0.0268606	-0.11648	-0.013106
PTK2B	turquoise	turquoise	-0.129321	-0.149374	0.241251	-0.0599582	-0.0865116	-0.0223821	-0.0219213	-0.0548098
EPHX2	brown	brown	0.0666221	0.0461364	-0.0398385	0.111634	0.118354	0.156787	0.0496897	0.0478179
ENSBGRG00000001318	turquoise	turquoise	-0.114957	-0.0752253	0.342926	-0.0771128	-0.109475	-0.0540622	0.0872317	-0.0476445
SMU1	blue	blue	0.0414203	0.159882	0.0262528	-0.0212513	-0.0500102	-0.0365581	-0.02551	0.0442575
B4GALT1	turquoise	turquoise	-0.0303066	0.053066	0.102208	0.0312474	0.00352914	0.0933552	-0.00571743	0.00723126
SPINK4	brown	brown	-0.175245	-0.146906	0.121535	0.0636085	-0.00216348	0.333497	-0.00525349	0.100457
CHMP5	blue	blue	0.0500482	0.0824443	-0.0192428	0.0429806	0.0807959	0.0564372	0.031762	0.010327
AQP3	yellow	yellow	0.227663	-0.0503215	-0.0515449	0.181409	0.165343	0.0128618	0.108608	0.0564503
UBE2R2	turquoise	turquoise	0.00773969	0.0138237	0.222719	0.0795802	0.0273578	0.0920619	0.040481	-0.00774017
DCAF12	turquoise	turquoise	-0.092912	-0.0678038	0.184606	-0.0494116	-0.0483205	0.00313826	-0.00804604	-0.0257582
UBAP1	turquoise	turquoise	-0.10178	-0.111984	0.295103	-0.00496213	-0.0379534	0.0436891	0.00444958	-0.0408559
FAM219A	blue	blue	0.0591785	0.190426	-0.0418015	0.00118358	0.011174	-0.00371403	-0.0298037	0.0227652
GALT	turquoise	turquoise	-0.0256605	0.0391098	0.035478	-0.00896144	0.0185283	0.0365552	0.0208675	0.000616051
CCL21	blue	blue	0.0634194	0.114148	-0.0450957	0.011711	0.0298302	-0.0120202	-0.00272331	-0.00118491
RASEF	brown	brown	-0.0356612	-0.041783	-0.00931054	0.245594	0.140543	0.504142	-0.0100306	0.07232
FRMD3	blue	blue	0.0166918	0.256149	-0.0764969	-0.042287	-0.0347201	-0.0118432	-0.0860276	0.00684738
UBQLN1	turquoise	turquoise	-0.0714583	-0.0447404	0.187486	0.0320288	-0.0101841	0.118546	-0.0231848	-0.00183793
KIF27	blue	blue	-0.0139163	0.232487	-0.0150694	-0.0248593	-0.0423666	0.0466689	-0.0834772	0.00749058
ENSBGRG00000004043	turquoise	turquoise	-0.00750206	-0.0308516	0.205362	0.046359	0.112534	0.0769438	0.172693	-0.0738463
NTRK2	yellow	yellow	0.312551	0.185994	-0.134342	0.164418	0.107277	-0.0600764	0.0771948	0.0498207
NAA35	brown	brown	0.0427701	0.0820238	0.013239	0.107659	0.0902291	0.193542	-0.00187467	0.0733386
GOLM1	brown	brown	0.00459884	0.0455295	0.00900081	0.236389	0.183237	0.481545	0.0276003	0.077894
ENSBGRG00000005567	turquoise	turquoise	-0.0197086	0.0159922	0.165493	0.0609968	0.0298576	0.114035	-0.0132175	0.0243201
FBP2	brown	brown	0.0260731	0.0843853	-0.0285384	0.21455	0.248332	0.424789	0.119902	0.0570398
AOPEP	turquoise	turquoise	0.141986	0.0511622	0.112175	0.192039	0.0893032	0.140644	0.0324526	0.0511511
FANCC	turquoise	turquoise	-0.00750911	0.0249047	0.0762137	0.00776525	-0.0133091	0.0491664	-0.00590781	0.01217
ENSBGRG00000009781	blue	blue	0.00395453	0.13711	0.00343848	-0.00532027	-0.000289659	0.0455641	-0.0429313	0.0165142
ENSBGRG00000010244	brown	brown	-0.0370056	0.0162947	0.0267721	0.136699	0.102942	0.328441	-0.00830481	0.0460143
CTSV	blue	blue	0.206444	0.168934	-0.082874	0.14845	0.150274	0.0153504	0.0758492	0.0550529
NOL8	blue	blue	0.0730566	0.0955243	-0.000172291	0.0770716	0.0808169	0.0705832	0.0291868	0.0267575
CENPP	blue	blue	0.0791705	0.0857394	-0.00159992	0.0669493	0.0620599	0.0462187	0.0136192	0.0468648
OGN	blue	blue	-0.0161901	0.460383	-0.122989	-0.123922	-0.0514264	-0.0654574	-0.0830452	-0.0184364
ASPN	blue	blue	-0.00447578	0.515159	-0.13534	-0.135364	-0.0496541	-0.0748791	-0.106467	-0.015481
ECM2	blue	blue	-0.00745372	0.50404	-0.123652	-0.127044	-0.0476252	-0.0685997	-0.0815761	-0.013006
BICD2	turquoise	turquoise	-0.0050009	-0.00794855	0.0656928	0.0242755	0.0141516	0.0479491	-0.0141959	0.0348841
CARD19	blue	blue	0.0373928	0.0841035	-0.0152799	0.0885833	0.0963182	0.152421	0.0332558	0.0211781
ENSBGRG00000015312	turquoise	turquoise	-0.00798066	-0.0218778	0.125689	0.105017	0.0554217	0.193822	-0.000565626	0.0329143
PHF2	blue	blue	0.00908069	0.131591	0.0131276	0.007959	0.0122448	0.0508481	-0.0199916	0.0183425
ENSBGRG00000016228	blue	blue	-0.0153131	0.365192	-0.128241	-0.108827	-0.0448153	-0.0657815	-0.0605731	-0.0220104
SPTLC1	turquoise	turquoise	0.0406283	0.00540255	0.118359	0.106193	0.0679725	0.106004	0.0484845	0.0048451
NFIL3	turquoise	turquoise	0.0184371	0.0457001	0.0510682	0.00946669	-0.00161284	-0.00348914	0.0252627	0.00052065
AUH	turquoise	turquoise	-0.0169584	0.150768	0.109597	-0.0217727	-0.0501819	0.0283013	-0.0364853	-0.00313836
SEMA4D	turquoise	turquoise	-0.124935	-0.169132	0.256235	-0.0654215	-0.055246	-0.00925434	0.0528268	-0.0375439
SECISBP2	turquoise	turquoise	-0.0358581	-0.0415944	0.126127	0.0248836	0.0322507	0.0828957	0.032652	0.00576802
CKS2	turquoise	turquoise	0.0131497	-0.063458	0.0659538	0.0891445	0.0945762	0.133687	0.0619231	0.0784328
MRPL50	green	green	0.184178	0.0160245	-0.050115	0.211777	0.284012	0.157479	0.177778	0.0253861
ENSBGRG00000000599	brown	brown	0.0233064	0.0728016	-0.0465613	0.212855	0.168403	0.429563	0.0546944	0.0811169
RNF20	turquoise	turquoise	0.0244109	0.0311692	0.0836189	0.0474144	0.049056	0.0615347	0.0174886	0.0242695
ABCA1	blue	blue	0.0647505	0.14105	-0.0499911	0.0250155	-0.0124744	0.029602	-0.053791	0.0991189
SLC44A1	yellow	yellow	0.294426	0.260601	-0.13258	0.267237	0.226104	0.214161	0.0993656	0.0976174
RAD23B	turquoise	turquoise	0.0407298	0.0404743	0.0837575	0.0907051	0.05956	0.106538	0.0207505	0.00953549
KLF4	yellow	yellow	0.482547	0.472903	-0.351143	0.321852	0.230026	0.091878	0.0766497	0.289562
TMEM245	turquoise	turquoise	-0.00748282	0.0133174	0.0446423	0.0217532	0.00856757	0.067018	-0.0280418	0.0213933
EPB41L4B	brown	brown	0.0483782	-0.0162711	-0.0221043	0.266325	0.192682	0.447726	0.036624	0.0785953
PTPN3	brown	brown	0.0744477	0.0317006	-0.0328558	0.203394	0.127635	0.300989	0.00148147	0.101228
ENSBGRG00000002894	green	green	0.387697	0.170764	-0.173722	0.337989	0.446041	0.169624	0.239931	0.103921
SVEP1	blue	blue	-0.0105693	0.544088	-0.144459	-0.136687	-0.0549153	-0.0712115	-0.093137	-0.0286134
LPAR1	blue	blue	0.0892961	0.29525	-0.0783925	0.0487777	0.0364639	0.0781742	-0.0499163	0.0346345
ECPAS	blue	blue	0.19079	0.155758	0.00250392	0.199175	0.131587	0.11824	0.0587372	0.0370716
PTGR1	blue	blue	0.0933267	0.160261	-0.0748188	0.100247	0.141032	0.132178	0.0858932	0.0227573
UGCG	blue	blue	0.0654632	0.240279	0.0342048	0.0416831	0.0291996	0.0185157	0.0256595	0.00403788
PTBP3	turquoise	turquoise	0.110473	-0.0480832	0.170866	0.188996	0.122871	0.145782	0.105873	0.0364428
SNX30	brown	brown	0.0673046	0.066998	-0.0108089	0.132188	0.0974018	0.190266	0.026725	0.0624131
ZNF618	turquoise	turquoise	-0.101896	0.0859151	0.0720602	-0.050859	-0.0599741	0.0806377	-0.0792633	0.00997291
WHRN	turquoise	turquoise	-0.222947	-0.197527	0.345928	-0.137163	-0.136628	-0.0352787	-0.0117605	-0.066532
ATP6V1G1	turquoise	turquoise	-0.0652375	-0.0560019	0.147164	-0.035501	0.000732211	-0.00726581	0.0294593	-0.0317427
TNFSF8	turquoise	turquoise	-0.175847	-0.157411	0.249847	-0.139537	-0.122609	-0.0928957	-0.0289866	-0.0653013
TNC	blue	blue	0.0559013	0.38757	-0.122211	-0.0607963	-0.0513975	-0.0792019	-0.0783788	-0.0207396
PAPPA	blue	blue	0.0697182	0.172515	-0.0715548	-0.00139859	-0.0161917	-0.0251208	-0.042296	0.00882253
ASTN2	yellow	yellow	0.435731	0.0159181	-0.156636	0.250917	0.0971511	-0.0518433	0.190855	0.115097
CDK5RAP2	turquoise	turquoise	-0.0220542	0.0266673	0.081824	0.0144538	0.00291522	0.0799787	-0.0221931	0.0424745
FBXW2	turquoise	turquoise	-0.0609944	-0.0707076	0.157913	0.00508256	-0.0141234	0.0468551	0.0109412	-0.022573
TRAF1	turquoise	turquoise	-0.241154	-0.216978	0.333407	-0.190552	-0.163857	-0.125628	0.00913798	-0.0909931
C5	brown	brown	-0.0475451	-0.0410684	-3.37649e-05	0.18179	0.127842	0.423492	0.0481766	0.13761
CNTRL	turquoise	turquoise	-0.0256657	-0.0705917	0.178115	-0.00613135	-0.0342418	0.00201949	-0.00635923	0.039546
GSN	blue	blue	-0.0510622	0.66277	-0.180433	-0.195055	-0.111753	-0.0826018	-0.146338	-0.0475517
STOM	blue	blue	0.0370359	0.165361	-0.0394417	0.0188601	-0.00452008	0.0506895	-0.0619608	0.0550506
COLEC11	red	red	0.44319	-0.00205835	-0.106274	0.315742	0.451065	0.0182168	0.703178	-0.0539586
ENSBGRG00000013932	green	green	0.270122	0.0919776	-0.146183	0.29345	0.385987	0.243222	0.190582	0.0575271
PXDN	blue	blue	0.106712	0.244008	-0.106164	0.000108613	0.00131534	-0.0425289	-0.0217567	0.00101909
SH3YL1	brown	brown	0.0736419	0.0400693	1.1698e-05	0.165995	0.133824	0.236904	0.0253705	0.0703976
GALNT12	brown	brown	0.0080478	0.00704132	-0.0283408	0.190514	0.145927	0.372678	0.00991138	0.111406
COL15A1	blue	blue	5.68752e-05	0.35877	-0.0962145	-0.0985652	-0.0660465	-0.0444543	-0.110531	-0.0111205
TGFBR1	turquoise	turquoise	0.143786	0.0822332	0.104336	0.105675	0.0460098	-0.00744941	0.0491299	0.0434939
ALG2	blue	blue	0.0433768	0.0837704	-0.00609722	0.0371859	0.0254756	0.0434746	-0.00917275	0.0182159
NR4A3	turquoise	turquoise	-0.219748	-0.172326	0.316045	-0.170358	-0.158286	-0.0974194	-0.00130257	-0.0438734
ERP44	turquoise	turquoise	-0.0581644	0.00376749	0.158997	0.0106548	0.0169326	0.0794113	0.0292895	-0.0378305
ENSBGRG00000000646	turquoise	turquoise	0.0406038	0.0113083	0.0664461	0.0565573	0.0315247	0.0273696	0.0393773	0.000594184
TBC1D2	turquoise	turquoise	0.0180883	-0.0498044	0.0710644	0.0673332	0.0485856	0.0760746	0.0396845	0.0352457
ENSBGRG00000001031	brown	brown	0.108907	-0.0200034	0.0123755	0.195242	0.136785	0.207925	0.045922	0.0791357
NANS	brown	brown	0.0366722	0.00546531	0.0032119	0.200036	0.229193	0.350002	0.119005	0.0437595
ANP32B	turquoise	turquoise	0.135579	-0.00155306	0.0698076	0.131722	0.170383	0.0783534	0.154992	0.0547135
XPA	blue	blue	0.0670746	0.091361	0.00837468	0.0460446	0.0611456	0.0330909	0.0281422	0.0210852
NCBP1	turquoise	turquoise	-0.0101944	-0.00238296	0.107705	0.0287419	0.0193158	0.0566801	0.0140094	0.00473939
ENSBGRG00000001539	brown	brown	0.138403	0.0269532	-0.0234143	0.229676	0.129452	0.244199	0.0534577	0.0667366
DCAF10	turquoise	turquoise	-0.0174291	0.0298797	0.0732683	0.00896673	-0.0114188	0.0426708	-0.0279187	-0.00767839
EXOSC3	turquoise	turquoise	0.0359844	-0.0129131	0.0495972	0.0599193	0.0843592	0.0508684	0.0685822	-0.00787395
ZCCHC7	turquoise	turquoise	0.0548429	0.0314621	0.111986	0.100735	0.0246932	0.110715	-0.0078871	0.0311546
ENSBGRG00000002964	turquoise	turquoise	0.041957	0.0587059	0.12013	0.0312072	-0.0132525	0.0185272	-0.0144294	0.0370285
GNE	turquoise	turquoise	-0.0876164	-0.0379859	0.193072	0.072664	-0.0158219	0.199138	-0.0186866	-0.00256912
CLTA	turquoise	turquoise	0.0414706	0.00254235	0.122563	0.104548	0.166564	0.147065	0.188135	-0.0255833
GLIPR2	blue	blue	-0.065911	0.435194	-0.0729429	-0.111046	0.000890006	0.0384604	-0.0552309	-0.0397996
RECK	blue	blue	0.000673215	0.350599	-0.0876275	-0.0849324	-0.0425489	-0.0434275	-0.0789521	-0.0108559
HINT2	green	green	0.289274	-0.0292724	-0.0897743	0.35783	0.458569	0.286828	0.2642	0.0677339
GBA2	pink	pink	-0.00859994	-0.0337199	-0.00752102	0.0819336	0.0410059	0.168084	-0.0461786	0.240097
TLN1	turquoise	turquoise	-0.221436	-0.0672279	0.347015	-0.192317	-0.135659	-0.089538	0.00774366	-0.0824422
TPM2	blue	blue	0.0436304	0.275868	-0.17244	-0.0531195	-0.0115221	-0.0912789	-0.0405115	0.0179107
CA9	brown	brown	-0.0122827	-0.0471921	-0.0341321	0.155893	0.13121	0.343021	-0.0446109	0.0434372
ENSBGRG00000006024	brown	brown	0.0443445	0.0189589	-0.0161031	0.10393	0.142587	0.160515	0.0707302	0.0244117
ENSBGRG00000008797	brown	brown	0.0816139	0.0139193	-0.00497753	0.233732	0.142984	0.341132	0.0107353	0.0799853
STOML2	yellow	yellow	0.355325	0.086274	-0.124258	0.30617	0.388999	0.147083	0.264357	0.0527049
TLE1	blue	blue	-0.0545269	0.290825	0.0559632	-0.0786546	-0.0565794	0.0120817	-0.0565615	-0.0211341
TLE4	turquoise	turquoise	0.116171	0.0693973	0.128703	0.149048	0.0726765	0.104213	0.0777612	0.067263
CEP78	turquoise	turquoise	0.0151798	-0.0418094	0.0778252	0.0529479	0.0257976	0.0641119	0.0239288	0.0282604
GNAQ	brown	brown	0.0741913	0.183137	-0.0522916	0.248448	0.141819	0.454136	-0.0459474	0.0832725
VPS13A	turquoise	turquoise	0.00454921	-0.00300567	0.185119	0.0831212	0.0161916	0.108625	0.00836871	0.00512809
RFK	turquoise	turquoise	-0.00214268	-0.0388609	0.0850834	0.0219323	0.00700945	0.0119051	0.034949	-0.00209696
PCSK5	blue	blue	0.242852	0.366892	-0.175603	0.194531	0.104779	0.131341	0.0356311	0.104579
OSTF1	turquoise	turquoise	-0.142685	-0.0651929	0.251296	-0.0707691	-0.0406316	0.0389904	0.00674455	-0.0595023
ZFAND5	turquoise	turquoise	0.0105651	0.108174	0.135764	0.0209931	0.0144866	0.00253979	0.0821639	-0.0470652
CEMIP2	blue	blue	0.202996	0.128013	-0.0182367	0.161841	0.0886558	0.0280721	0.0299202	0.0497255
KLF9	blue	blue	0.0313453	0.157971	-0.040647	0.0312727	0.00942288	0.0704666	-0.0337347	0.0177245
ENSBGRG00000000389	turquoise	turquoise	-0.140071	0.00274326	0.296525	-0.098443	-0.108137	-0.0224216	-0.0326355	-0.0557957
FAM189A2	blue	blue	0.160415	0.0913435	-0.0741329	0.167086	0.126517	0.0959321	0.047	0.00779413
ENSBGRG00000001216	black	black	0.263567	0.102343	-0.0365595	0.407746	0.249056	0.279061	0.0902193	0.0325324
PIP5K1B	turquoise	turquoise	-0.159968	-0.118819	0.217416	0.0131391	-0.0245563	0.198183	-0.0457698	0.0107309
PGM5	blue	blue	-0.039724	0.398634	-0.0761895	-0.137944	-0.0769443	-0.0637755	-0.105219	-0.0296297
DOCK8	turquoise	turquoise	-0.199793	-0.247722	0.37006	-0.111495	-0.113316	-0.0311354	-0.0125117	-0.0434768
SMARCA2	turquoise	turquoise	-0.0591828	0.173445	0.131093	-0.0820757	-0.0825011	-0.0140416	-0.0438489	-0.0149214
RFX3	turquoise	turquoise	-0.0584918	0.03041	0.0823561	-0.0358471	-0.081524	0.0233021	-0.0476662	-0.0174562
GLIS3	blue	blue	0.0398369	0.473017	-0.140607	-0.089567	-0.0862839	-0.0667729	-0.139149	-0.0324269
ENSBGRG00000005568	turquoise	turquoise	0.0678554	0.0835451	0.0431996	0.096971	0.241773	0.128612	0.249039	-0.0334929
CDC37L1	blue	blue	0.0738714	0.114481	-0.000854628	0.0597276	0.0752863	0.0419398	0.0401373	0.0116786
RCL1	blue	blue	0.199011	0.142115	-0.0376257	0.147931	0.126272	0.0250844	0.0778029	0.0379281
RIC1	turquoise	turquoise	-0.0119561	-0.00591113	0.259088	-0.0263115	-0.0750282	-0.0659967	0.00977252	-0.0355487
ERMP1	brown	brown	0.10856	0.0419066	-0.0170387	0.186505	0.14363	0.23378	0.020602	0.0667775
KIAA2026	turquoise	turquoise	0.0283952	-0.00885508	0.165646	0.103449	0.0434701	0.114718	0.022949	0.0189792
ENSBGRG00000006611	turquoise	turquoise	-0.0324329	-0.0225259	0.0820817	0.0016114	-0.00339264	0.0318327	0.00688933	0.00250031
UHRF2	turquoise	turquoise	-0.0587046	-0.0217	0.20777	-0.0292067	-0.0549317	-0.00816809	-0.00214503	-0.0269372
KDM4C	turquoise	turquoise	-0.116048	-0.0426372	0.2528	-0.0573591	-0.087443	0.0272458	-0.0549483	-0.0245741
PTPRD	blue	blue	-0.00530691	0.425878	-0.100309	-0.0809398	-0.0460145	-0.00861846	-0.0972409	0.000439354
NFIB	blue	blue	0.245177	0.362298	-0.189423	0.253806	0.179845	0.2904	0.0611363	0.132703
TTC39B	turquoise	turquoise	-0.0380567	-0.0797012	0.145997	0.0435999	0.019035	0.110171	-0.00473588	0.044062
SNAPC3	turquoise	turquoise	0.00510414	0.0348573	0.0444657	0.0255126	0.024764	0.0517311	0.00429862	0.00309595
PSIP1	turquoise	turquoise	-0.0369621	0.0274513	0.155807	-0.0130631	0.00145528	0.0347045	0.066402	-0.0159748
CCDC171	turquoise	turquoise	-0.0157737	0.0800166	0.0248808	-0.0300941	-0.0329051	0.0055827	-0.0223821	0.0159908
BNC2	blue	blue	0.207648	0.404813	-0.172612	0.0256861	-0.00270406	-0.0856592	0.0121769	0.0356211
ENSBGRG00000001168	blue	blue	0.147568	0.405055	-0.15233	-0.0156175	-0.0160395	-0.0744092	-0.0196205	0.0218846
CNTLN	blue	blue	0.0884044	0.270856	-0.0939999	0.00264821	-0.00363884	0.00701207	-0.0509954	0.0385534
SH3GL2	brown	brown	-0.0141563	-0.0187559	0.0105883	0.216511	0.132129	0.417849	0.00117932	0.0815403
HAUS6	blue	blue	0.0450006	0.0660126	0.0106168	0.0365581	0.0295646	0.0348768	0.00205246	0.0139773
DENND4C	brown	brown	0.0356039	0.0420927	0.0546429	0.127928	0.0620265	0.217528	-0.0109179	0.0456122
ENSBGRG00000001942	red	red	0.442067	0.0571479	-0.122421	0.32723	0.430046	0.0673799	0.630183	-0.00257259
MLLT3	turquoise	turquoise	-0.0581325	0.0826601	0.0709127	0.042316	0.00923903	0.210189	-0.0468266	0.0426257
FOCAD	blue	blue	0.0938982	0.107147	-0.00781212	0.0702595	0.045623	0.0593312	0.00781728	0.0514472
ENSBGRG00000002533	turquoise	turquoise	0.030121	0.00482601	0.0758465	0.0335027	0.047591	0.0142242	0.0483571	-0.00527085
ENSBGRG00000002626	red	red	0.433733	0.0930298	-0.126641	0.341582	0.427162	0.0986078	0.511632	-0.0174116
ENSBGRG00000000412	turquoise	turquoise	0.0515799	0.00426253	0.0450868	0.043681	0.0569386	-0.011672	0.055295	-0.0171426
CAAP1	turquoise	turquoise	-0.0873148	-0.0810696	0.191878	-0.024928	-0.0303245	0.0319149	0.000701414	-0.0208345
PLAA	turquoise	turquoise	-0.0383371	-0.0443446	0.152928	0.00604803	-0.0017864	0.0231962	0.0138832	-0.0182479
IFT74	blue	blue	0.0361292	0.138282	-0.0273711	0.0226037	0.0189413	0.0616457	-0.0269569	0.0238783
MOB3B	blue	blue	0.00902915	0.173789	-0.0481565	0.0304086	0.000426922	0.115364	-0.0565154	0.0287964
C9orf72	blue	blue	0.0357764	0.0966676	-0.0212675	0.0386057	0.0239272	0.0690018	-0.0305282	0.0257722
ACO1	blue	blue	0.156203	0.168524	-0.0624445	0.155974	0.164623	0.15206	0.0318551	0.0489972
DDX58	turquoise	turquoise	0.00690562	0.0378732	0.0436735	-0.00453801	-0.0191011	0.00283325	-0.0128002	0.00490474
TOPORS	turquoise	turquoise	-0.176204	-0.127418	0.33863	-0.101646	-0.102322	-0.0201342	0.0165662	-0.0504346
ENSBGRG00000001402	green	green	0.244391	-0.0110604	-0.046395	0.300028	0.404273	0.236459	0.249537	0.0459818
ENSBGRG00000001455	blue	blue	0.0689864	0.766418	-0.369179	-0.0792663	-0.0199076	0.0105142	-0.148097	-0.0317364
CCDC25	blue	blue	0.0367189	0.0844473	-0.00438106	0.0342337	0.0708137	0.0582827	0.0166864	0.0110289
SCARA5	blue	blue	0.000350268	0.421859	-0.0962459	-0.0876159	-0.0124439	-0.0330728	-0.0377148	-0.0280099
ZNF395	brown	brown	0.0263527	-0.0019661	0.0117762	0.0776985	0.0529065	0.13674	0.00546856	0.0492351
INTS9	turquoise	turquoise	-0.0568458	-0.0199321	0.1255	-0.00527726	-0.0104261	0.0557233	-0.0133459	-0.0122874
HMBOX1	turquoise	turquoise	-0.00553766	0.060939	0.087552	0.0406727	0.0017001	0.105521	-0.0194146	0.00580825
ENSBGRG00000002206	turquoise	turquoise	-0.0984702	-0.045229	0.246828	0.0526655	-0.0218031	0.15851	-0.02364	-0.0111137
MSRA	brown	brown	0.0531367	0.0787372	0.0172519	0.139015	0.110701	0.220149	0.014241	0.0363799
PINX1	turquoise	turquoise	0.0107409	-0.0379644	0.121691	0.0335797	0.0363784	0.0118809	0.0536951	-0.0217428
MTMR9	turquoise	turquoise	0.00712804	-0.0251431	0.08812	0.0296312	0.0132026	0.0190288	-0.000189813	0.0195607
FDFT1	brown	brown	0.0247124	0.070237	-0.00188043	0.10035	0.11301	0.202882	0.02613	0.0571287
CTSB	blue	blue	0.0307327	0.565352	-0.150433	-0.0609907	0.0315808	0.0308065	-0.0594328	-0.00850296
HPGD	brown	brown	0.032249	0.00449771	-0.0049569	0.185223	0.147844	0.3384	0.0472029	0.0646158
SAP30	turquoise	turquoise	-0.0143856	0.0213775	0.0671052	0.00152876	0.0280536	0.0306765	0.0355728	0.00201992
HMGB2	turquoise	turquoise	-0.100547	-0.1268	0.271807	-0.0539127	-0.0272866	-0.00314708	0.0491619	0.0233902
GALNT7	turquoise	turquoise	-0.0384481	-0.0217626	0.105944	0.0723538	0.0116386	0.184515	-0.0137425	0.029257
CLCN3	turquoise	turquoise	0.00999571	-0.112641	0.121059	0.153499	0.101208	0.240529	0.0364476	0.0721272
SH3RF1	yellow	yellow	0.407212	0.085873	-0.0937382	0.43338	0.295214	0.227526	0.126722	0.112565
CBR4	yellow	yellow	0.271208	0.00732765	-0.0750306	0.236457	0.277909	0.0912603	0.146715	0.0697706
ENSBGRG00000015322	blue	blue	0.0712393	0.202376	-0.0743532	0.169024	0.0936262	0.297988	-0.0427845	0.0946758
ANXA10	brown	brown	-0.0521205	-0.053621	-0.0452604	0.135548	0.0749286	0.344985	-0.102089	0.0103246
ENSBGRG00000015700	turquoise	turquoise	0.0500244	-0.0378194	0.176358	0.0901723	0.0329859	0.0701895	0.0428334	0.0512793
ENSBGRG00000021854	turquoise	turquoise	0.0226489	0.0387658	0.0914578	0.0491744	0.0494528	0.0677901	0.0744049	-0.00857037
AKAP8	turquoise	turquoise	0.028731	-0.033715	0.101604	0.0391983	0.0201582	0.0125278	0.0307102	0.0572171
AKAP8L	brown	brown	0.0721147	0.0806584	-0.00907175	0.121164	0.0717477	0.170491	-0.00189215	0.0974558
RAB8A	brown	brown	0.0736555	0.0324666	0.0119292	0.120396	0.120651	0.141649	0.0692543	0.0294697
ENSBGRG00000011095	turquoise	turquoise	-0.0696579	-0.104994	0.130171	-0.00926656	-0.0204098	0.0355009	0.0291639	-0.0107983
ENSBGRG00000011352	turquoise	turquoise	0.0470607	0.0169321	0.0414216	0.0416944	0.103962	0.0257617	0.0953635	-0.0170518
KLF2	blue	blue	-0.00917997	0.339108	-0.0547504	-0.114102	-0.0714785	-0.117437	-0.0872779	-0.00932236
EPS15L1	turquoise	turquoise	-0.0561191	0.0385957	0.0825173	-0.0198255	-0.019956	0.0604903	-0.0357693	-0.0022184
ENSBGRG00000014660	turquoise	turquoise	0.00321651	-0.0238168	0.106004	0.0193394	0.00943878	0.00219549	0.0112507	0.0121019
MYO9B	turquoise	turquoise	-0.0740573	-0.0765004	0.170466	-0.033476	-0.0454202	-0.00836629	-0.0201844	-0.00943717
ENSBGRG00000024682	blue	blue	0.0879904	0.114401	-0.0295552	0.0784665	0.126175	0.0777953	0.078271	0.0116622
MRPL34	green	green	0.156293	-0.00503498	-0.0695927	0.157557	0.217063	0.092846	0.104249	0.0631998
PGLS	brown	brown	0.0841557	0.0312308	0.009397	0.13266	0.168851	0.153665	0.114624	0.020471
JAK3	turquoise	turquoise	-0.148842	-0.129901	0.199372	-0.0871249	-0.0737012	0.00683325	-0.0291727	-0.0297115
RPL18A	red	red	0.43511	0.00395831	-0.0966063	0.265457	0.426773	-0.0673785	0.687271	-0.0956831
ENSBGRG00000026182	turquoise	turquoise	0.00547831	0.00434642	0.0525646	0.0503795	0.106992	0.0915858	0.0551306	-0.00686034
ENSBGRG00000026213	brown	brown	-0.0459011	-0.035962	0.0265053	0.285471	0.266187	0.608403	0.13184	0.0516624
ENSBGRG00000026238	turquoise	turquoise	-0.222655	-0.102482	0.374897	-0.185687	-0.262543	-0.1453	0.0720663	-0.0122827
ENSBGRG00000026247	turquoise	turquoise	-0.00754299	-0.0269914	0.0708066	-0.00524317	-0.00625571	-0.024941	0.047016	-0.0098848
PGPEP1	turquoise	turquoise	-0.0668069	-0.0332093	0.127701	0.00630322	-0.00175548	0.0930253	0.0144105	-0.000524492
SSBP4	turquoise	turquoise	-0.109727	0.07544	0.0978939	-0.123842	-0.0781623	-0.0545157	-0.00909534	-0.0522633
ISYNA1	blue	blue	0.0566539	0.0740235	-0.033975	0.0499638	0.0539561	0.0329228	0.0108609	0.00940995
ELL	turquoise	turquoise	-0.00383032	-0.0246869	0.1413	0.0520989	0.0178068	0.0647077	0.00730179	0.0247608
ENSBGRG00000026382	turquoise	turquoise	0.0170345	0.0675506	0.035086	0.0341879	0.089724	0.072277	0.0988799	-0.0151037
UBA52	red	red	0.241931	-0.179404	0.120295	0.0953237	0.27762	-0.166226	0.698553	-0.166007
ENSBGRG00000026408	turquoise	turquoise	0.0468681	0.0359836	0.0336846	0.0490272	0.126546	0.0460001	0.136205	-0.0116748
UPF1	turquoise	turquoise	0.100508	-0.0258634	0.0458281	0.149192	0.151178	0.127587	0.146555	0.0349906
ENSBGRG00000000977	blue	blue	0.196134	0.174599	-0.126337	0.102113	0.140792	-0.0236245	0.0520669	0.0619408
COPE	green	green	0.20703	0.151868	-0.0873337	0.211637	0.321798	0.180018	0.187922	0.0213267
ENSBGRG00000001163	blue	blue	0.123034	0.268827	-0.122801	0.0249902	0.0986057	-0.0368107	0.0435382	0.008331
ENSBGRG00000001503	blue	blue	0.0208269	0.0658296	-0.0255079	0.0429094	0.0652798	0.0815918	0.0352197	0.0122718
RFXANK	turquoise	turquoise	0.0232592	0.00162964	0.0241378	0.0415192	0.0572674	0.0584232	0.0500662	0.0060917
MAU2	turquoise	turquoise	-0.0973359	-0.0517415	0.188016	-0.0234248	-0.0514729	0.0559053	-0.0470379	-0.00899822
GATAD2A	turquoise	turquoise	-0.0836334	-0.053353	0.213319	-0.00546175	-0.0214963	0.0794585	-0.0117346	0.0363945
ENSBGRG00000001969	turquoise	turquoise	0.0169641	-0.00415268	0.0673921	0.0454751	0.0560655	0.0478934	0.0554571	-0.00692393
YJEFN3	green	green	0.268379	0.0694997	-0.0978398	0.301316	0.438236	0.239998	0.253566	0.0544037
WNT9A	blue	blue	0.0272662	0.114194	-0.079974	0.00191215	-0.0135155	0.0295583	-0.0772786	0.19704
GUK1	turquoise	turquoise	0.0893431	-0.00896218	0.0639894	0.145046	0.224095	0.153948	0.208676	0.0126272
ADAMTS2	blue	blue	0.0695039	0.357785	-0.0999773	-0.0441617	-0.0130462	-0.0604113	-0.0444875	0.00766327
RUFY1	blue	blue	0.0896441	0.126708	-0.0067418	0.0630297	0.0565424	0.0408566	0.00793576	0.0419891
HNRNPH1	turquoise	turquoise	0.122977	0.159204	0.136548	0.0759915	0.0036196	-0.0231307	0.0359777	0.0349297
MAML1	turquoise	turquoise	-0.0215534	-0.0306891	0.214594	0.0177626	-0.0159148	0.00785701	-0.00171007	-0.0178396
MGAT4B	turquoise	turquoise	0.0219618	0.0187982	0.0606018	0.0726767	0.105322	0.112823	0.0705594	-0.00136446
SQSTM1	turquoise	turquoise	-0.076192	0.0750419	0.236292	-0.0803587	-0.101819	-0.0974938	0.0580962	-0.0489205
RNF130	turquoise	turquoise	-0.0963045	0.0905402	0.176674	-0.107578	-0.0940244	-0.0408981	-0.0440952	-0.0472855
[truncated: 3,746 more rows]
