# Supplementary material for: The High‐Altitude Adaptation Characteristics of Microbiota‐Host Cross‐Talk in Yak Gastrointestinal Track
Source: Adv Sci (Weinh). 2025 Oct 27;13(1):e14862. doi: 10.1002/advs.202514862 (PMC12767066; doi:10.1002/advs.202514862)
Supplement: Supplementary file 6 — Supplemental Table 5 [file ADVS-13-e14862-s007.xlsx]

## Sheet: Table S5
Table S5. GO analysis of different modules
Modules	GO term	GO term number	p-value	q-value	Gene
Pink	anatomical structure development	GO:0048856	6.13153e-07	6.21243	ROBO1,TP63,LUZP1,SFN,NYAP2,EPHA4,FMNL2,TANC1,ITGAV,OPHN1,ECM1,PALMD,IGSF3,F3,EDN2,MET,YBX3,PTHLH,TST,RBFOX2,RND1,AQP5,HOXC6,HOXC5,APBB2,AQP3,NTRK2,KLF4,ASTN2,PITX1,CTNNA1,MEIS1,SASH1,CD109,ANXA2,MYO1E,SYNE2,ACTN1,FERMT1,BMP2,SOX6,YAP1,PTPN14,IRF6,PLXNA2,DYRK3,DIAPH3,SMAD1,GAB1,PDGFC,TJP1,ARHGAP5,PAX9,JAG2,NDRG1,SDK2,POLG2,TANC2,KRT17,IRX5,IRX3,CDH13,NECTIN2,LAMA3,RBBP8,SERPINB5,INKA1,MYO10,MDFI,R…
	developmental process	GO:0032502	1.26869e-06	5.89665	ROBO1,TP63,LUZP1,SFN,NYAP2,EPHA4,FMNL2,TANC1,ITGAV,OPHN1,ECM1,PALMD,IGSF3,F3,EDN2,MET,YBX3,PTHLH,TST,RBFOX2,RND1,AQP5,HOXC6,HOXC5,APBB2,AQP3,NTRK2,KLF4,ASTN2,PITX1,CTNNA1,MEIS1,SASH1,CD109,ANXA2,MYO1E,SYNE2,ACTN1,FERMT1,BMP2,SOX6,YAP1,PTPN14,IRF6,PLXNA2,DYRK3,DIAPH3,SMAD1,GAB1,PDGFC,TJP1,ARHGAP5,PAX9,JAG2,NDRG1,SDK2,POLG2,TANC2,KRT17,IRX5,IRX3,CDH13,NECTIN2,LAMA3,RBBP8,SERPINB5,INKA1,MYO10,DLK2,M…
	multicellular organismal process	GO:0032501	1.8552e-06	5.73161	ROBO1,TP63,LUZP1,SFN,NYAP2,EPHA4,TANC1,ITGAV,OPHN1,ECM1,IGSF3,F3,EDN2,ENSBGRG00000022817,MET,YBX3,PTHLH,RBFOX2,RND1,AQP5,HOXC6,HOXC5,APBB2,HADH,USP53,AQP3,NTRK2,KLF4,ASTN2,STOML2,PITX1,CTNNA1,AGPAT2,MEIS1,SASH1,CD109,MCC,ANXA2,MYO1E,SYNE2,FERMT1,BMP2,SOX6,CADM1,YAP1,PTPN14,IRF6,PLXNA2,DYRK3,DIAPH3,SMAD1,GAB1,PDGFC,IGF1R,CEMIP,TJP1,ARHGAP5,JAG2,NDRG1,FABP5,SDK2,POLG2,TANC2,KRT17,IRX5,IRX3,CDH13,NE…
	multicellular organism development	GO:0007275	7.75128e-06	5.11063	ROBO1,TP63,LUZP1,SFN,NYAP2,EPHA4,ITGAV,OPHN1,ECM1,IGSF3,F3,EDN2,MET,YBX3,PTHLH,RBFOX2,RND1,AQP5,HOXC6,HOXC5,APBB2,NTRK2,KLF4,ASTN2,PITX1,CTNNA1,MEIS1,SASH1,CD109,ANXA2,MYO1E,SYNE2,FERMT1,BMP2,SOX6,YAP1,PTPN14,IRF6,PLXNA2,DIAPH3,SMAD1,GAB1,PDGFC,TJP1,JAG2,NDRG1,SDK2,POLG2,TANC2,KRT17,IRX5,IRX3,CDH13,LAMA3,RBBP8,SERPINB5,INKA1,MDFI,RBP4,FGFR2,VCL,SFRP1,NRG1,TRIP6,NDE1,EMP2,HS3ST6,TENM4,NHS
	system development	GO:0048731	0.000450869	3.34595	ROBO1,TP63,LUZP1,NYAP2,EPHA4,ITGAV,OPHN1,ECM1,IGSF3,F3,EDN2,YBX3,PTHLH,RBFOX2,RND1,AQP5,HOXC6,HOXC5,APBB2,NTRK2,KLF4,ASTN2,PITX1,CTNNA1,MEIS1,SASH1,ANXA2,MYO1E,SYNE2,BMP2,SOX6,YAP1,PTPN14,PLXNA2,DIAPH3,SMAD1,GAB1,PDGFC,TJP1,JAG2,NDRG1,SDK2,IRX5,IRX3,CDH13,SERPINB5,INKA1,MDFI,RBP4,FGFR2,VCL,SFRP1,NRG1,NDE1,EMP2,TENM4,NHS
	regulation of response to stimulus	GO:0048583	0.0502043	1.29926	ROBO1,TP63,MECOM,SFN,EPHA4,ITGAV,TSPAN6,OPHN1,S100A4,ECM1,S100A9,S100A12,S100A8,F3,GADD45A,EDN2,MET,YBX3,FGFR3,PTPN13,NTRK2,KLF4,STOML2,SH3RF1,CTNNA1,LTBP1,SASH1,CD109,MCC,ANXA2,FERMT1,BMP2,CADM1,YAP1,DYRK3,IGF1R,JAG2,FABP5,TAX1BP3,CDH13,NOP53,NECTIN2,IER3,DLK2,FGFR2,SFRP1,NRG1,MFHAS1,WWC2,TRIP6,CLDN4,EMP2
	cellular developmental process	GO:0048869	0.0548364	1.26093	ROBO1,TP63,SFN,NYAP2,EPHA4,TANC1,ITGAV,OPHN1,ECM1,EDN2,MET,YBX3,PTHLH,TST,RBFOX2,RND1,APBB2,NTRK2,KLF4,ASTN2,PITX1,CTNNA1,MEIS1,CD109,ANXA2,MYO1E,SYNE2,ACTN1,BMP2,SOX6,YAP1,IRF6,DYRK3,DIAPH3,SMAD1,JAG2,NDRG1,SDK2,KRT17,IRX3,NECTIN2,LAMA3,DLK2,MDFI,VCL,ENSBGRG00000026583,SFRP1,NRG1,MFHAS1,NDE1,EMP2,TENM4,NHS
	cell differentiation	GO:0030154	0.0548364	1.26093	ROBO1,TP63,SFN,NYAP2,EPHA4,TANC1,ITGAV,OPHN1,ECM1,EDN2,MET,YBX3,PTHLH,TST,RBFOX2,RND1,APBB2,NTRK2,KLF4,ASTN2,PITX1,CTNNA1,MEIS1,CD109,ANXA2,MYO1E,SYNE2,ACTN1,BMP2,SOX6,YAP1,IRF6,DYRK3,DIAPH3,SMAD1,JAG2,NDRG1,SDK2,KRT17,IRX3,NECTIN2,LAMA3,DLK2,MDFI,VCL,ENSBGRG00000026583,SFRP1,NRG1,MFHAS1,NDE1,EMP2,TENM4,NHS
	positive regulation of biological process	GO:0048518	0.060256	1.22	ROBO1,TP63,MECOM,ETS2,SFN,CCL20,EPHA4,NCKAP1,ITGAV,TSPAN6,S100A4,ECM1,S100A9,S100A12,S100A8,F3,GADD45A,EDN2,ENSBGRG00000022817,MET,YBX3,FGFR3,APBB2,HADH,AQP3,NTRK2,KLF4,STOML2,PITX1,CTNNA1,AGPAT2,MEIS1,SASH1,ANXA2,SYNE2,FERMT1,BMP2,SOX6,CADM1,YAP1,ZBTB48,IRF6,PKP1,DYRK3,SMAD1,GAB1,PDGFC,IGF1R,CEMIP,TJP1,ARHGAP5,PAX9,JAG2,FABP5,KRT17,IRX3,CDH13,NOP53,NECTIN2,MYO10,IER3,RBP4,FGFR2,ENSBGRG0000002658…
	positive regulation of cellular process	GO:0048522	0.198261	0.702763	ROBO1,TP63,MECOM,ETS2,SFN,CCL20,EPHA4,NCKAP1,ITGAV,S100A4,ECM1,S100A9,S100A12,S100A8,F3,GADD45A,EDN2,ENSBGRG00000022817,MET,FGFR3,APBB2,HADH,NTRK2,KLF4,STOML2,PITX1,CTNNA1,AGPAT2,MEIS1,SASH1,ANXA2,SYNE2,FERMT1,BMP2,SOX6,CADM1,YAP1,ZBTB48,IRF6,PKP1,DYRK3,SMAD1,PDGFC,IGF1R,CEMIP,ARHGAP5,PAX9,JAG2,FABP5,KRT17,IRX3,CDH13,NOP53,NECTIN2,MYO10,IER3,RBP4,FGFR2,ENSBGRG00000026583,SFRP1,NRG1,MFHAS1,TRIP6,C…
	cell communication	GO:0007154	0.23784	0.623716	ROBO1,ENSBGRG00000000707,TP63,MECOM,GPR87,SFN,EPHA4,RND3,NCKAP1,ITGAV,TSPAN6,OPHN1,S100A4,ECM1,S100A9,S100A12,S100A8,F3,GADD45A,EDN2,ENSBGRG00000011825,MET,YBX3,PTHLH,TMEM117,RND1,TEAD4,SYNGR1,ENSBGRG00000008554,FGFR3,PTPN13,HADH,NTRK2,KLF4,STOML2,SH3RF1,CTNNA1,TENM2,LTBP1,SASH1,PTPRK,CD109,MCC,MYO1E,FERMT1,BMP2,YAP1,PLXNA2,DYRK3,DIAPH3,SMAD1,GAB1,RAPGEF2,PDGFC,IGF1R,ARHGAP5,JAG2,NDRG1,FABP5,TAX1…
	signal transduction	GO:0007165	0.305852	0.514489	ROBO1,ENSBGRG00000000707,TP63,MECOM,GPR87,SFN,EPHA4,RND3,NCKAP1,ITGAV,TSPAN6,OPHN1,S100A4,ECM1,S100A9,S100A12,S100A8,F3,GADD45A,EDN2,ENSBGRG00000011825,MET,YBX3,PTHLH,TMEM117,RND1,TEAD4,ENSBGRG00000008554,FGFR3,PTPN13,NTRK2,KLF4,STOML2,SH3RF1,CTNNA1,TENM2,LTBP1,SASH1,PTPRK,CD109,MCC,MYO1E,FERMT1,BMP2,YAP1,PLXNA2,DYRK3,DIAPH3,SMAD1,GAB1,RAPGEF2,PDGFC,IGF1R,ARHGAP5,JAG2,NDRG1,FABP5,TAX1BP3,CDH13,NO…
	signaling	GO:0023052	0.317093	0.498813	ROBO1,ENSBGRG00000000707,TP63,MECOM,GPR87,SFN,EPHA4,RND3,NCKAP1,ITGAV,TSPAN6,OPHN1,S100A4,ECM1,S100A9,S100A12,S100A8,F3,GADD45A,EDN2,ENSBGRG00000011825,MET,YBX3,PTHLH,TMEM117,RND1,TEAD4,SYNGR1,ENSBGRG00000008554,FGFR3,PTPN13,HADH,NTRK2,KLF4,STOML2,SH3RF1,CTNNA1,TENM2,LTBP1,SASH1,PTPRK,CD109,MCC,ANXA2,MYO1E,FERMT1,BMP2,YAP1,PLXNA2,DYRK3,DIAPH3,SMAD1,GAB1,RAPGEF2,PDGFC,IGF1R,ARHGAP5,JAG2,NDRG1,FABP…
	transport	GO:0006810	1	0	SFN,ITGAV,GRIA3,OPHN1,SLC16A1,CLCA2,TST,AQP5,HADH,PRSS12,AQP3,NTRK2,SLC44A1,ANXA2,MYO1E,SYNE2,FERMT1,BMP2,PTPN14,DIAPH3,IGF1R,CEMIP,SLC25A21,FABP5,SLC12A4,CDH13,ENSBGRG00000017097,IER3,RBP4,GSTO1,SFRP1,NRG1,NDE1,EMP2
	RNA metabolic process	GO:0016070	1	0	VGLL3,TP63,MECOM,ETS2,SFN,ECM1,GADD45A,MET,YBX3,RBFOX2,HOXC6,HOXC5,TEAD4,APBB2,KLF4,PITX1,MEIS1,PTPRK,ANXA2,ADARB2,BMP2,ID1,TRIM29,YAP1,ZBTB48,IRF6,PKP1,SMAD1,PAX9,IRX5,IRX3,CDH13,NOP53,SFRP1,NRG1,WWC2,MRTFB,SNRNP25,CCND1
	cellular component assembly	GO:0022607	1	0	TP63,NCKAP1,OPHN1,MET,AQP5,NTRK2,STOML2,CBR4,CTNNA1,SURF1,PTPRK,ANXA2,SYNE2,ACTN1,FERMT1,ENSBGRG00000009705,YAP1,PKP1,DIAPH3,TJP1,SDK2,IRX3,CDH13,NOP53,NECTIN2,ENSBGRG00000024405,MYO10,GNMT,COL17A1,VCL,NRG1,NDE1,EMP2,TENM4
	protein metabolic process	GO:0019538	1	0	EPHA4,ITGAV,OPHN1,F3,GADD45A,ENSBGRG00000013984,MET,ENSBGRG00000003669,FGFR3,PTPN13,PRSS12,USP53,NTRK2,KLF4,STOML2,SH3RF1,SASH1,PTPRK,ENSBGRG00000006887,CD109,ENSBGRG00000024489,MAP4K5,ANXA2,GPHN,BMP2,GALNT18,ENSBGRG00000005719,PTPN14,DYRK3,RAPGEF2,PDGFC,IGF1R,ENSBGRG00000012385,CEMIP,KRT17,TAX1BP3,ENSBGRG00000022984,NOP53,ENSBGRG00000023898,PTPRG,IER3,FGFR2,SFRP1,HS3ST6,CCND1
	regulation of metabolic process	GO:0019222	1	0	VGLL3,TP63,MECOM,ETS2,SFN,EPHA4,ITGAV,ENSBGRG00000022960,OPHN1,FMO5,ECM1,F3,GADD45A,ENSBGRG00000022817,MET,YBX3,PTHLH,RBFOX2,HOXC6,HOXC5,TEAD4,FGFR3,PTPN13,APBB2,HADH,NTRK2,KLF4,STOML2,PITX1,AGPAT2,MEIS1,SASH1,PTPRK,CD109,ANXA2,FERMT1,BMP2,ID1,TRIM29,CADM1,YAP1,ZBTB48,IRF6,PKP1,SMAD1,PDGFC,ENSBGRG00000012385,CEMIP,PAX9,FABP5,KRT17,IRX5,IRX3,CDH13,NOP53,IER3,GNMT,SFRP1,NRG1,WWC2,MRTFB,CCND1,ENSBGR…
	regulation of nucleobase-containing compound metabolic process	GO:0019219	1	0	VGLL3,TP63,MECOM,ETS2,SFN,ECM1,GADD45A,MET,YBX3,RBFOX2,HOXC6,HOXC5,TEAD4,APBB2,KLF4,PITX1,MEIS1,PTPRK,ANXA2,BMP2,ID1,TRIM29,YAP1,ZBTB48,IRF6,PKP1,SMAD1,PAX9,IRX5,IRX3,CDH13,NOP53,IER3,SFRP1,NRG1,WWC2,MRTFB,CCND1
	regulation of biosynthetic process	GO:0009889	1	0	VGLL3,TP63,MECOM,ETS2,SFN,ECM1,F3,GADD45A,ENSBGRG00000022817,MET,YBX3,PTHLH,RBFOX2,HOXC6,HOXC5,TEAD4,APBB2,NTRK2,KLF4,STOML2,PITX1,AGPAT2,MEIS1,PTPRK,ANXA2,FERMT1,BMP2,ID1,TRIM29,CADM1,YAP1,ZBTB48,IRF6,PKP1,SMAD1,ENSBGRG00000012385,PAX9,FABP5,KRT17,IRX5,IRX3,CDH13,NOP53,GNMT,SFRP1,NRG1,WWC2,MRTFB,CCND1
	regulation of macromolecule biosynthetic process	GO:0010556	1	0	VGLL3,TP63,MECOM,ETS2,SFN,ECM1,F3,GADD45A,ENSBGRG00000022817,MET,YBX3,PTHLH,RBFOX2,HOXC6,HOXC5,TEAD4,APBB2,NTRK2,KLF4,STOML2,PITX1,AGPAT2,MEIS1,PTPRK,ANXA2,FERMT1,BMP2,ID1,TRIM29,CADM1,YAP1,ZBTB48,IRF6,PKP1,SMAD1,ENSBGRG00000012385,PAX9,KRT17,IRX5,IRX3,CDH13,NOP53,SFRP1,NRG1,WWC2,MRTFB,CCND1
	regulation of gene expression	GO:0010468	1	0	VGLL3,TP63,MECOM,ETS2,SFN,ECM1,F3,GADD45A,ENSBGRG00000022817,MET,YBX3,PTHLH,RBFOX2,HOXC6,HOXC5,TEAD4,APBB2,NTRK2,KLF4,STOML2,PITX1,AGPAT2,MEIS1,PTPRK,ANXA2,FERMT1,BMP2,ID1,TRIM29,CADM1,YAP1,ZBTB48,IRF6,PKP1,SMAD1,ENSBGRG00000012385,PAX9,KRT17,IRX5,IRX3,CDH13,NOP53,SFRP1,NRG1,WWC2,MRTFB,CCND1
	regulation of macromolecule metabolic process	GO:0060255	1	0	VGLL3,TP63,MECOM,ETS2,SFN,EPHA4,ITGAV,OPHN1,ECM1,F3,GADD45A,ENSBGRG00000022817,MET,YBX3,PTHLH,RBFOX2,HOXC6,HOXC5,TEAD4,FGFR3,PTPN13,APBB2,NTRK2,KLF4,STOML2,PITX1,AGPAT2,MEIS1,SASH1,PTPRK,CD109,ANXA2,FERMT1,BMP2,ID1,TRIM29,CADM1,YAP1,ZBTB48,IRF6,PKP1,SMAD1,PDGFC,ENSBGRG00000012385,CEMIP,PAX9,KRT17,IRX5,IRX3,CDH13,NOP53,IER3,SFRP1,NRG1,WWC2,MRTFB,CCND1
	localization	GO:0051179	1	0	SFN,ITGAV,GRIA3,OPHN1,SLC16A1,CLCA2,ENSBGRG00000022817,TST,AQP5,HADH,PRSS12,AQP3,NTRK2,SLC44A1,ASTN2,STOML2,CTNNA1,LTBP1,PTPRK,MCC,ANXA2,MYO1E,SYNE2,GPHN,FERMT1,BMP2,TRIM29,YAP1,PTPN14,PLXNA2,DIAPH3,IGF1R,CEMIP,TJP1,SLC25A21,FABP5,TAX1BP3,SLC12A4,CDH13,NOP53,NECTIN2,ENSBGRG00000017097,IER3,RBP4,GSTO1,VCL,SFRP1,NRG1,MFHAS1,NDE1,EMP2
	establishment of localization	GO:0051234	1	0	SFN,ITGAV,GRIA3,OPHN1,SLC16A1,CLCA2,TST,AQP5,HADH,PRSS12,AQP3,NTRK2,SLC44A1,MCC,ANXA2,MYO1E,SYNE2,FERMT1,BMP2,PTPN14,DIAPH3,IGF1R,CEMIP,SLC25A21,FABP5,SLC12A4,CDH13,NECTIN2,ENSBGRG00000017097,IER3,RBP4,GSTO1,SFRP1,NRG1,NDE1,EMP2
	nucleic acid biosynthetic process	GO:0141187	1	0	VGLL3,TP63,MECOM,ETS2,SFN,ECM1,GADD45A,MET,YBX3,RBFOX2,HOXC6,HOXC5,TEAD4,APBB2,KLF4,PITX1,MEIS1,PTPRK,ANXA2,ADARB2,BMP2,ID1,TRIM29,YAP1,ZBTB48,IRF6,SMAD1,PAX9,IRX5,IRX3,CDH13,NOP53,SFRP1,NRG1,WWC2,MRTFB,SNRNP25,CCND1
	regulation of primary metabolic process	GO:0080090	1	0	VGLL3,TP63,MECOM,ETS2,SFN,EPHA4,ITGAV,OPHN1,FMO5,ECM1,GADD45A,MET,YBX3,RBFOX2,HOXC6,HOXC5,TEAD4,FGFR3,PTPN13,APBB2,NTRK2,KLF4,PITX1,MEIS1,SASH1,PTPRK,CD109,ANXA2,BMP2,ID1,TRIM29,YAP1,ZBTB48,IRF6,PKP1,SMAD1,PDGFC,ENSBGRG00000012385,CEMIP,PAX9,FABP5,KRT17,IRX5,IRX3,CDH13,NOP53,IER3,GNMT,SFRP1,NRG1,WWC2,MRTFB,CCND1
	RNA biosynthetic process	GO:0032774	1	0	VGLL3,TP63,MECOM,ETS2,SFN,ECM1,GADD45A,MET,YBX3,RBFOX2,HOXC6,HOXC5,TEAD4,APBB2,KLF4,PITX1,MEIS1,PTPRK,ANXA2,ADARB2,BMP2,ID1,TRIM29,YAP1,ZBTB48,IRF6,SMAD1,PAX9,IRX5,IRX3,CDH13,NOP53,SFRP1,NRG1,WWC2,MRTFB,SNRNP25,CCND1
	nucleobase-containing compound biosynthetic process	GO:0034654	1	0	VGLL3,TP63,MECOM,ETS2,SFN,AK2,ECM1,GADD45A,MET,YBX3,RBFOX2,HOXC6,HOXC5,TEAD4,APBB2,KLF4,STOML2,PITX1,MEIS1,PTPRK,ANXA2,ADARB2,BMP2,ID1,TRIM29,YAP1,ZBTB48,IRF6,SMAD1,PAX9,IRX5,IRX3,CDH13,NOP53,SFRP1,NRG1,WWC2,MRTFB,SNRNP25,CCND1
	negative regulation of cellular process	GO:0048523	1	0	ROBO1,TP63,MECOM,ETS2,SFN,EPHA4,ITGAV,TSPAN6,OPHN1,ECM1,GADD45A,MET,YBX3,PTHLH,RND1,PTPN13,APBB2,NTRK2,KLF4,ASTN2,SH3RF1,PITX1,CTNNA1,LTBP1,MEIS1,PTPRK,CD109,MCC,ANXA2,FERMT1,BMP2,ID1,SOX6,TRIM29,YAP1,PTPN14,IRF6,PKP1,DYRK3,DIAPH3,SMAD1,IGF1R,CEMIP,TJP1,PAX9,NDRG1,FABP5,TAX1BP3,IRX3,CDH13,NOP53,PTPRG,IER3,DLK2,GSTO1,FGFR2,SFRP1,NRG1,MFHAS1,WWC2,CCND1
	negative regulation of biological process	GO:0048519	1	0	ROBO1,TP63,MECOM,ETS2,SFN,EPHA4,ITGAV,TSPAN6,OPHN1,ECM1,GADD45A,MET,YBX3,PTHLH,RND1,PTPN13,APBB2,NTRK2,KLF4,ASTN2,SH3RF1,PITX1,CTNNA1,LTBP1,MEIS1,PTPRK,CD109,MCC,ANXA2,FERMT1,BMP2,ID1,SOX6,TRIM29,YAP1,PTPN14,IRF6,PKP1,DYRK3,DIAPH3,SMAD1,IGF1R,CEMIP,TJP1,PAX9,NDRG1,FABP5,TAX1BP3,IRX3,CDH13,NOP53,PTPRG,IER3,DLK2,GSTO1,FGFR2,SFRP1,NRG1,MFHAS1,WWC2,CCND1
	cellular component biogenesis	GO:0044085	1	0	TP63,NCKAP1,OPHN1,MET,AQP5,NTRK2,STOML2,CBR4,CTNNA1,SURF1,PTPRK,ANXA2,SYNE2,ACTN1,FERMT1,ENSBGRG00000009705,YAP1,PKP1,DIAPH3,TJP1,CINP,SDK2,IRX3,CDH13,NOP53,NECTIN2,ENSBGRG00000024405,MYO10,GNMT,COL17A1,VCL,NRG1,NDE1,EMP2,TENM4
blue	developmental process	GO:0032502	9.6699e-29	28.0146	NRIP1,APP,ADAMTS1,ADAMTS5,ARL13B,COL8A1,ABI3BP,NFKBIZ,NECTIN3,PHLDB2,FSTL1,MYLK,KALRN,ITGB5,APOD,PIK3CA,ENSBGRG00000013519,ARHGEF26,WWTR1,RYK,ATP2C1,PCP4,COL6A1,RUNX1,MFAP2,PINK1,ECE1,KDM1A,CLIC4,WASF2,PHACTR4,TRIP12,FN1,CCNYL1,NRP2,BMPR2,EPB41L5,ACVR2A,TNFAIP6,MAP3K20,CALCRL,COL3A1,COL5A2,ERCC3,CYFIP1,NKAP,GPC3,SMARCA1,ATP11C,FLNA,ATP6AP1,CHRDL1,PLS3,EDA,AR,TIMP1,TFE3,PRDX4,ENSBGRG00000008324,LM…
	anatomical structure development	GO:0048856	9.74953e-29	28.011	NRIP1,APP,ADAMTS1,ADAMTS5,ARL13B,COL8A1,ABI3BP,NFKBIZ,NECTIN3,PHLDB2,FSTL1,MYLK,KALRN,ITGB5,APOD,PIK3CA,ENSBGRG00000013519,ARHGEF26,WWTR1,RYK,ATP2C1,PCP4,COL6A1,RUNX1,MFAP2,PINK1,ECE1,KDM1A,CLIC4,WASF2,PHACTR4,TRIP12,FN1,CCNYL1,NRP2,BMPR2,EPB41L5,ACVR2A,TNFAIP6,MAP3K20,CALCRL,COL3A1,COL5A2,ERCC3,CYFIP1,NKAP,GPC3,SMARCA1,ATP11C,FLNA,ATP6AP1,CHRDL1,PLS3,EDA,AR,TIMP1,TFE3,PRDX4,ENSBGRG00000008324,LM…
	multicellular organism development	GO:0007275	2.71709e-27	26.5659	NRIP1,APP,ADAMTS1,ADAMTS5,ARL13B,COL8A1,ABI3BP,NFKBIZ,NECTIN3,PHLDB2,MYLK,KALRN,ITGB5,APOD,PIK3CA,ENSBGRG00000013519,WWTR1,RYK,PCP4,COL6A1,RUNX1,MFAP2,ECE1,KDM1A,CLIC4,WASF2,PHACTR4,TRIP12,FN1,CCNYL1,NRP2,BMPR2,EPB41L5,ACVR2A,TNFAIP6,MAP3K20,CALCRL,COL3A1,COL5A2,ERCC3,CYFIP1,NKAP,GPC3,SMARCA1,ATP11C,FLNA,ATP6AP1,CHRDL1,PLS3,EDA,AR,TIMP1,TFE3,PRDX4,ENSBGRG00000008324,LMNA,SEMA4A,CRABP2,ATF6,DDR2,P…
	anatomical structure morphogenesis	GO:0009653	9.94431e-26	25.0024	APP,ADAMTS1,ADAMTS5,ARL13B,COL8A1,NECTIN3,PHLDB2,MYLK,KALRN,ITGB5,ENSBGRG00000013519,ARHGEF26,WWTR1,RYK,COL6A1,MFAP2,PINK1,ECE1,CLIC4,WASF2,PHACTR4,FN1,NRP2,BMPR2,EPB41L5,ACVR2A,MAP3K20,CALCRL,COL5A2,CYFIP1,GPC3,FLNA,EDA,AR,SEMA4A,CRABP2,PBX1,CSF1,NOTCH2,TGFBR3,CCN1,USP33,ROR1,DOCK7,NFIA,ENSBGRG00000000652,ZMYM6,ACKR3,SMARCD3,PTN,PLXNA4,RALA,INHBA,GLI3,ENSBGRG00000003951,IFRD1,CAV1,LAMB1,CRPPA,TM…
	system development	GO:0048731	1.54908e-25	24.8099	NRIP1,APP,ADAMTS1,ADAMTS5,ARL13B,COL8A1,ABI3BP,NFKBIZ,NECTIN3,MYLK,KALRN,APOD,PIK3CA,ENSBGRG00000013519,WWTR1,RYK,PCP4,COL6A1,MFAP2,ECE1,KDM1A,CLIC4,WASF2,PHACTR4,FN1,CCNYL1,NRP2,BMPR2,EPB41L5,ACVR2A,TNFAIP6,CALCRL,COL3A1,COL5A2,ERCC3,CYFIP1,GPC3,SMARCA1,FLNA,ATP6AP1,CHRDL1,PLS3,EDA,AR,PRDX4,ENSBGRG00000008324,LMNA,SEMA4A,CRABP2,ATF6,DDR2,PBX1,GPR161,CSF1,NOTCH2,TGFBR3,CCN1,USP33,ROR1,DOCK7,NFIA,…
	multicellular organismal process	GO:0032501	1.37759e-24	23.8609	NRIP1,APP,ADAMTS1,ADAMTS5,ARL13B,COL8A1,ABI3BP,NFKBIZ,NECTIN3,PHLDB2,ZBTB20,FSTL1,MYLK,KALRN,ITGB5,APOD,PIK3CA,ENSBGRG00000013519,WWTR1,RYK,PCP4,COL6A1,RUNX1,MFAP2,ECE1,KDM1A,CLIC4,WASF2,PHACTR4,PDE6D,TRIP12,FN1,CCNYL1,NRP2,BMPR2,EPB41L5,ACVR2A,TNFAIP6,PLA2R1,CYBRD1,MAP3K20,GPR155,CALCRL,COL3A1,COL5A2,ERCC3,CYFIP1,NKAP,GPC3,SMARCA1,ATP11C,FLNA,ATP6AP1,CHRDL1,PLS3,EDA,AR,TIMP1,TFE3,MAGED2,PRDX4,S1…
	tissue development	GO:0009888	9.09972e-24	23.041	ADAMTS5,ARL13B,COL8A1,NFKBIZ,PHLDB2,FSTL1,MYLK,ITGB5,PIK3CA,ENSBGRG00000013519,ARHGEF26,WWTR1,ATP2C1,COL6A1,ECE1,CLIC4,PHACTR4,FN1,NRP2,BMPR2,EPB41L5,ACVR2A,COL5A2,ERCC3,GPC3,FLNA,EDA,AR,LMNA,DDR2,PBX1,GPR161,TXNIP,CSF1,NOTCH2,TGFBR3,CCN1,NFIA,RNF220,HDAC4,GPC1,CREB3L2,PTN,PLXNA4,RALA,INHBA,GLI3,ENSBGRG00000003951,IFRD1,CAV1,LAMB1,COL1A2,LRP6,MGP,SOX5,TXNRD1,NTN4,ANO6,RARG,ITGA5,KITLG,LGR5,TRIOBP…
	cell migration	GO:0016477	5.57115e-21	20.2541	JAM2,APP,ADAMTS1,ARL13B,PHLDB2,FSTL1,MYLK,ITGB5,APOD,ENSBGRG00000013519,CLIC4,WASF2,PHACTR4,TNS1,FN1,NRP2,BMPR2,EPB41L5,TNFAIP6,FAP,FLNA,TIMP1,ENSBGRG00000008324,LMNA,SEMA4A,DDR2,VCAM1,CSF1,ENSBGRG00000005321,TGFBR3,CCN1,NEXN,USP33,DOCK7,ENSBGRG00000000652,SVBP,PTN,GLI3,IGFBP3,ENSBGRG00000003951,DOCK4,CAV1,LAMB1,GPNMB,HMOX1,APPL2,ENSBGRG00000019405,ANO6,LIMA1,IGFBP6,ITGA5,DCN,KITLG,NAV3,PLXNB2,LD…
	regulation of cell migration	GO:0030334	6.8668e-21	20.1632	JAM2,APP,ADAMTS1,PHLDB2,MYLK,APOD,CLIC4,FN1,BMPR2,EPB41L5,TNFAIP6,FLNA,TIMP1,LMNA,SEMA4A,DDR2,CSF1,ENSBGRG00000005321,TGFBR3,CCN1,NEXN,DOCK7,ENSBGRG00000000652,SVBP,PTN,IGFBP3,ENSBGRG00000003951,DOCK4,CAV1,LAMB1,GPNMB,HMOX1,APPL2,ANO6,DCN,KITLG,NAV3,PLXNB2,LDB2,RUFY3,PDGFRA,SLIT2,PPP3CA,CCL21,GLIPR2,RECK,CXCL14,PDGFRB,SPARC,DAB2IP,ENG,ABL1,IL1R1,ROCK2,ADAM17,ITGB1BP1,CITED2,LAMA2,HACE1,LAMA4,THBS…
	regulation of cell motility	GO:2000145	2.69562e-20	19.5693	JAM2,APP,ADAMTS1,PHLDB2,MYLK,APOD,CLIC4,FN1,BMPR2,EPB41L5,TNFAIP6,FLNA,TIMP1,LMNA,SEMA4A,DDR2,CSF1,ENSBGRG00000005321,TGFBR3,CCN1,NEXN,DOCK7,ENSBGRG00000000652,SVBP,PTN,IGFBP3,ENSBGRG00000003951,DOCK4,CAV1,LAMB1,GPNMB,HMOX1,APPL2,ANO6,DCN,KITLG,NAV3,FBLN1,PLXNB2,LDB2,RUFY3,PDGFRA,SLIT2,PPP3CA,CCL21,GLIPR2,RECK,CCDC25,CXCL14,PDGFRB,SPARC,DAB2IP,ENG,ABL1,IL1R1,ROCK2,ADAM17,ITGB1BP1,CITED2,LAMA2,HAC…
	regulation of locomotion	GO:0040012	3.65142e-20	19.4375	JAM2,APP,ADAMTS1,PHLDB2,MYLK,APOD,RYK,CLIC4,FN1,BMPR2,EPB41L5,TNFAIP6,FLNA,TIMP1,LMNA,SEMA4A,DDR2,CSF1,ENSBGRG00000005321,TGFBR3,CCN1,NEXN,DOCK7,ENSBGRG00000000652,SVBP,PTN,PLXNA4,IGFBP3,ENSBGRG00000003951,DOCK4,CAV1,LAMB1,GPNMB,HMOX1,APPL2,ANO6,DCN,KITLG,NAV3,FBLN1,PLXNB2,LDB2,RUFY3,PDGFRA,SLIT2,PPP3CA,CCL21,GLIPR2,RECK,CCDC25,CXCL14,PDGFRB,SPARC,DAB2IP,ENG,ABL1,IL1R1,ROCK2,ADAM17,ITGB1BP1,CITED…
	locomotion	GO:0040011	1.3112e-19	18.8823	JAM2,APP,ADAMTS1,PHLDB2,MYLK,APOD,RYK,COL6A1,CLIC4,FN1,NRP2,BMPR2,EPB41L5,TNFAIP6,FLNA,TIMP1,ENSBGRG00000008324,LMNA,SEMA4A,DDR2,CSF1,ENSBGRG00000005321,TGFBR3,CCN1,NEXN,DOCK7,ENSBGRG00000000652,SVBP,ACKR3,PTN,PLXNA4,IGFBP3,ENSBGRG00000003951,DOCK4,CAV1,LAMB1,GPNMB,HMOX1,APPL2,ANO6,DCN,KITLG,NAV3,FBLN1,PLXNB2,LDB2,ENSBGRG00000019854,RUFY3,PDGFRA,SLIT2,PPP3CA,CCL21,LPAR1,GLIPR2,RECK,CCDC25,CXCL14,…
	regulation of developmental process	GO:0050793	2.62433e-19	18.581	APP,ADAMTS1,ABI3BP,NFKBIZ,PHLDB2,KALRN,PIK3CA,WWTR1,RYK,PCP4,RUNX1,PINK1,KDM1A,TRIP12,FN1,BMPR2,ACVR2A,TNFAIP6,COL5A2,NKAP,ATP11C,FLNA,AR,TFE3,SEMA4A,CRABP2,DDR2,PBX1,CSF1,NOTCH2,CCN1,MYSM1,GLIS1,ZMYM6,HDAC4,GPC1,TMEM176B,SMARCD3,PTN,PLXNA4,RALA,INHBA,GLI3,IGFBP3,ENSBGRG00000003951,IFRD1,CAV1,MGP,PDE3A,SOX5,BHLHE41,CAPRIN2,HMOX1,APPL2,NTN4,ANO6,RARG,ZNF385A,ITGA5,DCN,KITLG,MAFF,PPARA,PLXNB2,CLOCK…
	tube development	GO:0035295	3.87309e-19	18.4119	ADAMTS1,ARL13B,MYLK,WWTR1,COL6A1,ECE1,CLIC4,WASF2,PHACTR4,NRP2,BMPR2,EPB41L5,CALCRL,GPC3,FLNA,EDA,AR,SEMA4A,PBX1,GPR161,CSF1,NOTCH2,TGFBR3,CCN1,NFIA,RNF220,ACKR3,PLXNA4,RALA,GLI3,ENSBGRG00000003951,CAV1,HMOX1,RARG,ITGA5,DCN,LGR5,PLXNB2,PDGFRA,SLIT2,PKD2,PXDN,RECK,PCSK5,NFIB,ADAMTS2,C3,MYDGF,SEMA6A,TGFBI,SMAD5,SPARC,RASA1,MAN2A1,DAB2IP,ENG,ABL1,HK2,XDH,ROCK2,ITGB1BP1,CITED2,CCN2,MARCKS,TBC1D32,THB…
	cellular developmental process	GO:0048869	5.55899e-19	18.255	APP,ADAMTS5,COL8A1,ABI3BP,NFKBIZ,PHLDB2,FSTL1,KALRN,ITGB5,PIK3CA,ARHGEF26,WWTR1,RYK,PCP4,COL6A1,RUNX1,MFAP2,PINK1,ECE1,KDM1A,CLIC4,WASF2,PHACTR4,FN1,CCNYL1,NRP2,BMPR2,EPB41L5,ACVR2A,TNFAIP6,COL5A2,ERCC3,CYFIP1,NKAP,GPC3,SMARCA1,ATP11C,FLNA,ATP6AP1,AR,TFE3,ENSBGRG00000008324,LMNA,SEMA4A,CRABP2,DDR2,PBX1,TXNIP,CSF1,NOTCH2,TGFBR3,CCN1,USP33,ROR1,DOCK7,NFIA,MYSM1,ENSBGRG00000000652,GLIS1,EIF2B3,RNF22…
	cell differentiation	GO:0030154	5.55899e-19	18.255	APP,ADAMTS5,COL8A1,ABI3BP,NFKBIZ,PHLDB2,FSTL1,KALRN,ITGB5,PIK3CA,ARHGEF26,WWTR1,RYK,PCP4,COL6A1,RUNX1,MFAP2,PINK1,ECE1,KDM1A,CLIC4,WASF2,PHACTR4,FN1,CCNYL1,NRP2,BMPR2,EPB41L5,ACVR2A,TNFAIP6,COL5A2,ERCC3,CYFIP1,NKAP,GPC3,SMARCA1,ATP11C,FLNA,ATP6AP1,AR,TFE3,ENSBGRG00000008324,LMNA,SEMA4A,CRABP2,DDR2,PBX1,TXNIP,CSF1,NOTCH2,TGFBR3,CCN1,USP33,ROR1,DOCK7,NFIA,MYSM1,ENSBGRG00000000652,GLIS1,EIF2B3,RNF22…
	enzyme-linked receptor protein signaling pathway	GO:0007167	1.1029e-18	17.9575	ITGB5,APOD,PIK3CA,PPM1L,ENSBGRG00000013519,WWTR1,COL6A1,IFI6,PID1,NRP2,BMPR2,ACVR2A,TNFAIP6,COL3A1,GPC3,COL4A5,CHRDL1,AR,DDR2,TXNIP,CSF1,NOTCH2,TGFBR3,CCN1,ROR1,NFIA,ZFYVE9,GPC1,RALA,INHBA,IGFBP3,PDK4,COL1A2,APPL2,ENSBGRG00000009987,TNS2,DCN,PPARA,ADAMTS3,PDGFRA,RASL11B,ASPN,SVEP1,FBN2,SEMA6A,ENSBGRG00000015098,SMAD5,PDGFRB,RGMB,EFNA5,DAB2IP,ENG,ABL1,XDH,CRIM1,SPTBN1,CCDC88A,ADAM17,CITED2,CCN2,EN…
	cellular response to growth factor stimulus	GO:0071363	2.37971e-18	17.6235	NFKBIZ,ITGB5,PIK3CA,NRP2,BMPR2,EPB41L5,ACVR2A,TNFAIP6,COL3A1,GPC3,CHRDL1,NOTCH2,TGFBR3,CCN1,NFIA,ZFYVE9,GPC1,CAV1,COL1A2,PDE3A,SOX5,APPL2,ENSBGRG00000009987,DCN,PPARA,ADAMTS3,PDGFRA,RASL11B,SLIT2,ASPN,FBN2,SEMA6A,SMAD5,PDGFRB,RGMB,DAB2IP,ENG,ABL1,XDH,CRIM1,ADAM17,ITGB1BP1,CITED2,CCN2,FGF7,FBN1,FERMT2,BMP4,FOS,PMEPA1,PLCG1,DOK5,EXT2,TGFB2,SKI,ATP2B4,COL4A2,GAS6,SPART,TSC22D1,FAT4,FGF2,PDE8A,PRKD1,…
	response to growth factor	GO:0070848	4.82578e-18	17.3164	NFKBIZ,ITGB5,PIK3CA,NRP2,BMPR2,EPB41L5,ACVR2A,TNFAIP6,COL3A1,GPC3,CHRDL1,NOTCH2,TGFBR3,CCN1,NFIA,ZFYVE9,GPC1,CAV1,COL1A2,PDE3A,SOX5,APPL2,ENSBGRG00000009987,DCN,PPARA,ADAMTS3,PDGFRA,RASL11B,SLIT2,ASPN,FBN2,SEMA6A,SMAD5,PDGFRB,RGMB,DAB2IP,ENG,ABL1,XDH,CRIM1,ADAM17,ITGB1BP1,CITED2,CCN2,FGF7,FBN1,FERMT2,BMP4,FOS,PMEPA1,PLCG1,DOK5,EXT2,TGFB2,SKI,ATP2B4,COL4A2,GAS6,SPART,TSC22D1,FAT4,FGF2,PDE8A,PRKD1,…
	positive regulation of cellular process	GO:0048522	7.77608e-18	17.1092	NRIP1,JAM2,APP,ADAMTS1,BACH1,COL8A1,ABI3BP,NFKBIZ,PHLDB2,CCDC80,ZBTB20,MYLK,KALRN,PIK3CA,WWTR1,TRPC1,TFDP2,RYK,NUDT16,ATP2C1,PCP4,PTTG1IP,RUNX1,ERG,MFAP2,ARHGEF10L,PINK1,ECE1,KDM1A,WASF2,COL16A1,PID1,ENSBGRG00000016123,FN1,BMPR2,EPB41L5,ACVR2A,TNFAIP6,PLA2R1,FAP,MAP3K20,GPR155,CALCRL,ERCC3,CYFIP1,NKAP,UPF3B,PGRMC1,GPC3,ATP11C,FLNA,SYTL4,EDA,AR,TIMP1,TFE3,S100A13,LMNA,SEMA4A,CRABP2,ATF6,UAP1,DDR2,…
	blood vessel development	GO:0001568	9.07828e-18	17.042	ADAMTS1,MYLK,CLIC4,WASF2,NRP2,BMPR2,CALCRL,GPC3,FLNA,SEMA4A,NOTCH2,TGFBR3,CCN1,ENSBGRG00000000652,ACKR3,GLI3,ENSBGRG00000003951,CAV1,COL1A2,HMOX1,ITGA5,DCN,PDGFRA,SLIT2,PKD2,PXDN,RECK,PCSK5,C3,MYDGF,SEMA6A,TGFBI,SPARC,RASA1,DAB2IP,ENG,ABL1,COL5A1,HK2,XDH,ANTXR1,ROCK2,ITGB1BP1,CITED2,CCN2,LAMA4,THBS2,QKI,THBS4,BMP4,PLCG1,CD40,PARVA,IL18,DYNC2H1,TGFB2,CHI3L1,ATP2B4,COL4A1,COL4A2,STARD13,FGF2,FBXW8,…
	circulatory system development	GO:0072359	1.0217e-17	16.9907	ADAMTS1,ADAMTS5,ARL13B,ABI3BP,MYLK,COL6A1,ECE1,CLIC4,WASF2,NRP2,BMPR2,CALCRL,COL3A1,GPC3,FLNA,LMNA,SEMA4A,NOTCH2,TGFBR3,CCN1,ENSBGRG00000000652,ACKR3,SMARCD3,PLXNA4,GLI3,ENSBGRG00000003951,CAV1,COL1A2,HMOX1,ITGA5,DCN,PDGFRA,SLIT2,PKD2,SVEP1,PXDN,RECK,PCSK5,IFT74,C3,MYDGF,GNA11,SEMA6A,TGFBI,SPARC,RASA1,DAB2IP,ENG,ABL1,COL5A1,HK2,XDH,ANTXR1,ROCK2,ITGB1BP1,CITED2,CCN2,LAMA4,TBC1D32,THBS2,QKI,THBS4,S…
	positive regulation of biological process	GO:0048518	1.2718e-17	16.8956	NRIP1,JAM2,APP,ADAMTS1,BACH1,COL8A1,ABI3BP,NFKBIZ,PHLDB2,CCDC80,ZBTB20,MYLK,KALRN,PIK3CA,WWTR1,TRPC1,TFDP2,RYK,NUDT16,ATP2C1,PCP4,PTTG1IP,RUNX1,ERG,MFAP2,ARHGEF10L,PINK1,ECE1,KDM1A,WASF2,COL16A1,PID1,ENSBGRG00000016123,FN1,BMPR2,EPB41L5,ACVR2A,TNFAIP6,PLA2R1,FAP,MAP3K20,GPR155,CALCRL,ERCC3,CYFIP1,NKAP,UPF3B,PGRMC1,GPC3,ATP11C,FLNA,SYTL4,EDA,AR,TIMP1,TFE3,S100A13,LMNA,SEMA4A,CRABP2,ATF6,UAP1,DDR2,…
	cell motility	GO:0048870	2.17478e-17	16.6626	JAM2,APP,ADAMTS1,ARL13B,PHLDB2,FSTL1,MYLK,ITGB5,APOD,ENSBGRG00000013519,CLIC4,WASF2,PHACTR4,TNS1,FN1,CCNYL1,NRP2,BMPR2,EPB41L5,TNFAIP6,FAP,FLNA,TIMP1,ENSBGRG00000008324,LMNA,SEMA4A,DDR2,VCAM1,CSF1,ENSBGRG00000005321,TGFBR3,CCN1,NEXN,USP33,DOCK7,ENSBGRG00000000652,SVBP,PTN,GLI3,IGFBP3,ENSBGRG00000003951,DOCK4,CAV1,LAMB1,GPNMB,HMOX1,APPL2,ENSBGRG00000019405,ANO6,LIMA1,IGFBP6,ITGA5,DCN,KITLG,NAV3,FB…
	cell surface receptor signaling pathway	GO:0007166	2.75981e-17	16.5591	APP,ARL13B,NFKBIZ,ITGB5,APOD,PIK3CA,PPM1L,ENSBGRG00000013519,WWTR1,RYK,COL6A1,ECE1,IFI6,PHACTR4,PID1,ENSBGRG00000016123,FN1,CCNYL1,NRP2,BMPR2,ACVR2A,TNFAIP6,CALCRL,COL3A1,GPC3,FLNA,COL4A5,CHRDL1,EDA,AR,TIMP1,LMNA,SEMA4A,DDR2,GPR161,TXNIP,CSF1,NOTCH2,GCLM,TGFBR3,CCN1,ADGRL2,WLS,ROR1,NFIA,ENSBGRG00000000652,ZFYVE9,EIF2B3,RNF220,ACKR3,GPC1,VIPR2,PTN,PLXNA4,RALA,INHBA,GLI3,IGFBP3,CAV1,PDK4,COL1A2,LRP…
	animal organ development	GO:0048513	4.02029e-17	16.3957	NRIP1,APP,ADAMTS1,ADAMTS5,ARL13B,COL8A1,ABI3BP,NFKBIZ,NECTIN3,PHLDB2,MYLK,KALRN,APOD,PIK3CA,ENSBGRG00000013519,WWTR1,RYK,COL6A1,MFAP2,ECE1,CLIC4,PHACTR4,FN1,NRP2,BMPR2,EPB41L5,ACVR2A,TNFAIP6,CALCRL,COL3A1,COL5A2,GPC3,SMARCA1,FLNA,ATP6AP1,CHRDL1,PLS3,EDA,AR,PRDX4,LMNA,ATF6,DDR2,PBX1,TXNIP,CSF1,NOTCH2,TGFBR3,CCN1,ROR1,NFIA,P3H1,HDAC4,GPC1,SMARCD3,CREB3L2,PTN,PLXNA4,INHBA,GLI3,ENSBGRG00000003951,FOX…
	vasculature development	GO:0001944	5.1453e-17	16.2886	ADAMTS1,MYLK,CLIC4,WASF2,NRP2,BMPR2,CALCRL,GPC3,FLNA,SEMA4A,NOTCH2,TGFBR3,CCN1,ENSBGRG00000000652,ACKR3,GLI3,ENSBGRG00000003951,CAV1,COL1A2,HMOX1,ITGA5,DCN,PDGFRA,SLIT2,PKD2,SVEP1,PXDN,RECK,PCSK5,C3,MYDGF,SEMA6A,TGFBI,SPARC,RASA1,DAB2IP,ENG,ABL1,COL5A1,HK2,XDH,ANTXR1,ROCK2,ITGB1BP1,CITED2,CCN2,LAMA4,THBS2,QKI,THBS4,BMP4,PLCG1,CD40,PARVA,IL18,DYNC2H1,TGFB2,CHI3L1,ATP2B4,COL4A1,COL4A2,STARD13,FGF2,…
	cellular response to endogenous stimulus	GO:0071495	1.42325e-16	15.8467	NFKBIZ,ITGB5,PIK3CA,COL6A1,PID1,NRP2,BMPR2,EPB41L5,ACVR2A,TNFAIP6,COL3A1,GPC3,CHRDL1,AR,NOTCH2,TGFBR3,CCN1,NFIA,ZFYVE9,GPC1,ENSBGRG00000003951,CAV1,PDK4,COL1A2,PDE3A,SOX5,APPL2,ENSBGRG00000009987,TNS2,RARG,DCN,PPARA,CPEB2,ADAMTS3,CLOCK,PDGFRA,RASL11B,SLIT2,PPP3CA,NFKB1,ASPN,UGCG,KLF9,CTSB,FBN2,SEMA6A,SMAD5,PDGFRB,RGMB,EFNA5,DAB2IP,ENG,ABL1,XDH,CRIM1,ADAM17,ITGB1BP1,CITED2,CCN2,ENPP1,BBS4,NEDD4,FG…
	response to endogenous stimulus	GO:0009719	4.93099e-16	15.3071	NFKBIZ,ITGB5,PIK3CA,COL6A1,PID1,NRP2,BMPR2,EPB41L5,ACVR2A,TNFAIP6,COL3A1,GPC3,CHRDL1,AR,GSTM3,NOTCH2,TGFBR3,CCN1,NFIA,ZFYVE9,GPC1,STEAP2,ENSBGRG00000003951,CAV1,PDK4,COL1A2,PDE3A,SOX5,APPL2,ENSBGRG00000009987,TNS2,RARG,DCN,PPARA,CPEB2,ADAMTS3,CLOCK,PDGFRA,RASL11B,SLIT2,PPP3CA,NFKB1,CCL21,ASPN,UGCG,KLF9,CTSB,FBN2,SEMA6A,SMAD5,PDGFRB,RGMB,EFNA5,DAB2IP,ENG,ABL1,XDH,CRIM1,ADAM17,ITGB1BP1,CITED2,CCN2,…
	regulation of multicellular organismal process	GO:0051239	5.55273e-16	15.2555	APP,ADAMTS1,ADAMTS5,ABI3BP,NFKBIZ,PHLDB2,ZBTB20,KALRN,APOD,PIK3CA,WWTR1,RYK,RUNX1,MFAP2,KDM1A,TRIP12,FN1,BMPR2,EPB41L5,ACVR2A,TNFAIP6,PLA2R1,NKAP,ATP11C,AR,TIMP1,TFE3,PRDX4,S100A13,ENSBGRG00000006302,LMNA,SEMA4A,CRABP2,UAP1,DDR2,PBX1,VCAM1,CSF1,NOTCH2,CCN1,MYSM1,HDAC4,TMEM176B,SMARCD3,PTN,INHBA,GLI3,ENSBGRG00000003951,DOCK4,IFRD1,CAV1,CACNA2D1,GPNMB,PDK4,MGP,PDE3A,SOX5,CAPRIN2,HMOX1,APPL2,NTN4,EN…
	tube morphogenesis	GO:0035239	1.10117e-15	14.9581	ADAMTS1,ARL13B,MYLK,CLIC4,WASF2,PHACTR4,NRP2,BMPR2,EPB41L5,CALCRL,GPC3,FLNA,EDA,AR,SEMA4A,PBX1,CSF1,NOTCH2,TGFBR3,CCN1,ACKR3,RALA,GLI3,ENSBGRG00000003951,CAV1,HMOX1,RARG,ITGA5,DCN,LGR5,PLXNB2,PDGFRA,SLIT2,PKD2,PXDN,RECK,NFIB,C3,MYDGF,SEMA6A,TGFBI,SPARC,RASA1,DAB2IP,ENG,ABL1,HK2,XDH,ROCK2,ITGB1BP1,CITED2,CCN2,THBS2,QKI,BBS4,THBS4,BMP4,PLCG1,SDC4,CD40,PARVA,IL18,TGFB2,KIF26B,CHI3L1,ATP2B4,COL4A1,CO…
	regulation of signal transduction	GO:0009966	5.16695e-15	14.2868	APP,APOD,PIK3CA,WWTR1,RYK,PTTG1IP,PINK1,KDM1A,IFI6,PHACTR4,PID1,ENSBGRG00000016123,FN1,CCNYL1,BMPR2,ACVR2A,TNFAIP6,PLA2R1,MAP3K20,GPR155,GPC3,GPC4,FLNA,CHRDL1,EDA,AR,TIMP1,S100A13,LMNA,ATF6,GPR161,CSF1,NOTCH2,GCLM,TGFBR3,CCN1,USP33,WLS,ROR1,ENSBGRG00000000652,RNF220,SH3BP4,ACKR3,GPC1,RALA,INHBA,GLI3,IGFBP3,CAV1,MAGI2,PDE3A,HMOX1,APPL2,HCFC2,ENSBGRG00000009987,TBK1,IRAK3,ENSBGRG00000019405,TNS2,IG…
	blood vessel morphogenesis	GO:0048514	4.9866e-14	13.3022	ADAMTS1,MYLK,CLIC4,WASF2,NRP2,BMPR2,CALCRL,FLNA,SEMA4A,NOTCH2,TGFBR3,CCN1,ACKR3,ENSBGRG00000003951,CAV1,HMOX1,ITGA5,DCN,PDGFRA,SLIT2,PKD2,PXDN,RECK,C3,MYDGF,SEMA6A,TGFBI,SPARC,RASA1,DAB2IP,ENG,ABL1,HK2,XDH,ROCK2,ITGB1BP1,CITED2,CCN2,THBS2,QKI,THBS4,BMP4,PLCG1,CD40,PARVA,IL18,TGFB2,CHI3L1,ATP2B4,COL4A1,COL4A2,STARD13,FGF2,NR2F2,CTSH,PRKD1,SULF1,CCN3,ZFPM2,HDAC5,RAMP2,EPN2,MAPK7,SERPINF1,NF1,VEZF1,…
	regulation of multicellular organismal development	GO:2000026	7.05938e-14	13.1512	ADAMTS1,NFKBIZ,PHLDB2,KALRN,WWTR1,RYK,RUNX1,KDM1A,TRIP12,FN1,BMPR2,ACVR2A,TNFAIP6,NKAP,ATP11C,TFE3,SEMA4A,CRABP2,DDR2,CSF1,NOTCH2,CCN1,MYSM1,TMEM176B,SMARCD3,PTN,INHBA,GLI3,ENSBGRG00000003951,IFRD1,CAV1,MGP,SOX5,CAPRIN2,HMOX1,APPL2,ANO6,RARG,ITGA5,DCN,KITLG,MAFF,PLXNB2,PPP3CA,SGMS2,ASPN,RECK,PTPRD,C3,PTPRS,MYDGF,IRF1,FBN2,SEMA6A,SPARC,EFNA5,MAN2A1,DAB2IP,ENG,ABL1,HK2,XDH,ROCK2,CCN2,LAMA2,LAMA4,TE…
	extracellular matrix organization	GO:0030198	7.78611e-14	13.1087	APP,ADAMTS1,ADAMTS5,ABI3BP,PHLDB2,CCDC80,COL6A1,FAP,COL3A1,COL5A2,PRDX4,ADAMTS4,DDR2,TGFBR3,CCN1,AEBP1,CAV1,COL1A2,FBLN1,ADAMTS3,PDGFRA,PRDM5,ECM2,PXDN,RECK,ADAMTS2,TGFBI,ABL1,COL5A1,ANTXR1,CST3,SERPINH1,TGFB2,DPT,QSOX1,LAMC1,HMCN1,COL4A1,POSTN,ADAMTS17,ADAMTSL3,EXT1,COL14A1,RAMP2,MFAP4,NF1,CRISPLD2,HPN,ADAMTS9,SH3PXD2B,FLOT1,HPSE2,PLOD3
	external encapsulating structure organization	GO:0045229	7.78611e-14	13.1087	APP,ADAMTS1,ADAMTS5,ABI3BP,PHLDB2,CCDC80,COL6A1,FAP,COL3A1,COL5A2,PRDX4,ADAMTS4,DDR2,TGFBR3,CCN1,AEBP1,CAV1,COL1A2,FBLN1,ADAMTS3,PDGFRA,PRDM5,ECM2,PXDN,RECK,ADAMTS2,TGFBI,ABL1,COL5A1,ANTXR1,CST3,SERPINH1,TGFB2,DPT,QSOX1,LAMC1,HMCN1,COL4A1,POSTN,ADAMTS17,ADAMTSL3,EXT1,COL14A1,RAMP2,MFAP4,NF1,CRISPLD2,HPN,ADAMTS9,SH3PXD2B,FLOT1,HPSE2,PLOD3
	intracellular signal transduction	GO:0035556	9.5181e-14	13.0214	APP,ITSN1,PIK3CA,PPM1L,WWTR1,ENSBGRG00000001941,RYK,PTTG1IP,COL6A1,COL6A2,PIK3R4,SH3BP5,ARHGEF10L,PINK1,KDM1A,WASF2,IFI6,PHACTR4,ENSBGRG00000016123,FN1,BMPR2,ACVR2A,PLA2R1,MAP3K20,GPR155,CYFIP1,GDI1,EDA,AR,S100A13,INTS3,ENSBGRG00000008324,ATF6,CSF1,ENSBGRG00000005321,NRAS,NOTCH2,TGFBR3,CCN1,ROR1,DOCK7,SH3BP4,ACKR3,HDAC4,RALA,INHBA,IGFBP3,ENSBGRG00000003951,DOCK4,CAV1,SRPK2,MAGI2,COL1A2,PDE3A,HCFC…
	extracellular structure organization	GO:0043062	1.23133e-13	12.9096	APP,ADAMTS1,ADAMTS5,ABI3BP,PHLDB2,CCDC80,COL6A1,FAP,COL3A1,COL5A2,PRDX4,ADAMTS4,DDR2,TGFBR3,CCN1,AEBP1,CAV1,COL1A2,FBLN1,ADAMTS3,PDGFRA,PRDM5,ECM2,PXDN,RECK,ADAMTS2,TGFBI,ABL1,COL5A1,ANTXR1,CST3,SERPINH1,TGFB2,DPT,QSOX1,LAMC1,HMCN1,COL4A1,POSTN,ADAMTS17,ADAMTSL3,EXT1,COL14A1,RAMP2,MFAP4,NF1,CRISPLD2,HPN,ADAMTS9,SH3PXD2B,FLOT1,HPSE2,PLOD3
	cell population proliferation	GO:0008283	1.34807e-13	12.8703	APP,ADAMTS1,COL8A1,ABI3BP,NFKBIZ,APOD,WWTR1,COL6A1,KDM1A,PID1,FN1,BMPR2,ACVR2A,FAP,CALCRL,GPC3,SMARCA1,AR,TIMP1,MAGED1,PRDX4,ENSBGRG00000008039,LMNA,DDR2,PBX1,VCAM1,CSF1,NRAS,NOTCH2,CCN1,DOCK7,NFIA,CDKN2C,SH3BP4,ACKR3,HDAC4,SMARCD3,PTN,INHBA,GLI3,IGFBP3,SKAP2,ENSBGRG00000003951,CAV1,SRPK2,GPNMB,SOX5,HMOX1,APPL2,TXNRD1,TBK1,ATG101,TNS2,RARG,KITLG,LGR5,XRCC6,FBLN1,PLXNB2,PDGFRA,PKD2,PPP3CA,TBCK,TNC…
	regulation of response to stimulus	GO:0048583	7.7798e-13	12.109	APP,NFKBIZ,PHLDB2,MYLK,APOD,PIK3CA,WWTR1,RYK,PTTG1IP,PINK1,KDM1A,IFI6,PHACTR4,PID1,ENSBGRG00000016123,FN1,CCNYL1,BMPR2,ACVR2A,TNFAIP6,PLA2R1,MAP3K20,GPR155,COL3A1,GPC3,GPC4,FLNA,CHRDL1,EDA,AR,TIMP1,S100A13,LMNA,ATF6,GPR161,CSF1,NOTCH2,GCLM,TGFBR3,CCN1,USP33,WLS,ROR1,ENSBGRG00000000652,EIF2B3,RNF220,SH3BP4,ACKR3,HDAC4,GPC1,PTN,PLXNA4,RALA,INHBA,GLI3,IGFBP3,CAV1,MAGI2,A2M,PDE3A,HMOX1,APPL2,HCFC2,EN…
	regulation of signaling	GO:0023051	8.65941e-13	12.0625	APP,KALRN,APOD,PIK3CA,WWTR1,RYK,PTTG1IP,PINK1,ECE1,KDM1A,IFI6,PHACTR4,PID1,ENSBGRG00000016123,FN1,CCNYL1,BMPR2,ACVR2A,TNFAIP6,PLA2R1,MAP3K20,GPR155,GPC3,GPC4,FLNA,CHRDL1,EDA,AR,TIMP1,S100A13,LMNA,ATF6,GPR161,CSF1,NOTCH2,GCLM,TGFBR3,CCN1,USP33,WLS,ROR1,ENSBGRG00000000652,RNF220,SH3BP4,ACKR3,GPC1,PTN,RALA,INHBA,GLI3,IGFBP3,CAV1,MAGI2,DGKB,PDE3A,HMOX1,APPL2,HCFC2,ENSBGRG00000009987,TBK1,IRAK3,ENSBGR…
	biological regulation	GO:0065007	9.60231e-13	12.0176	NRIP1,BTG3,JAM2,APP,ADAMTS1,ADAMTS5,BACH1,ENSBGRG00000000124,ITSN1,ARL13B,NSUN3,DCBLD2,COL8A1,ABI3BP,NFKBIZ,PHLDB2,CCDC80,ZBTB20,FSTL1,MYLK,KALRN,ITGB5,APOD,MFN1,PIK3CA,PPM1L,ENSBGRG00000013519,MFSD1,CCNL1,WWTR1,ENSBGRG00000020343,TRPC1,TFDP2,NMNAT3,ENSBGRG00000001941,RYK,NUDT16,ATP2C1,PCP4,BACE2,PTTG1IP,COL6A1,COL6A2,RUNX1,ERG,PIK3R4,SH3BP5,MFAP2,ARHGEF10L,PINK1,ECE1,KDM1A,CLIC4,WASF2,IFI6,PHACT…
	intracellular signaling cassette	GO:0141124	1.09054e-12	11.9624	APP,PIK3CA,PPM1L,WWTR1,ENSBGRG00000001941,RYK,COL6A1,COL6A2,PIK3R4,PINK1,WASF2,PHACTR4,FN1,BMPR2,ACVR2A,MAP3K20,CYFIP1,GDI1,EDA,AR,S100A13,CSF1,ENSBGRG00000005321,NRAS,NOTCH2,TGFBR3,CCN1,ROR1,DOCK7,ACKR3,HDAC4,RALA,INHBA,IGFBP3,ENSBGRG00000003951,DOCK4,CAV1,MAGI2,COL1A2,PDE3A,TBK1,ENSBGRG00000019405,IGFBP6,DCN,KITLG,FBLN1,PPARA,PDGFRA,SLIT2,PPP3CA,NFKB1,SORBS3,CCL21,ABCA1,LPAR1,GLIPR2,TLE1,ENSBGR…
	regulation of anatomical structure morphogenesis	GO:0022603	1.17723e-12	11.9291	ADAMTS1,PHLDB2,KALRN,RYK,PINK1,FN1,BMPR2,AR,SEMA4A,CRABP2,CSF1,ZMYM6,RALA,ENSBGRG00000003951,IFRD1,CAPRIN2,HMOX1,NTN4,ITGA5,DCN,PLXNB2,PPP3CA,LPAR1,RECK,PTPRD,C3,PTPRS,MYDGF,SEMA6A,PALM,SPARC,EFNA5,DAB2IP,ENG,ABL1,HK2,ROCK2,UST,CITED2,THBS2,PRKN,THBS4,FGF7,FERMT2,BMP4,CST3,PLCG1,CD40,LRP4,RDX,TGFB2,CHI3L1,ATP2B4,COL4A2,WASF3,SPART,FGF2,FBXW8,CTSH,PRKD1,SYNE3,SULF1,ENPP2,BAIAP2,VAT1,RAMP2,EPN2,MAP…
	regulation of biological process	GO:0050789	1.22345e-12	11.9124	NRIP1,BTG3,JAM2,APP,ADAMTS1,ADAMTS5,BACH1,ENSBGRG00000000124,ITSN1,ARL13B,NSUN3,DCBLD2,COL8A1,ABI3BP,NFKBIZ,PHLDB2,CCDC80,ZBTB20,FSTL1,MYLK,KALRN,ITGB5,APOD,PIK3CA,PPM1L,ENSBGRG00000013519,CCNL1,WWTR1,TRPC1,TFDP2,ENSBGRG00000001941,RYK,NUDT16,ATP2C1,PCP4,BACE2,PTTG1IP,COL6A1,COL6A2,RUNX1,ERG,PIK3R4,SH3BP5,MFAP2,ARHGEF10L,PINK1,ECE1,KDM1A,CLIC4,WASF2,IFI6,PHACTR4,COL16A1,TRIP12,PID1,ENSBGRG0000001…
	angiogenesis	GO:0001525	1.31658e-12	11.8806	ADAMTS1,CLIC4,WASF2,NRP2,CALCRL,FLNA,SEMA4A,NOTCH2,TGFBR3,CCN1,ACKR3,ENSBGRG00000003951,CAV1,HMOX1,ITGA5,DCN,PDGFRA,SLIT2,PXDN,RECK,C3,MYDGF,SEMA6A,TGFBI,SPARC,DAB2IP,ENG,ABL1,HK2,ROCK2,ITGB1BP1,CCN2,THBS2,THBS4,BMP4,PLCG1,CD40,PARVA,IL18,TGFB2,CHI3L1,ATP2B4,COL4A1,COL4A2,STARD13,FGF2,CTSH,PRKD1,SULF1,CCN3,HDAC5,RAMP2,EPN2,MAPK7,SERPINF1,NF1,VEZF1,RRAS,EMILIN2,PTPRM,CCBE1,FGF18,VEGFA,BMPR1A,FGFR1…
	regulation of cell communication	GO:0010646	3.02569e-12	11.5192	APP,KALRN,APOD,PIK3CA,WWTR1,RYK,PTTG1IP,PINK1,KDM1A,IFI6,PHACTR4,PID1,ENSBGRG00000016123,FN1,CCNYL1,BMPR2,ACVR2A,TNFAIP6,PLA2R1,MAP3K20,GPR155,GPC3,GPC4,FLNA,CHRDL1,EDA,AR,TIMP1,S100A13,LMNA,ATF6,GPR161,CSF1,NOTCH2,GCLM,TGFBR3,CCN1,USP33,WLS,ROR1,ENSBGRG00000000652,RNF220,SH3BP4,ACKR3,GPC1,PTN,RALA,INHBA,GLI3,IGFBP3,CAV1,MAGI2,DGKB,PDE3A,HMOX1,APPL2,HCFC2,ENSBGRG00000009987,TBK1,IRAK3,ENSBGRG0000…
	regulation of cell differentiation	GO:0045595	3.50139e-12	11.4558	APP,ABI3BP,NFKBIZ,PHLDB2,KALRN,WWTR1,RYK,PCP4,RUNX1,KDM1A,FN1,BMPR2,ACVR2A,TNFAIP6,COL5A2,NKAP,ATP11C,AR,TFE3,CRABP2,DDR2,PBX1,CSF1,NOTCH2,CCN1,MYSM1,GLIS1,HDAC4,GPC1,TMEM176B,SMARCD3,PTN,INHBA,GLI3,IGFBP3,IFRD1,CAV1,PDE3A,SOX5,BHLHE41,CAPRIN2,APPL2,RARG,ZNF385A,KITLG,MAFF,PPARA,PLXNB2,CLOCK,PDGFRA,PPP3CA,GLIPR2,RECK,PTPRD,MAPK9,PTPRS,GNA11,IRF1,FBN2,CXCL14,SMAD5,EFNA5,MAN2A1,DAB2IP,ENG,ABL1,COL5…
	anatomical structure formation involved in morphogenesis	GO:0048646	3.96191e-12	11.4021	ADAMTS1,ADAMTS5,COL8A1,PHLDB2,ITGB5,COL6A1,MFAP2,CLIC4,WASF2,PHACTR4,FN1,NRP2,BMPR2,EPB41L5,CALCRL,COL5A2,FLNA,EDA,AR,SEMA4A,NOTCH2,TGFBR3,CCN1,ACKR3,SMARCD3,RALA,INHBA,GLI3,ENSBGRG00000003951,CAV1,LAMB1,LRP6,HMOX1,TXNRD1,RARG,ZNF385A,ITGA5,DCN,PPARA,PLXNB2,PDGFRA,SLIT2,PXDN,RECK,NFIB,C3,MYDGF,FBN2,SEMA6A,TGFBI,SPARC,DAB2IP,ENG,ABL1,BRD3,COL5A1,HK2,SPTBN1,ROCK2,ITGB1BP1,CITED2,CCN2,COL12A1,THBS2,…
	positive regulation of cell migration	GO:0030335	5.34749e-12	11.2718	JAM2,APP,ADAMTS1,MYLK,FN1,BMPR2,EPB41L5,DDR2,CSF1,ENSBGRG00000005321,TGFBR3,CCN1,DOCK7,ENSBGRG00000000652,PTN,ENSBGRG00000003951,DOCK4,CAV1,LAMB1,GPNMB,HMOX1,ANO6,KITLG,RUFY3,PDGFRA,PPP3CA,CCL21,GLIPR2,CXCL14,PDGFRB,SPARC,DAB2IP,ABL1,IL1R1,ROCK2,ADAM17,ITGB1BP1,THBS4,FGF7,FERMT2,BMP4,LGALS3,DDRGK1,PLCG1,CD40,RDX,TGFB2,MYOC,GAS6,FGF2,CTSH,PRKD1,LGMN,ENPP2,PECAM1,GRN,ENSBGRG00000025617,RRAS,CCBE1,F…
	regulation of cell population proliferation	GO:0042127	6.74325e-12	11.1711	APP,ADAMTS1,ABI3BP,APOD,WWTR1,KDM1A,PID1,FN1,BMPR2,FAP,CALCRL,GPC3,SMARCA1,AR,TIMP1,MAGED1,PRDX4,ENSBGRG00000008039,LMNA,DDR2,PBX1,VCAM1,CSF1,NRAS,NOTCH2,CCN1,CDKN2C,SH3BP4,ACKR3,HDAC4,SMARCD3,PTN,INHBA,GLI3,IGFBP3,SKAP2,ENSBGRG00000003951,CAV1,SRPK2,GPNMB,HMOX1,APPL2,ATG101,TNS2,RARG,KITLG,LGR5,XRCC6,FBLN1,PDGFRA,PKD2,PPP3CA,TNC,KLF9,NFIB,IFT74,WNT9A,CNN1,MYDGF,IRF1,PDGFRB,SPARC,DAB2IP,PTGES,ABL…
	epithelium development	GO:0060429	1.54046e-11	10.8124	ARL13B,NFKBIZ,PHLDB2,FSTL1,ARHGEF26,WWTR1,COL6A1,ECE1,CLIC4,PHACTR4,BMPR2,EPB41L5,ERCC3,GPC3,FLNA,EDA,AR,PBX1,GPR161,TXNIP,CSF1,NOTCH2,CCN1,RNF220,PLXNA4,RALA,INHBA,GLI3,ENSBGRG00000003951,CAV1,NTN4,RARG,ITGA5,LGR5,TRIOBP,MAFF,PLXNB2,LDB2,GRSF1,CLOCK,SLIT2,PKD2,PPP3CA,UGCG,TNC,NFIB,IFT74,CTSB,C3,PTPRS,SMAD5,ENG,ABL1,COL5A1,XDH,ANXA4,ROCK2,ADAM17,CITED2,MARCKS,TBC1D32,BBS4,MYO9A,SAV1,FGF7,FERMT2,B…
	positive regulation of locomotion	GO:0040017	1.63558e-11	10.7863	JAM2,APP,ADAMTS1,MYLK,FN1,BMPR2,EPB41L5,DDR2,CSF1,ENSBGRG00000005321,TGFBR3,CCN1,DOCK7,ENSBGRG00000000652,PTN,ENSBGRG00000003951,DOCK4,CAV1,LAMB1,GPNMB,HMOX1,ANO6,KITLG,RUFY3,PDGFRA,SLIT2,PPP3CA,CCL21,GLIPR2,CCDC25,CXCL14,PDGFRB,SPARC,DAB2IP,ABL1,IL1R1,ROCK2,ADAM17,ITGB1BP1,THBS4,FGF7,FERMT2,BMP4,LGALS3,DDRGK1,PLCG1,CD40,RDX,TGFB2,MYOC,GAS6,FGF2,CTSH,PRKD1,LGMN,ENPP2,PECAM1,GRN,ENSBGRG00000025617…
	positive regulation of cell motility	GO:2000147	1.70618e-11	10.768	JAM2,APP,ADAMTS1,MYLK,FN1,BMPR2,EPB41L5,DDR2,CSF1,ENSBGRG00000005321,TGFBR3,CCN1,DOCK7,ENSBGRG00000000652,PTN,ENSBGRG00000003951,DOCK4,CAV1,LAMB1,GPNMB,HMOX1,ANO6,KITLG,RUFY3,PDGFRA,PPP3CA,CCL21,GLIPR2,CCDC25,CXCL14,PDGFRB,SPARC,DAB2IP,ABL1,IL1R1,ROCK2,ADAM17,ITGB1BP1,THBS4,FGF7,FERMT2,BMP4,LGALS3,DDRGK1,PLCG1,CD40,RDX,TGFB2,MYOC,GAS6,FGF2,CTSH,PRKD1,LGMN,ENPP2,PECAM1,GRN,ENSBGRG00000025617,RRAS,…
	nervous system development	GO:0007399	2.17997e-11	10.6615	APP,ARL13B,KALRN,APOD,RYK,PCP4,COL6A1,ECE1,KDM1A,PHACTR4,FN1,CCNYL1,NRP2,BMPR2,ERCC3,CYFIP1,SMARCA1,FLNA,CHRDL1,ENSBGRG00000008324,SEMA4A,CRABP2,PBX1,GPR161,CSF1,USP33,ROR1,DOCK7,NFIA,ENSBGRG00000000652,EIF2B3,RNF220,SVBP,ACKR3,SMARCD3,PTN,PLXNA4,RALA,INHBA,GLI3,ENSBGRG00000003951,IFRD1,FOXP2,LAMB1,CRPPA,TMEM106B,SOX5,CAPRIN2,IFT27,APPL2,NTN4,RARG,NAV3,TRIOBP,PLXNB2,UGDH,SLIT2,PKD2,PPP3CA,DPYSL2,…
	cell adhesion	GO:0007155	2.24659e-11	10.6485	JAM2,COL8A1,ABI3BP,NFKBIZ,NECTIN3,PHLDB2,CCDC80,ITGB5,APOD,ATP2C1,COL16A1,FN1,EPB41L5,TNFAIP6,COL3A1,NKAP,FLNA,EDA,TFE3,VCAM1,CSF1,CCN1,ROR1,ENSBGRG00000000652,SNED1,GLI3,CAV1,LAMB1,GPNMB,ITGA5,KITLG,VWF,LGALS1,TRIOBP,FBLN1,PPARA,PLXNB2,SPARCL1,IGFBP7,PDGFRA,PCDH7,PPP3CA,SORBS3,CCL21,ECM2,TNC,PXDN,PTPRD,IFT74,ENSBGRG00000015322,ENSBGRG00000002625,PTPRS,IRF1,SEMA6A,TGFBI,PCDHGA4,ENSBGRG00000002717…
	response to stimulus	GO:0050896	6.23719e-11	10.205	NRIP1,APP,ADAMTS5,BACH1,ITSN1,ARL13B,DCBLD2,ABI3BP,NFKBIZ,PHLDB2,CCDC80,ZBTB20,MYLK,ITGB5,APOD,PIK3CA,PPM1L,ENSBGRG00000013519,WWTR1,PLOD2,TRPC1,NMNAT3,ENSBGRG00000001941,RYK,PTTG1IP,COL6A1,COL6A2,PIK3R4,SH3BP5,ARHGEF10L,PINK1,ECE1,KDM1A,CLIC4,WASF2,IFI6,PHACTR4,COL16A1,RNF19B,PID1,ENSBGRG00000016123,FN1,CCNYL1,NRP2,ENSBGRG00000012733,BMPR2,AOX1,EPB41L5,ACVR2A,TNFAIP6,PLA2R1,FAP,CYBRD1,MAP3K20,GP…
	cell development	GO:0048468	9.24101e-11	10.0343	APP,NFKBIZ,KALRN,PIK3CA,ARHGEF26,RYK,COL6A1,RUNX1,MFAP2,PINK1,ECE1,KDM1A,CLIC4,WASF2,PHACTR4,FN1,NRP2,BMPR2,EPB41L5,ACVR2A,TNFAIP6,CYFIP1,NKAP,GPC3,ATP11C,FLNA,ATP6AP1,AR,TFE3,ENSBGRG00000008324,LMNA,SEMA4A,CRABP2,PBX1,CSF1,NOTCH2,USP33,ROR1,DOCK7,MYSM1,EIF2B3,RNF220,SVBP,HDAC4,TMEM176B,SLC4A2,SMARCD3,PTN,PLXNA4,INHBA,GLI3,IFRD1,LAMB1,CRPPA,TMEM106B,PDE3A,CAPRIN2,IFT27,APPL2,NTN4,RARG,ZNF385A,KIT…
	cellular response to stimulus	GO:0051716	1.18586e-10	9.92597	NRIP1,APP,BACH1,ITSN1,ARL13B,NFKBIZ,ZBTB20,MYLK,ITGB5,APOD,PIK3CA,PPM1L,ENSBGRG00000013519,WWTR1,ENSBGRG00000001941,RYK,PTTG1IP,COL6A1,COL6A2,PIK3R4,SH3BP5,ARHGEF10L,PINK1,ECE1,KDM1A,CLIC4,WASF2,IFI6,PHACTR4,COL16A1,PID1,ENSBGRG00000016123,FN1,CCNYL1,NRP2,ENSBGRG00000012733,BMPR2,AOX1,ACVR2A,TNFAIP6,PLA2R1,MAP3K20,GPR155,PDE1A,CALCRL,COL3A1,COL5A2,ERCC3,CYFIP1,GPC3,GPC4,FLNA,GDI1,ATP6AP1,COL4A5,C…
	negative regulation of biological process	GO:0048519	1.21769e-10	9.91446	NRIP1,BTG3,APP,ADAMTS1,ADAMTS5,BACH1,DCBLD2,ABI3BP,PHLDB2,ZBTB20,FSTL1,KALRN,APOD,PIK3CA,WWTR1,TRPC1,TFDP2,RYK,NUDT16,BACE2,PTTG1IP,PINK1,KDM1A,CLIC4,WASF2,IFI6,PHACTR4,PID1,FN1,BMPR2,EPB41L5,TNFAIP6,FAP,MAP3K20,SESTD1,COL3A1,COL5A2,NKAP,UPF3B,GPC3,FLNA,GDI1,CHRDL1,SNX12,AR,TIMP1,MAGED1,PRDX4,INTS3,LMNA,SEMA4A,PBX1,GPR161,TXNIP,ST7L,NOTCH2,GCLM,TGFBR3,CCN1,ENSBGRG00000000652,GLIS1,CDKN2C,SVBP,P3H…
	neurogenesis	GO:0022008	2.16763e-10	9.66401	APP,KALRN,RYK,PCP4,COL6A1,ECE1,KDM1A,FN1,CCNYL1,NRP2,BMPR2,ERCC3,CYFIP1,SMARCA1,FLNA,ENSBGRG00000008324,SEMA4A,CRABP2,PBX1,CSF1,USP33,ROR1,DOCK7,NFIA,ENSBGRG00000000652,EIF2B3,RNF220,SVBP,SMARCD3,PTN,PLXNA4,INHBA,GLI3,IFRD1,LAMB1,CRPPA,TMEM106B,SOX5,CAPRIN2,IFT27,APPL2,NTN4,NAV3,TRIOBP,PLXNB2,UGDH,SLIT2,PPP3CA,DPYSL2,LPAR1,UGCG,TNC,PTPRD,NFIB,C9ORF72,ENSBGRG00000015322,C3,PTPRS,EFNA5,MAN2A1,DAB2I…
	positive regulation of developmental process	GO:0051094	3.5756e-10	9.44665	ABI3BP,NFKBIZ,PHLDB2,KALRN,WWTR1,PCP4,RUNX1,KDM1A,FN1,BMPR2,ACVR2A,NKAP,ATP11C,FLNA,AR,SEMA4A,CRABP2,DDR2,CSF1,NOTCH2,CCN1,GPC1,SMARCD3,PTN,RALA,INHBA,GLI3,IGFBP3,ENSBGRG00000003951,PDE3A,SOX5,CAPRIN2,HMOX1,ANO6,ZNF385A,ITGA5,DCN,KITLG,PLXNB2,PPP3CA,GLIPR2,PTPRD,MAPK9,C3,MYDGF,FBN2,SMAD5,EFNA5,MAN2A1,DAB2IP,ENG,ABL1,HK2,CITED2,MAP3K5,CCN2,TENT5A,QKI,PRKN,BBS4,SAV1,PPIB,MAPK6,FERMT2,BMP4,FOS,PLCG1…
	regulation of cellular process	GO:0050794	1.02842e-09	8.98783	NRIP1,BTG3,JAM2,APP,ADAMTS1,ADAMTS5,BACH1,ENSBGRG00000000124,ITSN1,ARL13B,NSUN3,DCBLD2,COL8A1,ABI3BP,NFKBIZ,PHLDB2,CCDC80,ZBTB20,FSTL1,MYLK,KALRN,ITGB5,APOD,PIK3CA,PPM1L,ENSBGRG00000013519,CCNL1,WWTR1,TRPC1,TFDP2,ENSBGRG00000001941,RYK,NUDT16,ATP2C1,PCP4,BACE2,PTTG1IP,COL6A1,COL6A2,RUNX1,ERG,PIK3R4,SH3BP5,MFAP2,ARHGEF10L,PINK1,ECE1,KDM1A,CLIC4,WASF2,IFI6,PHACTR4,COL16A1,PID1,ENSBGRG00000016123,FN…
	negative regulation of cellular process	GO:0048523	1.14762e-09	8.9402	NRIP1,BTG3,APP,ADAMTS5,BACH1,DCBLD2,ABI3BP,PHLDB2,ZBTB20,FSTL1,KALRN,APOD,PIK3CA,WWTR1,TRPC1,TFDP2,RYK,NUDT16,BACE2,PTTG1IP,PINK1,KDM1A,CLIC4,WASF2,IFI6,PHACTR4,PID1,FN1,BMPR2,EPB41L5,TNFAIP6,FAP,MAP3K20,SESTD1,COL5A2,NKAP,UPF3B,GPC3,FLNA,GDI1,CHRDL1,SNX12,AR,TIMP1,MAGED1,PRDX4,INTS3,LMNA,PBX1,GPR161,TXNIP,ST7L,NOTCH2,GCLM,TGFBR3,CCN1,ENSBGRG00000000652,GLIS1,CDKN2C,SVBP,P3H1,SH3BP4,ACKR3,HDAC4,G…
	cell surface receptor protein serine/threonine kinase signaling pathway	GO:0007178	2.93202e-09	8.53283	ITGB5,PPM1L,WWTR1,BMPR2,ACVR2A,TNFAIP6,COL3A1,GPC3,CHRDL1,NOTCH2,TGFBR3,CCN1,NFIA,ZFYVE9,INHBA,COL1A2,APPL2,PPARA,RASL11B,ASPN,FBN2,SMAD5,RGMB,ENG,ABL1,CRIM1,SPTBN1,ADAM17,CITED2,FBN1,FERMT2,BMP4,FOS,PMEPA1,TGFB2,SKI,SPART,TSC22D1,SULF1,CCN3,EXT1,LTBP4,APPL1,DAB2,FST,ZNF451,BMP6,HTRA1,ZMIZ1,BMPR1A,RBPMS,TGFB1I1
	cellular response to chemical stimulus	GO:0070887	3.86645e-09	8.41269	NRIP1,APP,NFKBIZ,ZBTB20,MYLK,PIK3CA,RYK,COL6A1,PINK1,CLIC4,COL16A1,PID1,AOX1,TNFAIP6,PLA2R1,GPR155,CALCRL,COL5A2,FLNA,ATP6AP1,AR,ENSBGRG00000008324,LMNA,VCAM1,GSTM3,CSF1,SH3BP4,PTN,PLXNA4,ENSBGRG00000003951,DOCK4,CAV1,CACNA2D1,PDK4,COL1A2,LRP6,PDE3A,HMOX1,APPL2,ANO6,TNS2,RARG,CPEB2,CLOCK,PDGFRA,SLIT2,PKD2,PPP3CA,NFKB1,CHMP5,CCL21,ABCA1,LPAR1,UGCG,KLF9,CTSB,ENSBGRG00000000977,MAPK9,GNA11,PALM,CXCL…
	plasma membrane bounded cell projection organization	GO:0120036	5.1243e-09	8.29037	APP,ENSBGRG00000000124,ARL13B,MYLK,KALRN,ARHGEF26,WWTR1,RYK,ECE1,WASF2,CCDC28B,FN1,NRP2,BMPR2,CYFIP1,FLNA,ENSBGRG00000008324,SEMA4A,CRABP2,USP33,ROR1,DOCK7,SPATA6,SVBP,PTN,PLXNA4,RALA,GLI3,BBS9,IFRD1,CAV1,LAMB1,CRPPA,TMEM106B,CAPRIN2,IFT27,ANO6,LIMA1,TRIOBP,PLXNB2,SLIT2,PKD2,PPP3CA,BIN3,DPYSL2,CCL21,KIF27,LPAR1,TNC,GSN,PTPRD,NFIB,IFT74,C9ORF72,ENSBGRG00000015322,PTPRS,SNX2,TPGS1,PALM,EFNA5,DAB2IP…
	cell projection organization	GO:0030030	8.59837e-09	8.06558	APP,ENSBGRG00000000124,ARL13B,MYLK,KALRN,ARHGEF26,WWTR1,RYK,ECE1,WASF2,CCDC28B,FN1,NRP2,BMPR2,CYFIP1,FLNA,ENSBGRG00000008324,SEMA4A,CRABP2,USP33,ROR1,DOCK7,SPATA6,SVBP,PTN,PLXNA4,RALA,GLI3,BBS9,IFRD1,CAV1,LAMB1,CRPPA,TMEM106B,CAPRIN2,IFT27,ANO6,LIMA1,TRIOBP,PLXNB2,SLIT2,PKD2,PPP3CA,BIN3,DPYSL2,CCL21,KIF27,LPAR1,TNC,GSN,PTPRD,NFIB,IFT74,C9ORF72,ENSBGRG00000015322,PTPRS,SNX2,TPGS1,PALM,EFNA5,DAB2IP…
	embryonic morphogenesis	GO:0048598	1.13931e-08	7.94336	ARL13B,COL8A1,PHLDB2,ITGB5,COL6A1,MFAP2,ECE1,PHACTR4,FN1,BMPR2,EPB41L5,ACVR2A,MAP3K20,COL5A2,GPC3,AR,CRABP2,PBX1,NOTCH2,CCN1,ENSBGRG00000000652,RALA,INHBA,GLI3,LAMB1,TXNRD1,LRIG3,RARG,ITGA5,TRIOBP,PLXNB2,GRSF1,PDGFRA,UGDH,PKD2,RECK,FBN2,ENG,ABL1,BRD3,COL5A1,CITED2,TBC1D32,COL12A1,BBS4,FBN1,BMP4,MAFB,SDC4,EXT2,LRP4,ZBTB16,DYNC2H1,COL4A2,TBX3,RDH10,EXT1,OSR2,STK3,MMP16,MAPK7,NTN1,MMP2,TSHZ1,LRIG1,C…
	regulation of intracellular signal transduction	GO:1902531	1.39244e-08	7.85622	APP,PIK3CA,RYK,PTTG1IP,PINK1,KDM1A,ENSBGRG00000016123,FN1,BMPR2,ACVR2A,PLA2R1,MAP3K20,GPR155,EDA,AR,S100A13,ATF6,CSF1,NOTCH2,TGFBR3,CCN1,ROR1,SH3BP4,ACKR3,INHBA,IGFBP3,CAV1,MAGI2,PDE3A,HCFC2,TBK1,ENSBGRG00000019405,IGFBP6,ZNF385A,DCN,KITLG,VWF,FBLN1,PPARA,CLOCK,PDGFRA,SLIT2,TBCK,SORBS3,CCL21,ABCA1,LPAR1,GLIPR2,TLE1,MOB3B,C9ORF72,ENSBGRG00000001163,PTPRS,MYDGF,SEMA6A,PDGFRB,DAB2IP,ENG,ABL1,VAV2,XD…
	growth	GO:0040007	1.64071e-08	7.78497	APP,DCBLD2,APOD,PIK3CA,WWTR1,RYK,COL6A1,CLIC4,FN1,NRP2,BMPR2,EPB41L5,TNFAIP6,CYFIP1,GPC3,AR,CRABP2,DDR2,CSF1,ST7L,NOTCH2,CDKN2C,SH3BP4,PTN,PLXNA4,INHBA,GLI3,IGFBP3,IFRD1,TNS2,RARG,IGFBP7,SLIT2,BIN3,TNC,BNC2,C9ORF72,PTPRS,EFNA5,ABL1,ADAM17,ENPP1,PRKN,BBS4,SAV1,PPIB,FGF7,BMP4,RAD51B,SPG11,PLCB1,LRP4,EIF4G2,TGFB2,KIF26B,DCLK1,SPART,FGF2,SELENOM,SCAPER,LGMN,RDH10,CCN3,EXT1,ZFPM2,STK3,COL14A1,IGFBP4,U…
	macromolecule localization	GO:0033036	1.88581e-08	7.7245	NRIP1,ITSN1,NECTIN3,PHLDB2,APOD,PIK3CA,SEC62,MFSD1,SSR3,WWTR1,ENSBGRG00000020343,ATP2C1,PTTG1IP,PINK1,KDM1A,PID1,EPB41L5,TNFAIP6,PLA2R1,OSBPL6,CALCRL,ERCC3,PGRMC1,ATP11C,FLNA,GDI1,ATP6AP1,SYTL4,CHRDL1,SNX12,AR,ENSBGRG00000006407,ENSBGRG00000008324,LMNA,TXNIP,SNX7,ZNHIT6,WLS,SCP2,SVBP,P3H1,SH3BP4,PTN,RALA,INHBA,GLI3,BBS9,CAV1,LRP6,DENND5B,IFT27,APPL2,LRP1,XPOT,ANO6,ZNF385A,ENSBGRG00000002435,KDELR…
	generation of neurons	GO:0048699	2.48575e-08	7.60454	APP,KALRN,RYK,PCP4,ECE1,KDM1A,FN1,NRP2,BMPR2,ERCC3,CYFIP1,SMARCA1,FLNA,ENSBGRG00000008324,SEMA4A,CRABP2,PBX1,USP33,ROR1,DOCK7,NFIA,RNF220,SVBP,SMARCD3,PTN,PLXNA4,INHBA,GLI3,IFRD1,LAMB1,CRPPA,TMEM106B,SOX5,CAPRIN2,IFT27,NTN4,TRIOBP,PLXNB2,UGDH,SLIT2,PPP3CA,DPYSL2,LPAR1,UGCG,TNC,PTPRD,NFIB,C9ORF72,ENSBGRG00000015322,C3,PTPRS,EFNA5,DAB2IP,PBX3,ABL1,ADAM17,UST,LAMA2,PRKN,BBS4,ENSBGRG00000012399,NEDD4…
	animal organ morphogenesis	GO:0009887	3.02084e-08	7.51987	ADAMTS1,ADAMTS5,ARL13B,COL8A1,NECTIN3,MYLK,ENSBGRG00000013519,WWTR1,RYK,COL6A1,MFAP2,PHACTR4,NRP2,BMPR2,ACVR2A,COL5A2,GPC3,FLNA,EDA,AR,PBX1,CSF1,NOTCH2,TGFBR3,CCN1,SMARCD3,PTN,INHBA,GLI3,ENSBGRG00000003951,CAV1,LAMB1,COL1A2,NTN4,LRIG3,RARG,TRIOBP,PPARA,PDGFRA,PKD2,PPP3CA,NFKB1,ASPN,TNC,NFIB,FBN2,MAN2A1,ENG,COL5A1,CITED2,CCN2,BBS4,SAV1,FGF7,FBN1,BMP4,MAFB,EXT2,LRP4,SERPINH1,SCUBE2,PARVA,TGFB2,KIF2…
	embryo development	GO:0009790	4.39493e-08	7.35705	ARL13B,COL8A1,PHLDB2,ITGB5,COL6A1,MFAP2,ECE1,PHACTR4,TRIP12,FN1,NRP2,BMPR2,EPB41L5,ACVR2A,MAP3K20,COL5A2,GPC3,CHRDL1,AR,CRABP2,PBX1,GPR161,NOTCH2,CCN1,ENSBGRG00000000652,RNF220,PLXNA4,RALA,INHBA,GLI3,LAMB1,LRP6,TXNRD1,LRIG3,RARG,ITGA5,KITLG,TRIOBP,MAFF,PLXNB2,ADAMTS3,GRSF1,PDGFRA,UGDH,PKD2,SEC24D,RECK,PCSK5,FBN2,MAN2A1,ENG,ABL1,BRD3,COL5A1,CITED2,LAMA2,LAMA4,MARCKS,TBC1D32,COL12A1,DAD1,BBS4,FBN1,…
	regulation of protein metabolic process	GO:0051246	6.68361e-08	7.17499	APP,NSUN3,APOD,PIK3CA,WWTR1,BACE2,PTTG1IP,PINK1,KDM1A,PID1,FN1,CCNYL1,ACVR2A,UPF3B,GPC3,FLNA,SNX12,TIMP1,CSF1,CCN1,DOCK7,ENSBGRG00000000652,ZYG11B,SVBP,P3H1,INHBA,IGFBP3,CAV1,GPNMB,LRP1,IRAK3,ATG101,ZNF385A,ITGA5,KITLG,USP5,ENSBGRG00000002435,FBLN1,PLXNB2,CPEB2,MOB1B,SLIT2,GSN,RECK,C9ORF72,ACO1,MAPK9,RAD23A,C3,MYDGF,PRR16,EFNA5,DAB2IP,ABL1,XDH,ROCK2,ENPP1,NCOA7,QKI,PRKN,SNX9,THBS4,OAZ2,NEDD4,FGF7…
	ossification	GO:0001503	8.58889e-08	7.06606	WWTR1,COL6A1,BMPR2,ACVR2A,TNFAIP6,GPC3,DDR2,PBX1,CSF1,CCN1,GLIS1,HDAC4,PTN,GLI3,IGFBP3,COL1A2,MGP,ANO6,PPP3CA,SGMS2,ASPN,FBN2,SMAD5,CRIM1,CCN2,ENPP1,TENT5A,FERMT2,BMP4,SMOC1,EXT2,LRP4,SCUBE2,ZBTB16,MYOC,SKI,FAT4,FGF2,KREMEN1,MESD,PRKD1,EXT1,OSR2,MMP16,THRA,NF1,MMP2,FGF18,ANKH,BMP6,BMPR1A
	response to wounding	GO:0009611	9.83e-08	7.00745	DCBLD2,ABI3BP,NFKBIZ,PHLDB2,MYLK,NMNAT3,COL6A1,FN1,COL3A1,FLNA,SYTL4,TIMP1,NOTCH2,CCN1,NFIA,ENSBGRG00000000652,ENSBGRG00000003951,CAV1,HMOX1,ANO6,ITGA5,VWF,FBLN1,PPARA,PDGFRA,CHMP5,SVEP1,TNC,NFIB,MAPK9,PTPRS,COL5A1,ENTPD2,ADAM17,FERMT2,SDC4,TGFB2,PLA2G4A,GAS6,FGF2,KREMEN1,EXT1,MATN2,NF1,CHMP2A,APOE,ZFP36,EMILIN2,VEGFA,CDKN1A,PRKG1,CASP3,SERPINE1,ENSBGRG00000023947,CD151,PRCP
	regulation of vasculature development	GO:1901342	1.14809e-07	6.94002	ADAMTS1,SEMA4A,ENSBGRG00000003951,HMOX1,ITGA5,DCN,RECK,C3,MYDGF,SEMA6A,SPARC,DAB2IP,ENG,ABL1,HK2,ROCK2,THBS2,THBS4,PLCG1,CD40,TGFB2,CHI3L1,ATP2B4,COL4A2,FGF2,CTSH,PRKD1,SULF1,RAMP2,EPN2,MAPK7,SERPINF1,NF1,RRAS,EMILIN2,PTPRM,CCBE1,FGF18,VEGFA,CXCL12,ADGRA2,SERPINE1
	regulation of endothelial cell migration	GO:0010594	1.3302e-07	6.87608	SEMA4A,TGFBR3,ENSBGRG00000000652,SVBP,HMOX1,DCN,SLIT2,SPARC,DAB2IP,ABL1,ROCK2,ADAM17,ITGB1BP1,PLCG1,CD40,ATP2B4,STARD13,FGF2,NR2F2,PRKD1,LGMN,HDAC5,NF1,RRAS,APOE,PTPRM,CCBE1,FGF18,VEGFA,FGFR1,ADGRA2,PRCP
	transforming growth factor beta receptor superfamily signaling pathway	GO:0141091	1.47789e-07	6.83036	ITGB5,BMPR2,ACVR2A,TNFAIP6,COL3A1,GPC3,CHRDL1,NOTCH2,TGFBR3,CCN1,NFIA,ZFYVE9,INHBA,COL1A2,APPL2,PPARA,RASL11B,ASPN,FBN2,SMAD5,RGMB,ENG,ABL1,CRIM1,ADAM17,CITED2,FBN1,FERMT2,BMP4,FOS,PMEPA1,TGFB2,SKI,SPART,TSC22D1,SULF1,EXT1,LTBP4,APPL1,DAB2,FST,ZNF451,BMP6,HTRA1,ZMIZ1,BMPR1A,TGFB1I1
	regulation of angiogenesis	GO:0045765	1.53463e-07	6.81399	ADAMTS1,SEMA4A,ENSBGRG00000003951,HMOX1,ITGA5,DCN,RECK,C3,MYDGF,SEMA6A,SPARC,DAB2IP,ENG,ABL1,HK2,ROCK2,THBS2,THBS4,PLCG1,CD40,TGFB2,CHI3L1,ATP2B4,COL4A2,FGF2,CTSH,PRKD1,SULF1,RAMP2,EPN2,MAPK7,SERPINF1,NF1,RRAS,EMILIN2,PTPRM,CCBE1,FGF18,VEGFA,ADGRA2,SERPINE1
	neuron differentiation	GO:0030182	1.67966e-07	6.77478	APP,KALRN,RYK,PCP4,ECE1,FN1,NRP2,BMPR2,ERCC3,CYFIP1,SMARCA1,FLNA,ENSBGRG00000008324,SEMA4A,CRABP2,PBX1,USP33,ROR1,DOCK7,NFIA,RNF220,SVBP,PTN,PLXNA4,INHBA,GLI3,IFRD1,LAMB1,CRPPA,TMEM106B,CAPRIN2,IFT27,NTN4,TRIOBP,PLXNB2,UGDH,SLIT2,PPP3CA,DPYSL2,LPAR1,UGCG,TNC,PTPRD,NFIB,C9ORF72,ENSBGRG00000015322,C3,PTPRS,EFNA5,DAB2IP,PBX3,ABL1,ADAM17,UST,LAMA2,PRKN,BBS4,ENSBGRG00000012399,NEDD4,MAPK6,BMP4,SPG11,C…
	positive regulation of signal transduction	GO:0009967	1.85981e-07	6.73053	APP,PIK3CA,RYK,PINK1,ENSBGRG00000016123,FN1,BMPR2,ACVR2A,PLA2R1,MAP3K20,GPR155,GPC3,FLNA,EDA,AR,S100A13,ATF6,CSF1,NOTCH2,TGFBR3,CCN1,WLS,ROR1,RNF220,ACKR3,RALA,INHBA,IGFBP3,CAV1,APPL2,TBK1,ENSBGRG00000019405,IGFBP6,ZNF385A,DCN,KITLG,LGR5,VWF,ENSBGRG00000002435,ADAMTS3,PDGFRA,NFKB1,SORBS3,CCL21,LPAR1,GLIPR2,RECK,MAPK9,C3,MYDGF,PDGFRB,DAB2IP,ENG,ABL1,VAV2,IL1R1,XDH,CCDC88A,ADAM17,ITGB1BP1,CITED2,MA…
	cellular macromolecule localization	GO:0070727	1.85991e-07	6.73051	ITSN1,NECTIN3,PHLDB2,APOD,PIK3CA,SEC62,MFSD1,SSR3,WWTR1,ATP2C1,PTTG1IP,PINK1,KDM1A,PID1,EPB41L5,TNFAIP6,CALCRL,ERCC3,PGRMC1,FLNA,GDI1,ATP6AP1,SYTL4,CHRDL1,SNX12,AR,ENSBGRG00000006407,ENSBGRG00000008324,LMNA,TXNIP,SNX7,WLS,SVBP,P3H1,SH3BP4,PTN,RALA,GLI3,BBS9,CAV1,LRP6,IFT27,APPL2,LRP1,XPOT,ZNF385A,ENSBGRG00000002435,KDELR3,ARFGAP3,CLOCK,PPP3CA,SEC24D,BIN3,NOL8,ABCA1,GSN,XPA,CNTLN,RUFY1,MAPK9,GNA11…
	cell morphogenesis	GO:0000902	1.98792e-07	6.7016	APP,ARL13B,KALRN,ARHGEF26,RYK,COL6A1,MFAP2,ECE1,CLIC4,WASF2,FN1,NRP2,BMPR2,EPB41L5,CYFIP1,AR,SEMA4A,CRABP2,USP33,ROR1,DOCK7,NFIA,ZMYM6,PTN,PLXNA4,GLI3,IFRD1,CRPPA,TMEM106B,CAPRIN2,ZNF385A,TRIOBP,PLXNB2,SLIT2,PPP3CA,BIN3,LPAR1,PTPRD,NFIB,C9ORF72,ENSBGRG00000015322,PTPRS,SNX2,PALM,SPARC,EFNA5,DAB2IP,ABL1,ADAM17,UST,LAMA2,PRKN,ENSBGRG00000012399,FERMT2,SPG11,LRP4,RDX,TGFB2,ENSBGRG00000014494,WASF3,D…
	developmental growth	GO:0048589	2.46309e-07	6.60852	APP,APOD,PIK3CA,WWTR1,RYK,COL6A1,CLIC4,FN1,NRP2,BMPR2,EPB41L5,TNFAIP6,CYFIP1,AR,CRABP2,DDR2,CSF1,NOTCH2,PTN,PLXNA4,GLI3,IFRD1,TNS2,RARG,SLIT2,BIN3,BNC2,C9ORF72,PTPRS,EFNA5,ABL1,PRKN,BBS4,SAV1,PPIB,FGF7,BMP4,RAD51B,SPG11,PLCB1,LRP4,TGFB2,KIF26B,DCLK1,SPART,FGF2,SELENOM,SCAPER,LGMN,RDH10,CCN3,EXT1,ZFPM2,STK3,COL14A1,ULK2,NTN1,FTO,NKD1,ATF5,ENSBGRG00000017887,SLIT3,GHR,CDKN1A,PRKG1,ENSBGRG0000001859…
	regulation of cellular component organization	GO:0051128	2.80734e-07	6.5517	APP,DCBLD2,PHLDB2,KALRN,APOD,PIK3CA,RYK,COL6A1,ARHGEF10L,PINK1,WASF2,COL16A1,FN1,NRP2,BMPR2,EPB41L5,FAP,CYFIP1,GPC3,FLNA,SYTL4,SNX12,AR,LMNA,SEMA4A,CRABP2,DDR2,SNX7,ST7L,ENSBGRG00000005321,TGFBR3,NEXN,SGIP1,CDKN2C,SH3BP4,PTN,PLXNA4,RALA,INHBA,AEBP1,IGFBP3,IFRD1,CAV1,CAPZA2,MAGI2,DGKB,PDE3A,CAPRIN2,APPL2,LRP1,IRAK3,LIMA1,DCN,NAV3,PLXNB2,LRPAP1,IGFBP7,SLIT2,PPP3CA,PRDM5,SORBS3,BIN3,DPYSL2,CHMP5,CCL…
	negative regulation of cell population proliferation	GO:0008285	3.2033e-07	6.4944	APP,ABI3BP,APOD,BMPR2,FAP,GPC3,AR,MAGED1,PRDX4,LMNA,CDKN2C,SH3BP4,ACKR3,HDAC4,PTN,INHBA,GLI3,IGFBP3,SKAP2,CAV1,GPNMB,HMOX1,APPL2,ATG101,TNS2,RARG,FBLN1,KLF9,NFIB,IFT74,WNT9A,CNN1,SPARC,DAB2IP,PTGES,XDH,ITGB1BP1,SAV1,BMP4,SDC4,ZBTB16,TGFB2,DPT,KIFAP3,SKI,DACH1,FGF2,TBX3,NR2F2,SULF1,CCN3,STK3,SERPINF1,NF1,ATF5,APOE,HPN,PTPRM,DUSP1,SLIT3,CDKN1A,SOX4,PRKG1,ZNF503,DLG5,RARB,DLC1,CASP3
	vesicle-mediated transport	GO:0016192	3.32045e-07	6.4788	APP,ENSBGRG00000003162,ATP2C1,PIK3R4,PINK1,WASF2,MYO1B,ENSBGRG00000012068,PLA2R1,CALCRL,GULP1,GPC3,FLNA,ATP6AP1,SYTL4,SNX12,ENSBGRG00000008324,SGIP1,ENSBGRG00000000652,ACKR3,DENND2A,CREB3L2,ARF5,RALA,STEAP2,CAV1,MAGI2,CCDC91,APPL2,WASHC4,LRP1,EEA1,KDELR3,LRPAP1,EXOC1,SCFD2,GNPDA2,PPP3CA,SEC24D,BIN3,CHMP5,ABCA1,GSN,C9ORF72,SCARA5,RUFY1,C3,UBXN6,SNX2,ZFYVE16,RHOBTB3,ABL1,EXOC6B,SPTBN1,VAMP5,NBAS,EN…
	neuron development	GO:0048666	3.32557e-07	6.47813	APP,KALRN,RYK,ECE1,FN1,NRP2,BMPR2,CYFIP1,FLNA,ENSBGRG00000008324,SEMA4A,CRABP2,USP33,ROR1,DOCK7,RNF220,SVBP,PTN,PLXNA4,GLI3,IFRD1,LAMB1,CRPPA,TMEM106B,CAPRIN2,IFT27,NTN4,TRIOBP,PLXNB2,UGDH,SLIT2,PPP3CA,DPYSL2,LPAR1,UGCG,TNC,PTPRD,NFIB,C9ORF72,ENSBGRG00000015322,C3,PTPRS,EFNA5,DAB2IP,PBX3,ABL1,ADAM17,UST,LAMA2,PRKN,BBS4,ENSBGRG00000012399,NEDD4,MAPK6,SPG11,CBFA2T2,SDC4,LRP4,MARK1,MYOC,CAMSAP2,ENSB…
	signal transduction	GO:0007165	4.03796e-07	6.39384	APP,ITSN1,ARL13B,NFKBIZ,ITGB5,APOD,PIK3CA,PPM1L,ENSBGRG00000013519,WWTR1,ENSBGRG00000001941,RYK,PTTG1IP,COL6A1,COL6A2,PIK3R4,SH3BP5,ARHGEF10L,PINK1,ECE1,KDM1A,WASF2,IFI6,PHACTR4,PID1,ENSBGRG00000016123,FN1,CCNYL1,NRP2,ENSBGRG00000012733,BMPR2,ACVR2A,TNFAIP6,PLA2R1,MAP3K20,GPR155,PDE1A,CALCRL,COL3A1,CYFIP1,GPC3,GPC4,FLNA,GDI1,COL4A5,CHRDL1,EDA,AR,TIMP1,S100A13,INTS3,ENSBGRG00000008324,LMNA,SEMA4A,…
	positive regulation of cell differentiation	GO:0045597	4.28977e-07	6.36757	ABI3BP,NFKBIZ,KALRN,WWTR1,PCP4,RUNX1,KDM1A,FN1,BMPR2,ACVR2A,NKAP,ATP11C,AR,CRABP2,DDR2,CSF1,NOTCH2,CCN1,GPC1,SMARCD3,PTN,INHBA,GLI3,IGFBP3,PDE3A,SOX5,CAPRIN2,ZNF385A,KITLG,PLXNB2,PPP3CA,GLIPR2,PTPRD,MAPK9,FBN2,SMAD5,EFNA5,MAN2A1,ENG,MAP3K5,CCN2,TENT5A,QKI,SAV1,FERMT2,BMP4,FOS,PLCB1,SCUBE2,ZBTB16,IL18,TGFB2,PTGS2,GAS6,FGF2,FBXW8,PRKD1,STK3,RAMP2,NTN1,SERPINF1,VEZF1,PIEZO1,RRAS,ZFP36,ENSBGRG0000001…
	cell junction organization	GO:0034330	4.99574e-07	6.3014	APP,PHLDB2,KALRN,APOD,WASF2,COL16A1,TNS1,FN1,NRP2,EPB41L5,FLNA,COL4A5,CHRDL1,ENSBGRG00000008324,SEMA4A,KIRREL1,ENSBGRG00000005321,NFIA,PLXNA4,CAV1,DGKB,CAPRIN2,ITGA5,PLXNB2,SPARCL1,SVEP1,TNC,PTPRD,C3,PTPRS,PALM,EFNA5,DAB2IP,ABL1,ROCK2,ITGB1BP1,FILIP1,MYO9A,FERMT2,SPG11,LRP4,RDX,TGFB2,MYOC,LAMC1,ENSBGRG00000014494,FARP1,COL4A1,WASF3,PCDH17,MESD,LGMN,EXT1,PECAM1,RAMP2,NTN1,NF1,KIFC3,APOE,APPL1,FLOT…
	cell surface receptor protein tyrosine kinase signaling pathway	GO:0007169	5.38173e-07	6.26908	APOD,PIK3CA,ENSBGRG00000013519,COL6A1,IFI6,PID1,NRP2,COL4A5,AR,DDR2,TXNIP,CSF1,ROR1,GPC1,RALA,IGFBP3,PDK4,ENSBGRG00000009987,TNS2,DCN,ADAMTS3,PDGFRA,SVEP1,SEMA6A,ENSBGRG00000015098,PDGFRB,EFNA5,DAB2IP,ABL1,XDH,CCDC88A,ADAM17,CCN2,ENPP1,FGF7,PLCG1,DOK5,PLCB1,MYOC,COL4A1,COL4A2,FAT4,FGF2,PRKD1,LGMN,SULF1,EXT1,IGFBP4,SREBF1,EPN2,SS18,CCBE1,APPL1,FGF18,GHR,VEGFA,PLCE1,PLAT,FGFR1,ADGRA2,CASP3,MVP,FZD4
	endothelial cell migration	GO:0043542	6.22571e-07	6.20581	FSTL1,FAP,ENSBGRG00000008324,SEMA4A,TGFBR3,ENSBGRG00000000652,SVBP,HMOX1,DCN,SLIT2,SPARC,DAB2IP,ABL1,ROCK2,ADAM17,ITGB1BP1,PLCG1,CD40,ATP2B4,STARD13,FGF2,NR2F2,PRKD1,LGMN,CCN3,HDAC5,NF1,RRAS,APOE,PTPRM,CCBE1,FGF18,VEGFA,FGFR1,ADGRA2,PRCP
	protein localization	GO:0008104	7.79901e-07	6.10796	ITSN1,NECTIN3,PHLDB2,APOD,PIK3CA,SEC62,MFSD1,SSR3,WWTR1,ATP2C1,PTTG1IP,PINK1,KDM1A,PID1,EPB41L5,TNFAIP6,CALCRL,ERCC3,PGRMC1,FLNA,GDI1,ATP6AP1,SYTL4,CHRDL1,SNX12,AR,ENSBGRG00000006407,ENSBGRG00000008324,LMNA,TXNIP,SNX7,WLS,SVBP,P3H1,SH3BP4,PTN,RALA,GLI3,BBS9,CAV1,LRP6,IFT27,APPL2,LRP1,XPOT,ENSBGRG00000002435,KDELR3,ARFGAP3,CLOCK,PPP3CA,SEC24D,BIN3,NOL8,ABCA1,GSN,XPA,CNTLN,RUFY1,MAPK9,GNA11,FBN2,SN…
	actin filament-based process	GO:0030029	8.73608e-07	6.05868	PHLDB2,ITGB5,PIK3CA,ATP2C1,ARHGEF10L,WASF2,PHACTR4,MYO1B,EPB41L5,CYFIP1,FLNA,DIAPH2,PLS3,ENSBGRG00000005321,ENSBGRG00000016412,RALA,ENSBGRG00000003951,CAV1,CAPZA2,CACNA2D1,LIMA1,PDGFRA,LIMCH1,SLIT2,TBCK,SORBS3,CCL21,LPAR1,GSN,C9ORF72,CNN1,PDLIM4,PDLIM7,RASA1,EFNA5,ABL1,SPTBN1,CCDC88A,ANTXR1,ROCK2,ITGB1BP1,CCN2,EPB41L2,MARCKS,QKI,PRKN,SNX9,BBS4,TMOD3,FGF7,FERMT2,GMFB,CAVIN3,PARVA,RDX,CDC42BPA,MYOC…
	epithelial cell proliferation	GO:0050673	8.83932e-07	6.05358	COL8A1,NFKBIZ,BMPR2,ACVR2A,FAP,GPC3,AR,MAGED1,NRAS,NOTCH2,PTN,IGFBP3,CAV1,HMOX1,LGR5,KLF9,NFIB,IFT74,MYDGF,SPARC,DAB2IP,XDH,ADAM17,ITGB1BP1,THBS4,SAV1,FGF7,BMP4,PLCG1,TGFB2,DACH1,FGF2,NR2F2,PRKD1,SULF1,CCN3,OSR2,STK3,GRN,IGFBP4,NR1D1,SERPINF1,NF1,APOE,ZFP36,HPN,PTPRM,FST,VEGFA,CDKN1A,BMP6,TCF7L2,BMPR1A,FGFR1
	protein phosphorylation	GO:0006468	9.41703e-07	6.02609	APP,MYLK,KALRN,PIK3CA,WWTR1,RYK,PIK3R4,PINK1,PID1,FN1,CCNYL1,BMPR2,ACVR2A,MAP3K20,DDR2,CCN1,ROR1,DOCK7,ENSBGRG00000000652,MAST2,TESK2,IGFBP3,CAV1,SRPK2,GPNMB,TBK1,IRAK3,ENSBGRG00000019405,ITGA5,KITLG,ENSBGRG00000002435,FBLN1,PLXNB2,MOB1B,PDGFRA,SLIT2,TBCK,C9ORF72,MAPK9,C3,MYDGF,PDGFRB,EFNA5,ABL1,MAP4K4,XDH,MAP4K3,VRK2,ROCK2,MAP3K5,ENPP1,PRKN,THBS4,MAPK6,FGF7,BMP4,PELI2,DDRGK1,CD40,HIPK3,LRP4,IL18…
	response to chemical	GO:0042221	1.17167e-06	5.9312	NRIP1,APP,NFKBIZ,ZBTB20,MYLK,APOD,PIK3CA,TRPC1,ENSBGRG00000001941,RYK,COL6A1,PINK1,CLIC4,COL16A1,PID1,NRP2,BMPR2,AOX1,TNFAIP6,PLA2R1,CYBRD1,GPR155,CALCRL,COL3A1,COL5A2,FLNA,ATP6AP1,AR,ENSBGRG00000008324,LMNA,VCAM1,GSTM3,CSF1,GCLM,TGFBR3,SH3BP4,ACKR3,PTN,PLXNA4,STEAP2,ENSBGRG00000003951,DOCK4,CAV1,CACNA2D1,PDK4,COL1A2,LRP6,PDE3A,HMOX1,APPL2,HCFC2,TBK1,IRAK3,ENSBGRG00000019405,ANO6,TNS2,RARG,PMM1,P…
	sensory organ development	GO:0007423	1.21134e-06	5.91673	COL8A1,NECTIN3,MFAP2,ECE1,CLIC4,PHACTR4,BMPR2,COL5A2,CHRDL1,ATF6,NOTCH2,ROR1,NFIA,SMARCD3,INHBA,GLI3,ENSBGRG00000003951,IFT27,LRIG3,RARG,LGR5,TRIOBP,PDGFRA,PXDN,NFIB,BNC2,FBN2,CXCL14,MAN2A1,COL5A1,CITED2,TBC1D32,BBS4,FBN1,BMP4,SMOC1,MAFB,SDC4,ENSBGRG00000014228,C1QTNF5,TGFB2,COL4A1,DCLK1,FAT4,FGF2,TBX3,SCAPER,TRIP11,RDH10,OSR2,NTN1,NF1,TSHZ1,PTPRM,LRIG1,MITF,SH3PXD2B,BMP6,THRB,RARB,FGFR1,TENM3,CD…
	cellular component organization	GO:0016043	1.21766e-06	5.91447	APP,ADAMTS1,ADAMTS5,ENSBGRG00000000124,ARL13B,DCBLD2,ENSBGRG00000003162,ABI3BP,NFKBIZ,PHLDB2,CCDC80,MYLK,KALRN,ITGB5,APOD,MFN1,PIK3CA,ARHGEF26,WWTR1,ENSBGRG00000020343,RYK,ATP2C1,BACE2,COL6A1,PIK3R4,ARHGEF10L,MRTO4,PINK1,ECE1,KDM1A,WASF2,IFI6,PHACTR4,COL16A1,CCDC28B,PID1,DES,TNS1,FN1,NRP2,BMPR2,MYO1B,EPB41L5,ORC4,TNFAIP6,FAP,MAP3K20,GULP1,COL3A1,COL5A2,ERCC3,CYFIP1,GPC3,SMARCA1,ATP11C,FLNA,ATP6AP…
	positive regulation of multicellular organismal process	GO:0051240	1.3325e-06	5.87533	APP,ABI3BP,NFKBIZ,ZBTB20,KALRN,WWTR1,RUNX1,MFAP2,KDM1A,FN1,BMPR2,ACVR2A,PLA2R1,NKAP,ATP11C,S100A13,SEMA4A,CRABP2,UAP1,VCAM1,CSF1,NOTCH2,CCN1,SMARCD3,PTN,INHBA,GLI3,ENSBGRG00000003951,CAV1,SOX5,CAPRIN2,HMOX1,APPL2,TBK1,IRAK3,ANO6,ITGA5,LUM,KITLG,LGALS1,PLXNB2,PPP3CA,ABCA1,SVEP1,GLIPR2,PTPRD,MAPK9,C3,MYDGF,IRF1,FBN2,G3BP1,EFNA5,MAN2A1,ENG,ABL1,IL1R1,HK2,SPTBN1,ADAM17,CITED2,TENT5A,QKI,BBS4,PPIB,FER…
	negative regulation of developmental process	GO:0051093	1.33374e-06	5.87493	APP,ADAMTS1,WWTR1,RYK,PINK1,BMPR2,TNFAIP6,COL5A2,SEMA4A,PBX1,GLIS1,HDAC4,TMEM176B,PTN,INHBA,GLI3,IFRD1,CAV1,BHLHE41,APPL2,RARG,DCN,PPARA,PPP3CA,ASPN,NFIB,PTPRS,IRF1,SEMA6A,CXCL14,SPARC,DAB2IP,COL5A1,NELFB,XDH,CRIM1,ROCK2,ENPP1,THBS2,THBS4,SAV1,FBN1,FERMT2,BMP4,JDP2,CST3,MAFB,LRP4,ZBTB16,IL18,TGFB2,MARK1,KIFAP3,SKI,ATP2B4,COL4A2,GAS6,SPART,TBX3,KREMEN1,LGMN,SULF1,CCN3,ZFPM2,STK3,HDAC5,VAT1,NR1D1,E…
	actin cytoskeleton organization	GO:0030036	1.4877e-06	5.82749	PHLDB2,ITGB5,PIK3CA,ATP2C1,ARHGEF10L,WASF2,PHACTR4,MYO1B,EPB41L5,CYFIP1,FLNA,DIAPH2,PLS3,ENSBGRG00000005321,ENSBGRG00000016412,RALA,ENSBGRG00000003951,CAPZA2,LIMA1,PDGFRA,LIMCH1,SLIT2,TBCK,SORBS3,CCL21,LPAR1,GSN,C9ORF72,CNN1,PDLIM4,PDLIM7,RASA1,EFNA5,ABL1,SPTBN1,CCDC88A,ANTXR1,ROCK2,ITGB1BP1,CCN2,EPB41L2,MARCKS,PRKN,SNX9,BBS4,TMOD3,FGF7,FERMT2,CAVIN3,RDX,CDC42BPA,MYOC,HMCN1,WASF3,MEF2A,BAIAP2,MYH…
	regulation of cellular response to growth factor stimulus	GO:0090287	1.53501e-06	5.81389	TNFAIP6,GPC3,CHRDL1,NOTCH2,CCN1,GPC1,ENSBGRG00000009987,DCN,PPARA,ADAMTS3,RASL11B,SLIT2,ASPN,FBN2,SEMA6A,DAB2IP,ENG,ABL1,XDH,CRIM1,ADAM17,CITED2,FBN1,BMP4,PMEPA1,DOK5,SKI,ATP2B4,SPART,TSC22D1,FGF2,SULF1,EPN2,CCBE1,FGF18,VEGFA,ZNF451,HTRA1,FGFR1,ADGRA2,TGFB1I1,FZD4
	skeletal system development	GO:0001501	1.66143e-06	5.77952	ENSBGRG00000013519,RYK,COL6A1,BMPR2,ACVR2A,COL5A2,ATP6AP1,PLS3,DDR2,PBX1,NOTCH2,CCN1,NFIA,P3H1,HDAC4,CREB3L2,GLI3,COL1A2,SOX5,RARG,PDGFRA,PCSK5,NFIB,BNC2,GNA11,FBN2,SMAD5,CITED2,CCN2,ENSBGRG00000012399,PPIB,FBN1,BMP4,DDRGK1,EXT2,SERPINH1,SCUBE2,ZBTB16,MYOC,FAT4,FGF2,TBX3,LRRK1,TRIP11,RDH10,CCN3,EXT1,OSR2,MMP16,THRA,MMP2,ENSBGRG00000017887,SH3PXD2B,FGF18,FST,BMP6,BMPR1A,RARB,FGFR1,ENSBGRG000000239…
	positive regulation of intracellular signal transduction	GO:1902533	1.73408e-06	5.76093	APP,PIK3CA,RYK,PINK1,ENSBGRG00000016123,FN1,BMPR2,ACVR2A,PLA2R1,MAP3K20,GPR155,EDA,AR,S100A13,ATF6,CSF1,NOTCH2,TGFBR3,ROR1,ACKR3,INHBA,IGFBP3,CAV1,TBK1,ENSBGRG00000019405,IGFBP6,ZNF385A,DCN,KITLG,VWF,PDGFRA,SORBS3,CCL21,LPAR1,GLIPR2,MYDGF,PDGFRB,DAB2IP,ENG,ABL1,VAV2,XDH,ITGB1BP1,CITED2,MAP3K5,CCN2,PRKN,AKAP12,NEDD4,FERMT2,BMP4,PELI2,CD40,DOK5,PLCB1,LRP4,CAVIN3,IL18,TGFB2,MYOC,CHI3L1,GAS6,TNFRSF19…
	neuron projection development	GO:0031175	1.78214e-06	5.74906	APP,KALRN,RYK,ECE1,FN1,NRP2,BMPR2,CYFIP1,FLNA,ENSBGRG00000008324,SEMA4A,CRABP2,USP33,ROR1,DOCK7,SVBP,PTN,PLXNA4,GLI3,IFRD1,LAMB1,CRPPA,TMEM106B,CAPRIN2,IFT27,TRIOBP,PLXNB2,SLIT2,PPP3CA,DPYSL2,LPAR1,TNC,PTPRD,NFIB,C9ORF72,ENSBGRG00000015322,PTPRS,EFNA5,DAB2IP,ABL1,ADAM17,UST,LAMA2,PRKN,BBS4,NEDD4,MAPK6,SPG11,CBFA2T2,SDC4,LRP4,MARK1,MYOC,CAMSAP2,ENSBGRG00000014494,DCLK1,SPART,FAT4,FBXW8,KREMEN1,PRK…
	negative regulation of signal transduction	GO:0009968	1.8127e-06	5.74167	APOD,WWTR1,PTTG1IP,PINK1,KDM1A,IFI6,PHACTR4,PID1,TNFAIP6,GPC3,CHRDL1,AR,LMNA,GPR161,GCLM,TGFBR3,SH3BP4,ACKR3,GPC1,GLI3,CAV1,MAGI2,PDE3A,HMOX1,TBK1,IRAK3,TNS2,ZNF385A,DCN,ENSBGRG00000002435,FBLN1,PPARA,CLOCK,RASL11B,SLIT2,PPP3CA,ASPN,TLE1,PTPRD,ENSBGRG00000001163,PTPRS,FBN2,SEMA6A,PALM,SMAD5,G3BP1,DAB2IP,ABL1,XDH,CRIM1,ADAM17,ITGB1BP1,ENPP1,PRKN,FBN1,BMP4,LGALS3,DDRGK1,PMEPA1,CBFA2T2,LRP4,CAVIN3,A…
	phosphorylation	GO:0016310	1.86396e-06	5.72956	APP,MYLK,KALRN,PIK3CA,WWTR1,RYK,PIK3R4,PINK1,PID1,FN1,CCNYL1,BMPR2,ACVR2A,MAP3K20,AR,DDR2,CCN1,ROR1,DOCK7,ENSBGRG00000000652,CDKN2C,MAST2,TESK2,IGFBP3,CAV1,SRPK2,GPNMB,TBK1,IRAK3,ENSBGRG00000019405,ITGA5,KITLG,ENSBGRG00000002435,FBLN1,PLXNB2,MOB1B,PDGFRA,SLIT2,TBCK,C9ORF72,MAPK9,C3,MYDGF,PDGFRB,EFNA5,ABL1,MAP4K4,HK2,XDH,MAP4K3,VRK2,ROCK2,MAP3K5,ENPP1,PRKN,THBS4,MAPK6,FGF7,BMP4,PELI2,DDRGK1,CD40,H…
	signaling	GO:0023052	1.91311e-06	5.71826	APP,ITSN1,ARL13B,NFKBIZ,KALRN,ITGB5,APOD,PIK3CA,PPM1L,ENSBGRG00000013519,WWTR1,ENSBGRG00000001941,RYK,PTTG1IP,COL6A1,COL6A2,PIK3R4,SH3BP5,ARHGEF10L,PINK1,ECE1,KDM1A,WASF2,IFI6,PHACTR4,PID1,ENSBGRG00000016123,FN1,CCNYL1,NRP2,ENSBGRG00000012733,BMPR2,ACVR2A,TNFAIP6,PLA2R1,MAP3K20,GPR155,PDE1A,CALCRL,COL3A1,CYFIP1,GPC3,GPC4,FLNA,GDI1,COL4A5,CHRDL1,EDA,AR,TIMP1,S100A13,INTS3,ENSBGRG00000008324,LMNA,S…
	response to transforming growth factor beta	GO:0071559	1.95597e-06	5.70864	NFKBIZ,ITGB5,EPB41L5,COL3A1,TGFBR3,ZFYVE9,CAV1,COL1A2,PDE3A,SOX5,APPL2,PPARA,RASL11B,ASPN,FBN2,SMAD5,ENG,ADAM17,CITED2,FBN1,FERMT2,FOS,PMEPA1,TGFB2,SKI,COL4A2,TSC22D1,MAPK7,ZFHX3,LTBP4,APPL1,DAB2,ZNF451,HTRA1,ZMIZ1,BMPR1A,TGFB1I1
	positive regulation of response to stimulus	GO:0048584	2.02179e-06	5.69426	APP,NFKBIZ,MYLK,PIK3CA,RYK,PINK1,ENSBGRG00000016123,FN1,BMPR2,ACVR2A,PLA2R1,MAP3K20,GPR155,GPC3,FLNA,EDA,AR,S100A13,ATF6,CSF1,NOTCH2,TGFBR3,CCN1,WLS,ROR1,EIF2B3,RNF220,ACKR3,PTN,RALA,INHBA,IGFBP3,CAV1,A2M,APPL2,HCFC2,TBK1,IRAK3,ENSBGRG00000019405,ANO6,IGFBP6,ZNF385A,DCN,KITLG,LGR5,VWF,LGALS1,ENSBGRG00000002435,XRCC6,ADAMTS3,CLOCK,PDGFRA,SLIT2,PPP3CA,NFKB1,SORBS3,CCL21,LPAR1,GLIPR2,RECK,ENSBGRG000…
	negative regulation of cell migration	GO:0030336	2.08492e-06	5.68091	PHLDB2,APOD,CLIC4,TNFAIP6,TIMP1,TGFBR3,SVBP,IGFBP3,DCN,NAV3,SLIT2,CCL21,RECK,DAB2IP,ENG,ITGB1BP1,CITED2,PLCB1,ATP2B4,DACH1,STARD13,FGF2,NR2F2,SULF1,CCN3,HDAC5,NF1,RRAS,APOE,EMILIN2,PTPRM,MITF,DUSP1,PRKG1,DLG5,BMPR1A,CXCL12,DLC1,SERPINE1
	negative regulation of locomotion	GO:0040013	2.44993e-06	5.61085	PHLDB2,APOD,RYK,CLIC4,TNFAIP6,TIMP1,TGFBR3,SVBP,IGFBP3,DCN,NAV3,FBLN1,SLIT2,CCL21,RECK,DAB2IP,ENG,ITGB1BP1,CITED2,PLCB1,ATP2B4,DACH1,STARD13,FGF2,NR2F2,SULF1,CCN3,HDAC5,NF1,RRAS,APOE,EMILIN2,PTPRM,MITF,DUSP1,PRKG1,DLG5,BMPR1A,CXCL12,DLC1,SERPINE1
	negative regulation of cell motility	GO:2000146	2.46365e-06	5.60842	PHLDB2,APOD,CLIC4,TNFAIP6,TIMP1,TGFBR3,SVBP,IGFBP3,DCN,NAV3,FBLN1,SLIT2,CCL21,RECK,DAB2IP,ENG,ITGB1BP1,CITED2,PLCB1,ATP2B4,DACH1,STARD13,FGF2,NR2F2,SULF1,CCN3,HDAC5,NF1,RRAS,APOE,EMILIN2,PTPRM,MITF,DUSP1,PRKG1,DLG5,BMPR1A,CXCL12,DLC1,SERPINE1
	negative regulation of cell communication	GO:0010648	2.9661e-06	5.52781	KALRN,APOD,WWTR1,PTTG1IP,PINK1,KDM1A,IFI6,PHACTR4,PID1,TNFAIP6,GPC3,CHRDL1,AR,LMNA,GPR161,GCLM,TGFBR3,SH3BP4,ACKR3,GPC1,GLI3,CAV1,MAGI2,PDE3A,HMOX1,TBK1,IRAK3,TNS2,ZNF385A,DCN,ENSBGRG00000002435,FBLN1,PPARA,CLOCK,RASL11B,SLIT2,PPP3CA,ASPN,TLE1,PTPRD,ENSBGRG00000001163,PTPRS,FBN2,SEMA6A,PALM,SMAD5,G3BP1,DAB2IP,ABL1,XDH,CRIM1,ADAM17,ITGB1BP1,ENPP1,PRKN,FBN1,BMP4,LGALS3,DDRGK1,PMEPA1,CBFA2T2,LRP4,CA…
	cellular response to transforming growth factor beta stimulus	GO:0071560	3.11039e-06	5.50718	NFKBIZ,ITGB5,EPB41L5,COL3A1,TGFBR3,ZFYVE9,CAV1,COL1A2,PDE3A,SOX5,APPL2,PPARA,RASL11B,ASPN,FBN2,SMAD5,ENG,ADAM17,CITED2,FBN1,FERMT2,FOS,PMEPA1,TGFB2,SKI,COL4A2,TSC22D1,MAPK7,LTBP4,APPL1,DAB2,ZNF451,HTRA1,ZMIZ1,BMPR1A,TGFB1I1
	negative regulation of signaling	GO:0023057	3.37469e-06	5.47177	KALRN,APOD,WWTR1,PTTG1IP,PINK1,KDM1A,IFI6,PHACTR4,PID1,TNFAIP6,GPC3,CHRDL1,AR,LMNA,GPR161,GCLM,TGFBR3,SH3BP4,ACKR3,GPC1,GLI3,CAV1,MAGI2,PDE3A,HMOX1,TBK1,IRAK3,TNS2,ZNF385A,DCN,ENSBGRG00000002435,FBLN1,PPARA,CLOCK,RASL11B,SLIT2,PPP3CA,ASPN,TLE1,PTPRD,ENSBGRG00000001163,PTPRS,FBN2,SEMA6A,PALM,SMAD5,G3BP1,DAB2IP,ABL1,XDH,CRIM1,ADAM17,ITGB1BP1,ENPP1,PRKN,FBN1,BMP4,LGALS3,DDRGK1,PMEPA1,CBFA2T2,LRP4,CA…
	localization	GO:0051179	4.90774e-06	5.30912	NRIP1,APP,ITSN1,ENSBGRG00000003162,NECTIN3,PHLDB2,SLC49A4,MYLK,KALRN,APOD,ABCC5,MFN1,PIK3CA,SEC62,MFSD1,SSR3,WWTR1,ENSBGRG00000020343,TRPC1,ATP2C1,PTTG1IP,COL6A1,PIK3R4,PINK1,KDM1A,WASF2,PID1,MYO1B,EPB41L5,TNFAIP6,ENSBGRG00000012068,PLA2R1,GPR155,OSBPL6,SESTD1,CALCRL,GULP1,SLC40A1,ERCC3,PGRMC1,GPC3,ATP11C,FLNA,GDI1,ATP6AP1,SYTL4,ENSBGRG00000022376,CHRDL1,SNX12,AR,MAGED2,ENSBGRG00000006407,ENSBGRG…
	cellular response to vascular endothelial growth factor stimulus	GO:0035924	5.44196e-06	5.26424	PIK3CA,NRP2,ENSBGRG00000009987,DCN,ADAMTS3,PDGFRA,SEMA6A,PDGFRB,DAB2IP,XDH,ITGB1BP1,ATP2B4,PRKD1,RAMP2,CCBE1,VEGFA,ADGRA2
	positive regulation of signaling	GO:0023056	5.74083e-06	5.24102	APP,PIK3CA,RYK,PINK1,ECE1,ENSBGRG00000016123,FN1,BMPR2,ACVR2A,PLA2R1,MAP3K20,GPR155,GPC3,FLNA,EDA,AR,S100A13,ATF6,CSF1,NOTCH2,TGFBR3,CCN1,WLS,ROR1,RNF220,ACKR3,PTN,RALA,INHBA,IGFBP3,CAV1,APPL2,TBK1,ENSBGRG00000019405,IGFBP6,ZNF385A,DCN,KITLG,LGR5,VWF,ENSBGRG00000002435,ADAMTS3,PDGFRA,NFKB1,SORBS3,CCL21,LPAR1,GLIPR2,RECK,MAPK9,C3,MYDGF,GNA11,PDGFRB,DAB2IP,ENG,ABL1,VAV2,IL1R1,XDH,CCDC88A,ADAM17,ITG…
	visual system development	GO:0150063	5.84696e-06	5.23307	COL8A1,NECTIN3,MFAP2,CLIC4,PHACTR4,BMPR2,COL5A2,CHRDL1,ATF6,NOTCH2,NFIA,SMARCD3,INHBA,GLI3,ENSBGRG00000003951,RARG,PDGFRA,PXDN,NFIB,C3,FBN2,MAN2A1,COL5A1,CITED2,TBC1D32,BBS4,FBN1,BMP4,SMOC1,ENSBGRG00000014228,TGFB2,COL4A1,DCLK1,FGF2,SCAPER,RDH10,OSR2,NF1,PTPRM,MITF,SH3PXD2B,BMP6,THRB,RARB,TENM3,CDON,FZD4,TMEM135
	cellular component organization or biogenesis	GO:0071840	6.1292e-06	5.2126	APP,ADAMTS1,ADAMTS5,ENSBGRG00000000124,ARL13B,DCBLD2,ENSBGRG00000003162,ABI3BP,NFKBIZ,PHLDB2,CCDC80,MYLK,KALRN,ITGB5,APOD,MFN1,PIK3CA,ARHGEF26,WWTR1,ENSBGRG00000020343,RYK,ATP2C1,BACE2,COL6A1,PIK3R4,ARHGEF10L,MRTO4,PINK1,ECE1,KDM1A,WASF2,IFI6,PHACTR4,COL16A1,CCDC28B,PID1,DES,TNS1,FN1,NRP2,BMPR2,MYO1B,EPB41L5,ORC4,TNFAIP6,FAP,MAP3K20,GULP1,COL3A1,COL5A2,ERCC3,CYFIP1,GPC3,SMARCA1,ATP11C,FLNA,ATP6AP…
	regulation of protein phosphorylation	GO:0001932	6.77798e-06	5.1689	APP,PIK3CA,WWTR1,PINK1,PID1,FN1,CCNYL1,ACVR2A,CCN1,DOCK7,ENSBGRG00000000652,IGFBP3,CAV1,GPNMB,ITGA5,KITLG,FBLN1,PLXNB2,MOB1B,SLIT2,C9ORF72,C3,MYDGF,EFNA5,ABL1,XDH,ROCK2,ENPP1,PRKN,THBS4,FGF7,BMP4,PELI2,DDRGK1,CD40,LRP4,IL18,PDGFD,PTGS2,CHI3L1,ATP2B4,GAS6,FGF2,FNIP2,CAMKK2,ERP29,LRRK1,BDKRB2,ENPP2,PECAM1,AKTIP,FECH,IP6K2,DAB2,FLOT1,VEGFA,CDKN1A,BMP6,RIPK1,BRAT1,MVP,CDON
	positive regulation of cell communication	GO:0010647	8.57322e-06	5.06686	APP,PIK3CA,RYK,PINK1,ENSBGRG00000016123,FN1,BMPR2,ACVR2A,PLA2R1,MAP3K20,GPR155,GPC3,FLNA,EDA,AR,S100A13,ATF6,CSF1,NOTCH2,TGFBR3,CCN1,WLS,ROR1,RNF220,ACKR3,PTN,RALA,INHBA,IGFBP3,CAV1,APPL2,TBK1,ENSBGRG00000019405,IGFBP6,ZNF385A,DCN,KITLG,LGR5,VWF,ENSBGRG00000002435,ADAMTS3,PDGFRA,NFKB1,SORBS3,CCL21,LPAR1,GLIPR2,RECK,MAPK9,C3,MYDGF,GNA11,PDGFRB,DAB2IP,ENG,ABL1,VAV2,IL1R1,XDH,CCDC88A,ADAM17,ITGB1BP1…
	negative regulation of response to stimulus	GO:0048585	8.7009e-06	5.06044	PHLDB2,APOD,WWTR1,RYK,PTTG1IP,PINK1,KDM1A,IFI6,PHACTR4,PID1,TNFAIP6,COL3A1,GPC3,CHRDL1,AR,LMNA,GPR161,GCLM,TGFBR3,SH3BP4,ACKR3,GPC1,GLI3,CAV1,MAGI2,A2M,PDE3A,HMOX1,APPL2,TBK1,IRAK3,TNS2,ZNF385A,DCN,ENSBGRG00000002435,FBLN1,PPARA,CLOCK,PDGFRA,RASL11B,SLIT2,PPP3CA,NFKB1,ASPN,TLE1,PTPRD,ENSBGRG00000001163,PTPRS,FBN2,SEMA6A,PALM,SMAD5,G3BP1,DAB2IP,ABL1,XDH,CRIM1,ADAM17,ITGB1BP1,ENPP1,NCOA7,PRKN,BBS4,…
	sensory system development	GO:0048880	9.5908e-06	5.01815	COL8A1,NECTIN3,MFAP2,CLIC4,PHACTR4,BMPR2,COL5A2,CHRDL1,ATF6,NOTCH2,NFIA,SMARCD3,INHBA,GLI3,ENSBGRG00000003951,RARG,PDGFRA,PXDN,NFIB,C3,FBN2,MAN2A1,COL5A1,CITED2,TBC1D32,BBS4,FBN1,BMP4,SMOC1,ENSBGRG00000014228,TGFB2,COL4A1,DCLK1,FGF2,SCAPER,RDH10,OSR2,NF1,PTPRM,MITF,SH3PXD2B,BMP6,THRB,RARB,TENM3,CDON,FZD4,TMEM135
	eye development	GO:0001654	1.18637e-05	4.92578	COL8A1,NECTIN3,MFAP2,CLIC4,PHACTR4,BMPR2,COL5A2,CHRDL1,ATF6,NOTCH2,NFIA,SMARCD3,INHBA,GLI3,ENSBGRG00000003951,RARG,PDGFRA,PXDN,NFIB,FBN2,MAN2A1,COL5A1,CITED2,TBC1D32,BBS4,FBN1,BMP4,SMOC1,ENSBGRG00000014228,TGFB2,COL4A1,DCLK1,FGF2,SCAPER,RDH10,OSR2,NF1,PTPRM,MITF,SH3PXD2B,BMP6,THRB,RARB,TENM3,CDON,FZD4,TMEM135
	cell communication	GO:0007154	1.32358e-05	4.87825	APP,ITSN1,ARL13B,NFKBIZ,KALRN,ITGB5,APOD,PIK3CA,PPM1L,ENSBGRG00000013519,WWTR1,ENSBGRG00000001941,RYK,PTTG1IP,COL6A1,COL6A2,PIK3R4,SH3BP5,ARHGEF10L,PINK1,ECE1,KDM1A,WASF2,IFI6,PHACTR4,PID1,ENSBGRG00000016123,FN1,CCNYL1,NRP2,ENSBGRG00000012733,BMPR2,ACVR2A,TNFAIP6,PLA2R1,MAP3K20,GPR155,PDE1A,CALCRL,COL3A1,CYFIP1,GPC3,GPC4,FLNA,GDI1,COL4A5,CHRDL1,EDA,AR,TIMP1,S100A13,INTS3,ENSBGRG00000008324,LMNA,S…
	cell-substrate adhesion	GO:0031589	1.32678e-05	4.8772	COL8A1,ABI3BP,PHLDB2,CCDC80,ITGB5,APOD,COL16A1,FN1,EPB41L5,COL3A1,FLNA,EDA,VCAM1,CSF1,CCN1,SNED1,LAMB1,ITGA5,VWF,TRIOBP,FBLN1,SORBS3,CCL21,ECM2,RASA1,EFNA5,ABL1,ANTXR1,ITGB1BP1,CCN2,FERMT2,PARVA,MYOC,LAMC1,GAS6,NF1,RRAS,FBLN2,VEGFA,DLC1,SERPINE1,FZD4
	collagen metabolic process	GO:0032963	1.46096e-05	4.83536	COL6A1,FAP,P3H1,COL1A2,TNS2,ADAMTS3,CTSB,COL5A1,LARP6,BMP4,VIM,CST3,SERPINH1,MMP16,MFAP4,MMP2,RCN3,PLOD3
	heart development	GO:0007507	1.46871e-05	4.83307	ADAMTS1,ADAMTS5,ARL13B,ABI3BP,COL6A1,ECE1,NRP2,BMPR2,CALCRL,COL3A1,GPC3,FLNA,LMNA,NOTCH2,TGFBR3,CCN1,SMARCD3,PLXNA4,GLI3,PDGFRA,PKD2,PCSK5,IFT74,GNA11,ENG,COL5A1,CITED2,TBC1D32,SAV1,FBN1,BMP4,PARVA,DYNC2H1,TGFB2,FAT4,FGF2,TBX3,MEF2A,TRIP11,EXT1,ZFPM2,STK3,COL14A1,RAMP2,NF1,FHOD3,SH3PXD2B,SLIT3,CPLANE1,CDKN1A,SOX4,BICC1,ZMIZ1,BMPR1A,RARB,FGFR1,CASP3
	regulation of cell development	GO:0060284	1.5913e-05	4.79825	NFKBIZ,KALRN,RYK,RUNX1,KDM1A,FN1,BMPR2,ACVR2A,TNFAIP6,NKAP,ATP11C,TFE3,CRABP2,CSF1,NOTCH2,MYSM1,HDAC4,TMEM176B,SMARCD3,PTN,INHBA,GLI3,IFRD1,PDE3A,CAPRIN2,APPL2,RARG,KITLG,PLXNB2,CLOCK,PPP3CA,RECK,PTPRD,PTPRS,IRF1,EFNA5,MAN2A1,ABL1,ROCK2,QKI,FBN1,BMP4,FOS,MAFB,PLCB1,LRP4,ZBTB16,IL18,KIFAP3,SKI,GAS6,SPART,FGF2,FBXW8,FBXO22,GRN,NR1D1,ULK2,NTN1,SERPINF1,NF1,ZFP36,MITF,VEGFA,SOX4,RIPK1,ZMIZ1,BMPR1A,AD…
	programmed cell death	GO:0012501	1.71209e-05	4.76647	APP,NFKBIZ,FSTL1,PIK3CA,PTTG1IP,COL6A1,COL6A2,PINK1,KDM1A,IFI6,BMPR2,PLA2R1,FAP,MAP3K20,ERCC3,FLNA,AR,ENSBGRG00000008039,LMNA,ATF6,NOTCH2,GCLM,CCN1,ACKR3,INHBA,GLI3,IGFBP3,ENSBGRG00000003951,CAV1,PDK4,LRP6,PDE3A,HMOX1,ANO6,RARG,ZNF385A,ITGA5,KITLG,LGALS1,PPARA,SLIT2,CCL21,GSN,TLE1,MAPK9,MYDGF,IRF1,GPX4,SMAD5,RASA1,CAST,DAB2IP,PTPA,ABL1,HK2,CITED2,MAP3K5,MARCKS,PRKN,DAD1,SAV1,PYGL,BMP4,LGALS3,SPG1…
	cell death	GO:0008219	1.71209e-05	4.76647	APP,NFKBIZ,FSTL1,PIK3CA,PTTG1IP,COL6A1,COL6A2,PINK1,KDM1A,IFI6,BMPR2,PLA2R1,FAP,MAP3K20,ERCC3,FLNA,AR,ENSBGRG00000008039,LMNA,ATF6,NOTCH2,GCLM,CCN1,ACKR3,INHBA,GLI3,IGFBP3,ENSBGRG00000003951,CAV1,PDK4,LRP6,PDE3A,HMOX1,ANO6,RARG,ZNF385A,ITGA5,KITLG,LGALS1,PPARA,SLIT2,CCL21,GSN,TLE1,MAPK9,MYDGF,IRF1,GPX4,SMAD5,RASA1,CAST,DAB2IP,PTPA,ABL1,HK2,CITED2,MAP3K5,MARCKS,PRKN,DAD1,SAV1,PYGL,BMP4,LGALS3,SPG1…
	positive regulation of protein metabolic process	GO:0051247	1.75038e-05	4.75687	APP,PTTG1IP,PINK1,KDM1A,ACVR2A,UPF3B,GPC3,CSF1,CCN1,DOCK7,ENSBGRG00000000652,ZYG11B,INHBA,CAV1,GPNMB,LRP1,ITGA5,KITLG,USP5,ENSBGRG00000002435,PLXNB2,GSN,MAPK9,RAD23A,C3,MYDGF,PRR16,EFNA5,DAB2IP,ABL1,ROCK2,PRKN,SNX9,THBS4,OAZ2,NEDD4,FGF7,BMP4,SAMD4A,PELI2,DDRGK1,CD40,PLCB1,LRP4,SPON1,IL18,RDX,PTGS2,CHI3L1,ATP2B4,GAS6,FGF2,FNIP2,CAMKK2,FBXW8,ERP29,LRRK1,FBXO22,VPS28,ENPP2,PECAM1,MAPK7,AKTIP,NKD1,AP…
	cell growth	GO:0016049	1.87554e-05	4.72687	APP,DCBLD2,RYK,FN1,NRP2,BMPR2,EPB41L5,CYFIP1,CRABP2,ST7L,CDKN2C,SH3BP4,PLXNA4,INHBA,IGFBP3,IFRD1,RARG,IGFBP7,SLIT2,BIN3,TNC,C9ORF72,PTPRS,EFNA5,ABL1,ADAM17,ENPP1,PRKN,SPG11,EIF4G2,TGFB2,DCLK1,SPART,CCN3,EXT1,COL14A1,IGFBP4,ULK2,NTN1,ENSBGRG00000025617,HPN,IP6K2,SLIT3,CDKN1A,PRKG1,BRAT1
	supramolecular fiber organization	GO:0097435	1.89266e-05	4.72293	APP,PHLDB2,ITGB5,PIK3CA,COL6A1,ARHGEF10L,WASF2,DES,MYO1B,TNFAIP6,COL3A1,COL5A2,CYFIP1,FLNA,PLS3,DDR2,ENSBGRG00000005321,AEBP1,CAPZA2,COL1A2,LIMA1,NAV3,PDGFRA,SLIT2,SORBS3,CCL21,LPAR1,GSN,PXDN,C9ORF72,ADAMTS2,RASA1,ABL1,COL5A1,CCDC88A,ROCK2,ITGB1BP1,CCN2,MARCKS,PRKN,SNX9,BBS4,TMOD3,FERMT2,CST3,SERPINH1,RDX,TGFB2,DPT,MYOC,CAMSAP2,MEF2A,EXT1,COL14A1,BAIAP2,TUBG2,MFAP4,NF1,KPTN,APOE,FHOD3,ARHGAP28,SP…
	regulation of phosphorylation	GO:0042325	1.94323e-05	4.71148	APP,PIK3CA,WWTR1,PINK1,PID1,FN1,CCNYL1,ACVR2A,AR,CCN1,DOCK7,ENSBGRG00000000652,CDKN2C,IGFBP3,CAV1,GPNMB,ITGA5,KITLG,FBLN1,PLXNB2,MOB1B,SLIT2,C9ORF72,C3,MYDGF,EFNA5,ABL1,XDH,ROCK2,ENPP1,PRKN,THBS4,FGF7,BMP4,PELI2,DDRGK1,CD40,LRP4,IL18,PDGFD,PTGS2,CHI3L1,ATP2B4,GAS6,FGF2,FNIP2,CAMKK2,ERP29,LRRK1,BDKRB2,ENPP2,PECAM1,AKTIP,FECH,IP6K2,DAB2,FLOT1,VEGFA,CDKN1A,BMP6,RIPK1,BRAT1,MVP,CDON
	actin filament bundle assembly	GO:0051017	1.96616e-05	4.70638	PHLDB2,ITGB5,ARHGEF10L,WASF2,FLNA,PLS3,ENSBGRG00000005321,LIMA1,SORBS3,LPAR1,ABL1,CCDC88A,ROCK2,ITGB1BP1,CCN2,MARCKS,PRKN,BBS4,FERMT2,RDX,MYOC,BAIAP2,ARHGAP28,SPIRE1,DLC1
	response to stress	GO:0006950	2.16618e-05	4.66431	APP,ADAMTS5,BACH1,DCBLD2,ABI3BP,NFKBIZ,PHLDB2,MYLK,APOD,PIK3CA,PLOD2,NMNAT3,PTTG1IP,COL6A1,ARHGEF10L,PINK1,KDM1A,IFI6,RNF19B,ENSBGRG00000016123,FN1,BMPR2,TNFAIP6,PLA2R1,MAP3K20,GPR155,COL3A1,ERCC3,FLNA,SYTL4,TIMP1,PRDX4,INTS3,LMNA,ATF6,UAP1,TXNIP,ENSBGRG00000015945,VCAM1,GSTM3,CSF1,NOTCH2,GCLM,CCN1,USP33,NFIA,ENSBGRG00000000652,ACKR3,CREB3L2,PTN,ENSBGRG00000003951,CAV1,PDK4,A2M,HMOX1,APPL2,HCFC2,…
	regulation of phosphorus metabolic process	GO:0051174	2.48638e-05	4.60443	APP,ZBTB20,PIK3CA,WWTR1,PINK1,PID1,FN1,CCNYL1,ACVR2A,AR,CCN1,DOCK7,ENSBGRG00000000652,CDKN2C,HDAC4,IGFBP3,CAV1,GPNMB,PDK4,ITGA5,KITLG,FBLN1,PPARA,PLXNB2,MOB1B,SLIT2,C9ORF72,C3,MYDGF,EFNA5,ABL1,XDH,ROCK2,ENPP1,ME1,PRKN,THBS4,FGF7,BMP4,PELI2,PPP1R36,DDRGK1,CD40,LRP4,IL18,PDGFD,PTGS2,CHI3L1,ATP2B4,GAS6,FGF2,FNIP2,CAMKK2,ERP29,LRRK1,BDKRB2,ENPP2,PECAM1,AKTIP,FECH,IP6K2,DAB2,FLOT1,VEGFA,CDKN1A,BMP6,RI…
	wound healing	GO:0042060	2.73366e-05	4.56326	DCBLD2,ABI3BP,PHLDB2,MYLK,FN1,COL3A1,FLNA,SYTL4,TIMP1,NOTCH2,CCN1,ENSBGRG00000000652,ENSBGRG00000003951,CAV1,HMOX1,ANO6,ITGA5,VWF,FBLN1,PPARA,PDGFRA,CHMP5,SVEP1,COL5A1,ENTPD2,ADAM17,FERMT2,SDC4,PLA2G4A,GAS6,FGF2,EXT1,NF1,CHMP2A,APOE,EMILIN2,VEGFA,CDKN1A,PRKG1,SERPINE1,ENSBGRG00000023947,CD151,PRCP
	collagen fibril organization	GO:0030199	3.02224e-05	4.51967	COL6A1,COL3A1,COL5A2,DDR2,AEBP1,COL1A2,PXDN,ADAMTS2,COL5A1,SERPINH1,TGFB2,DPT,EXT1,COL14A1,NF1,PLOD3
	vascular endothelial growth factor signaling pathway	GO:0038084	3.30244e-05	4.48116	PIK3CA,NRP2,ENSBGRG00000009987,DCN,ADAMTS3,PDGFRA,SEMA6A,PDGFRB,DAB2IP,XDH,PRKD1,CCBE1,VEGFA,ADGRA2
	limb morphogenesis	GO:0035108	3.45195e-05	4.46194	COL6A1,ECE1,MAP3K20,GPC3,CRABP2,PBX1,NOTCH2,NFIA,GLI3,RARG,RECK,PCSK5,FBN2,TBC1D32,BMP4,LRP4,ZBTB16,DYNC2H1,TBX3,RDH10,EXT1,OSR2,ENSBGRG00000010058,CPLANE1,BMPR1A,RARB,FGFR1,GNA12
	appendage morphogenesis	GO:0035107	3.45195e-05	4.46194	COL6A1,ECE1,MAP3K20,GPC3,CRABP2,PBX1,NOTCH2,NFIA,GLI3,RARG,RECK,PCSK5,FBN2,TBC1D32,BMP4,LRP4,ZBTB16,DYNC2H1,TBX3,RDH10,EXT1,OSR2,ENSBGRG00000010058,CPLANE1,BMPR1A,RARB,FGFR1,GNA12
	actin filament bundle organization	GO:0061572	3.83109e-05	4.41668	PHLDB2,ITGB5,ARHGEF10L,WASF2,FLNA,PLS3,ENSBGRG00000005321,LIMA1,SORBS3,LPAR1,ABL1,CCDC88A,ROCK2,ITGB1BP1,CCN2,MARCKS,PRKN,BBS4,FERMT2,RDX,MYOC,BAIAP2,ARHGAP28,SPIRE1,DLC1
	cellular localization	GO:0051641	3.96658e-05	4.40158	APP,ITSN1,ENSBGRG00000003162,NECTIN3,PHLDB2,APOD,PIK3CA,SEC62,MFSD1,SSR3,WWTR1,TRPC1,ATP2C1,PTTG1IP,PIK3R4,PINK1,KDM1A,PID1,EPB41L5,TNFAIP6,CALCRL,ERCC3,PGRMC1,FLNA,GDI1,ATP6AP1,SYTL4,CHRDL1,SNX12,AR,ENSBGRG00000006407,ENSBGRG00000008324,LMNA,TXNIP,SNX7,WLS,SCP2,SVBP,P3H1,SH3BP4,DENND2A,CREB3L2,PTN,RALA,GLI3,STEAP2,ENSBGRG00000003951,BBS9,CAV1,LRP6,CCDC91,IFT27,APPL2,WASHC4,LRP1,XPOT,ZNF385A,ENSB…
	apoptotic process	GO:0006915	4.32353e-05	4.36416	APP,NFKBIZ,FSTL1,PIK3CA,PTTG1IP,COL6A1,COL6A2,PINK1,KDM1A,IFI6,BMPR2,PLA2R1,FAP,MAP3K20,ERCC3,FLNA,AR,ENSBGRG00000008039,LMNA,ATF6,NOTCH2,GCLM,CCN1,ACKR3,INHBA,GLI3,IGFBP3,ENSBGRG00000003951,CAV1,PDK4,LRP6,PDE3A,HMOX1,ANO6,RARG,ZNF385A,ITGA5,KITLG,LGALS1,PPARA,SLIT2,CCL21,GSN,TLE1,MAPK9,MYDGF,IRF1,SMAD5,RASA1,CAST,DAB2IP,PTPA,ABL1,HK2,CITED2,MAP3K5,MARCKS,PRKN,DAD1,SAV1,BMP4,LGALS3,SPG11,PLCG1,CD…
	tissue morphogenesis	GO:0048729	4.38064e-05	4.35846	ADAMTS5,ARL13B,PHLDB2,MYLK,CLIC4,PHACTR4,NRP2,BMPR2,EPB41L5,GPC3,FLNA,AR,PBX1,CSF1,NOTCH2,CCN1,RALA,INHBA,GLI3,TXNRD1,NTN4,RARG,ITGA5,LGR5,PLXNB2,GRSF1,SLIT2,PKD2,TNC,ENG,ABL1,COL5A1,ADAM17,CITED2,BBS4,MYO9A,FGF7,FERMT2,BMP4,SDC4,EXT2,KIF26B,COL4A1,STARD13,FAT4,FGF2,TBX3,CTSH,RDH10,EXT1,ZFPM2,STK3,NTN1,NKD1,CPLANE1,FST,VEGFA,DLG5,BMPR1A,FGFR1,CASP3,PLOD3,TGFB1I1,CD151
	regulation of phosphate metabolic process	GO:0019220	5.17737e-05	4.28589	APP,ZBTB20,PIK3CA,WWTR1,PINK1,PID1,FN1,CCNYL1,ACVR2A,AR,CCN1,DOCK7,ENSBGRG00000000652,CDKN2C,HDAC4,IGFBP3,CAV1,GPNMB,PDK4,ITGA5,KITLG,FBLN1,PPARA,PLXNB2,MOB1B,SLIT2,C9ORF72,C3,MYDGF,EFNA5,ABL1,XDH,ROCK2,ENPP1,ME1,PRKN,THBS4,FGF7,BMP4,PELI2,PPP1R36,DDRGK1,CD40,LRP4,IL18,PDGFD,PTGS2,CHI3L1,ATP2B4,GAS6,FGF2,FNIP2,CAMKK2,ERP29,LRRK1,BDKRB2,ENPP2,PECAM1,AKTIP,FECH,IP6K2,DAB2,FLOT1,VEGFA,CDKN1A,BMP6,RI…
	positive regulation of cellular component organization	GO:0051130	5.66698e-05	4.24665	APP,PHLDB2,KALRN,ARHGEF10L,PINK1,WASF2,COL16A1,FN1,BMPR2,EPB41L5,CYFIP1,GPC3,FLNA,AR,SEMA4A,CRABP2,DDR2,SNX7,ENSBGRG00000005321,SGIP1,PTN,RALA,CAV1,MAGI2,CAPRIN2,APPL2,LRP1,DCN,NAV3,PLXNB2,PPP3CA,SORBS3,CCL21,ABCA1,LPAR1,GSN,PTPRD,MAPK9,C3,PALM,G3BP1,EFNA5,DAB2IP,ABL1,CCDC88A,ROCK2,ITGB1BP1,CCN2,PRKN,SNX9,BBS4,FERMT2,LGALS3,CBFA2T2,SDC4,PLCB1,LRP4,TGFB2,MYOC,GAS6,IFT88,FNIP2,FBXW8,ATP10A,PRKD1,DY…
	renal system development	GO:0072001	6.04249e-05	4.21878	ADAMTS1,ENSBGRG00000013519,WWTR1,GPC3,PBX1,NOTCH2,NFIA,GLI3,ENSBGRG00000003951,IFT27,TNS2,LGR5,PDGFRA,SLIT2,PKD2,PPP3CA,PCSK5,SMAD5,TBC1D32,BMP4,LRP4,ZBTB16,DYNC2H1,KIF26B,COL4A1,FAT4,FGF2,RDH10,EXT1,OSR2,PECAM1,NF1,CPLANE1,SOX4,BMP6,PLCE1,ARL3,BICC1,DLG5,RARB,FGFR1
	negative regulation of multicellular organismal process	GO:0051241	6.26637e-05	4.20298	ADAMTS1,ADAMTS5,ABI3BP,APOD,RYK,FN1,BMPR2,TNFAIP6,TIMP1,PRDX4,LMNA,SEMA4A,TMEM176B,PTN,INHBA,GLI3,DOCK4,IFRD1,GPNMB,APPL2,IRAK3,RARG,DCN,NAV3,PPARA,LRPAP1,PDGFRA,PPP3CA,NFKB1,ENSBGRG00000006272,SVEP1,NFIB,ENSBGRG00000001163,PTPRS,IRF1,SEMA6A,SPARC,DAB2IP,ANXA4,ROCK2,LAMA4,THBS2,QKI,THBS4,SAV1,FBN1,BMP4,CST3,MAFB,SDC4,LRP4,ARHGAP42,TGFB2,MARK1,KIFAP3,SKI,ATP2B4,COL4A2,GAS6,SPART,KREMEN1,LGMN,SULF1…
	appendage development	GO:0048736	7.35745e-05	4.13327	COL6A1,ECE1,BMPR2,MAP3K20,GPC3,CRABP2,PBX1,NOTCH2,NFIA,GLI3,RARG,RECK,PCSK5,FBN2,TBC1D32,BMP4,SMOC1,LRP4,ZBTB16,DYNC2H1,TBX3,KREMEN1,RDH10,EXT1,OSR2,ENSBGRG00000010058,CPLANE1,BMPR1A,RARB,FGFR1,GNA12
	limb development	GO:0060173	7.35745e-05	4.13327	COL6A1,ECE1,BMPR2,MAP3K20,GPC3,CRABP2,PBX1,NOTCH2,NFIA,GLI3,RARG,RECK,PCSK5,FBN2,TBC1D32,BMP4,SMOC1,LRP4,ZBTB16,DYNC2H1,TBX3,KREMEN1,RDH10,EXT1,OSR2,ENSBGRG00000010058,CPLANE1,BMPR1A,RARB,FGFR1,GNA12
	axon development	GO:0061564	7.72275e-05	4.11223	APP,RYK,ECE1,FN1,NRP2,BMPR2,CYFIP1,FLNA,SEMA4A,CRABP2,USP33,ROR1,DOCK7,SVBP,PLXNA4,GLI3,IFRD1,CRPPA,PLXNB2,SLIT2,TNC,NFIB,C9ORF72,ENSBGRG00000015322,PTPRS,EFNA5,ABL1,ADAM17,UST,LAMA2,SPG11,LRP4,CAMSAP2,DCLK1,SPART,KREMEN1,EXT1,MATN2,ULK2,NTN1,PTPRM,SLIT3,FLOT1,PRKG1,ENSBGRG00000018596,UNC5B
	regulation of biological quality	GO:0065008	7.92515e-05	4.10099	APP,KALRN,MFN1,PIK3CA,ENSBGRG00000013519,MFSD1,ENSBGRG00000020343,NMNAT3,RYK,COL6A1,PINK1,ECE1,CLIC4,IFI6,PID1,FN1,NRP2,BMPR2,CYFIP1,ATP11C,FLNA,CHRDL1,AR,DPM3,LMNA,SEMA4A,CRABP2,HSD17B7,GCLM,USP33,ENSBGRG00000000652,P3H1,PTN,PLXNA4,INHBA,ENSBGRG00000003951,DOCK4,IFRD1,CAV1,CAPZA2,CACNA2D1,DGKB,COL1A2,PDE3A,CAPRIN2,ANO6,LIMA1,ZNF385A,DCN,VWF,FBLN1,PPARA,PLXNB2,CLOCK,TMEM165,PDGFRA,SLIT2,PPP3CA,CC…
	developmental growth involved in morphogenesis	GO:0060560	0.000102014	3.99134	APP,RYK,FN1,NRP2,BMPR2,EPB41L5,CYFIP1,CRABP2,CSF1,PLXNA4,IFRD1,RARG,SLIT2,BIN3,C9ORF72,PTPRS,EFNA5,ABL1,PRKN,BMP4,SPG11,KIF26B,DCLK1,SPART,RDH10,EXT1,ULK2,NTN1,NKD1,SLIT3,PRKG1
	morphogenesis of an epithelium	GO:0002009	0.00010439	3.98134	ARL13B,PHLDB2,CLIC4,PHACTR4,EPB41L5,GPC3,FLNA,AR,PBX1,CSF1,NOTCH2,CCN1,RALA,GLI3,NTN4,RARG,ITGA5,LGR5,PLXNB2,GRSF1,SLIT2,PKD2,TNC,ENG,ABL1,COL5A1,ADAM17,CITED2,BBS4,MYO9A,FGF7,FERMT2,BMP4,SDC4,KIF26B,COL4A1,STARD13,FAT4,FGF2,TBX3,CTSH,RDH10,EXT1,STK3,NTN1,NKD1,CPLANE1,FST,VEGFA,DLG5,FGFR1,CASP3,PLOD3,TGFB1I1,CD151
	protein metabolic process	GO:0019538	0.000113609	3.94459	ENSBGRG00000000013,APP,ADAMTS1,ADAMTS5,NSUN3,MYLK,KALRN,APOD,PIK3CA,PPM1L,GFM1,WWTR1,RYK,BACE2,PTTG1IP,ENSBGRG00000003202,PIK3R4,PINK1,ECE1,KDM1A,RNF19B,TRIP12,PID1,DNPEP,FN1,CCNYL1,BMPR2,ACVR2A,FAP,MAP3K20,SCRN3,UPF3B,GPC3,FLNA,ENSBGRG00000023530,SNX12,TIMP1,PRDX4,DPM3,KRTCAP2,ADAMTS4,DDR2,PSMD4,CSF1,CCN1,USP33,ROR1,DOCK7,ENSBGRG00000000652,ZYG11B,MAST2,TESK2,EIF2B3,RNF220,ST3GAL3,SVBP,P3H1,USP4…
	smooth muscle cell proliferation	GO:0048659	0.000116495	3.93369	ADAMTS1,APOD,BMPR2,CALCRL,IGFBP3,HMOX1,XRCC6,CNN1,PDGFRB,BMP4,IL18,FGF2,CCN3,NF1,MMP2,APOE,CDKN1A,PRKG1,TCF7L2,BMPR1A
	MAPK cascade	GO:0000165	0.000117472	3.93007	APP,PPM1L,RYK,FN1,MAP3K20,AR,NOTCH2,CCN1,ACKR3,IGFBP3,CAV1,IGFBP6,FBLN1,PDGFRA,NFKB1,SORBS3,CCL21,LPAR1,GLIPR2,MAPK9,MYDGF,SEMA6A,PDGFRB,DAB2IP,ABL1,XDH,VRK2,ITGB1BP1,MAP3K5,CCN2,FERMT2,BMP4,PELI2,DOK5,PLCB1,CAVIN3,TGFB2,MYOC,CHI3L1,GAS6,FGF2,MEF2A,PDE8A,CTSH,STK3,IGFBP4,NF1,NKD1,RRAS,APOE,ZFP36,ARL6IP5,ULK4,DUSP1,FGF18,VEGFA,MAPK13,RIPK1,FGFR1,CDON,MID1
	regulation of cell adhesion	GO:0030155	0.000125542	3.90121	COL8A1,ABI3BP,NFKBIZ,PHLDB2,CCDC80,APOD,COL16A1,FN1,EPB41L5,NKAP,FLNA,TFE3,VCAM1,CSF1,CCN1,ENSBGRG00000000652,GLI3,CAV1,GPNMB,KITLG,LGALS1,TRIOBP,FBLN1,PPARA,PPP3CA,CCL21,ECM2,TNC,IFT74,IRF1,SEMA6A,RASA1,EFNA5,ABL1,ITGB1BP1,CITED2,LAMA2,LAMA4,FERMT2,BMP4,SDC4,ZBTB16,IL18,RDX,TGFB2,KIF26B,KIFAP3,MYOC,MAPK7,NF1,PIEZO1,RRAS,EMILIN2,FBLN2,DUSP1,FLOT1,VEGFA,SOX4,BMP6,PRKG1,DLG5,ZMIZ1,CXCL12,DLC1,CASP3…
	SMAD protein signal transduction	GO:0060395	0.000169582	3.77062	WWTR1,BMPR2,ACVR2A,TGFBR3,INHBA,SMAD5,ENG,SPTBN1,BMP4,FOS,PMEPA1,TGFB2,SKI,CCN3,DAB2,BMP6,ZMIZ1,BMPR1A,RBPMS
	plasma membrane bounded cell projection morphogenesis	GO:0120039	0.000183812	3.73563	APP,KALRN,RYK,ECE1,WASF2,FN1,NRP2,BMPR2,CYFIP1,SEMA4A,CRABP2,USP33,ROR1,DOCK7,PTN,PLXNA4,GLI3,IFRD1,CRPPA,TMEM106B,CAPRIN2,PLXNB2,SLIT2,PPP3CA,PTPRD,NFIB,C9ORF72,ENSBGRG00000015322,PTPRS,SNX2,EFNA5,DAB2IP,ABL1,ADAM17,UST,LAMA2,PRKN,SPG11,LRP4,ENSBGRG00000014494,DCLK1,SPART,FBXW8,EXT1,MATN2,ENPP2,ULK2,NTN1,PTPRM,SLIT3,FLOT1,PRKG1,ENSBGRG00000018596,UNC5B,FZD4
	positive regulation of metabolic process	GO:0009893	0.000191032	3.71889	NRIP1,APP,BACH1,NFKBIZ,ZBTB20,WWTR1,TFDP2,PTTG1IP,RUNX1,ERG,MFAP2,PINK1,ECE1,KDM1A,PID1,FN1,BMPR2,ACVR2A,PLA2R1,UPF3B,GPC3,EDA,AR,TFE3,S100A13,LMNA,ATF6,UAP1,PBX1,DCAF6,SNX7,CSF1,NOTCH2,TGFBR3,CCN1,DOCK7,NFIA,MYSM1,ENSBGRG00000000652,GLIS1,ZYG11B,SH3BP4,HDAC4,SMARCD3,CREB3L2,INHBA,GLI3,CREB5,CAV1,NAMPT,GPNMB,AGMO,LRP6,HMOX1,APPL2,LRP1,TBK1,IRAK3,ATG101,RARG,ITGA5,DCN,LUM,KITLG,USP5,MAFF,ENSBGRG00…
	endocytosis	GO:0006897	0.000200991	3.69682	APP,WASF2,ENSBGRG00000012068,PLA2R1,CALCRL,GULP1,GPC3,SNX12,SGIP1,ACKR3,RALA,STEAP2,CAV1,MAGI2,APPL2,LRP1,EEA1,LRPAP1,PPP3CA,BIN3,ABCA1,GSN,C9ORF72,SCARA5,RUFY1,C3,ABL1,PRKN,SNX9,NEDD4,LGALS3,ENSBGRG00000017701,SPG11,GAS6,ENSBGRG00000003870,MESD,VPS28,PECAM1,RAMP2,ENSBGRG00000025617,CLTC,ENSBGRG00000022434,APOE,COLEC12,APPL1,DAB2,FLOT1,C2,VEGFA,SERPINE1,CD151
	transforming growth factor beta receptor signaling pathway	GO:0007179	0.000220016	3.65755	ITGB5,COL3A1,TGFBR3,ZFYVE9,COL1A2,APPL2,PPARA,RASL11B,ASPN,FBN2,SMAD5,ENG,ADAM17,CITED2,FBN1,FERMT2,FOS,PMEPA1,TGFB2,SKI,TSC22D1,LTBP4,APPL1,DAB2,ZNF451,HTRA1,ZMIZ1,BMPR1A,TGFB1I1
	actomyosin structure organization	GO:0031032	0.000220231	3.65712	PHLDB2,ITGB5,ARHGEF10L,WASF2,EPB41L5,ENSBGRG00000005321,ENSBGRG00000016412,PDGFRA,LIMCH1,SORBS3,LPAR1,CNN1,ABL1,CCDC88A,ROCK2,ITGB1BP1,CCN2,BBS4,FERMT2,CDC42BPA,MYOC,MEF2A,MYH10,FHOD3,ARHGAP28,DLC1
	cell projection morphogenesis	GO:0048858	0.000221106	3.6554	APP,KALRN,RYK,ECE1,WASF2,FN1,NRP2,BMPR2,CYFIP1,SEMA4A,CRABP2,USP33,ROR1,DOCK7,PTN,PLXNA4,GLI3,IFRD1,CRPPA,TMEM106B,CAPRIN2,PLXNB2,SLIT2,PPP3CA,PTPRD,NFIB,C9ORF72,ENSBGRG00000015322,PTPRS,SNX2,EFNA5,DAB2IP,ABL1,ADAM17,UST,LAMA2,PRKN,SPG11,LRP4,ENSBGRG00000014494,DCLK1,SPART,FBXW8,EXT1,MATN2,ENPP2,ULK2,NTN1,PTPRM,SLIT3,FLOT1,PRKG1,ENSBGRG00000018596,UNC5B,FZD4
	regulation of transmembrane receptor protein serine/threonine kinase signaling pathway	GO:0090092	0.000238862	3.62185	BMPR2,ACVR2A,TNFAIP6,GPC3,CHRDL1,NOTCH2,TGFBR3,CCN1,INHBA,PPARA,RASL11B,ASPN,FBN2,ENG,ABL1,CRIM1,ADAM17,CITED2,FBN1,BMP4,PMEPA1,TGFB2,SKI,SPART,TSC22D1,SULF1,CCN3,DAB2,FST,ZNF451,BMP6,HTRA1,BMPR1A,TGFB1I1
	muscle cell migration	GO:0014812	0.000254233	3.59477	ADAMTS1,DOCK7,IGFBP3,DOCK4,SLIT2,BIN3,PDGFRB,ITGB1BP1,THBS4,PARVA,CCN3,NF1,PRKG1,BMPR1A,PLAT,SERPINE1
	positive regulation of osteoblast differentiation	GO:0045669	0.000256448	3.591	WWTR1,BMPR2,ACVR2A,DDR2,CCN1,GLI3,PPP3CA,FBN2,SMAD5,TENT5A,FERMT2,BMP4,SCUBE2,FGF2,PRKD1,BMP6,BMPR1A
	regulation of smooth muscle cell proliferation	GO:0048660	0.000286667	3.54262	ADAMTS1,APOD,BMPR2,CALCRL,IGFBP3,HMOX1,XRCC6,CNN1,PDGFRB,BMP4,IL18,FGF2,NF1,MMP2,APOE,CDKN1A,PRKG1,TCF7L2,BMPR1A
	regulation of actin filament bundle assembly	GO:0032231	0.000286667	3.54262	PHLDB2,ARHGEF10L,WASF2,FLNA,ENSBGRG00000005321,SORBS3,LPAR1,ABL1,CCDC88A,ROCK2,ITGB1BP1,CCN2,PRKN,BBS4,FERMT2,RDX,MYOC,ARHGAP28,DLC1
	regulation of programmed cell death	GO:0043067	0.000299918	3.523	FSTL1,PIK3CA,PTTG1IP,PINK1,KDM1A,IFI6,PLA2R1,FAP,MAP3K20,ERCC3,FLNA,AR,LMNA,ATF6,NOTCH2,GCLM,CCN1,ACKR3,INHBA,GLI3,IGFBP3,ENSBGRG00000003951,CAV1,PDK4,LRP6,HMOX1,ANO6,RARG,ZNF385A,ITGA5,KITLG,LGALS1,PPARA,SLIT2,CCL21,GSN,TLE1,MAPK9,MYDGF,GPX4,SMAD5,RASA1,CAST,DAB2IP,PTPA,ABL1,CITED2,MAP3K5,PRKN,DAD1,SAV1,BMP4,LGALS3,PLCG1,CD40,ACER3,HIPK3,ZBTB16,TGFB2,TP53BP2,KIFAP3,PTGS2,GAS6,TSC22D1,ARHGAP10,FG…
	connective tissue development	GO:0061448	0.000317705	3.49798	PIK3CA,COL6A1,BMPR2,CSF1,CCN1,NFIA,CREB3L2,GLI3,SOX5,RARG,NFIB,SMAD5,COL5A1,CCN2,BBS4,BMP4,DDRGK1,EXT2,SERPINH1,SCUBE2,ZBTB16,SPART,PGRMC2,FGF2,SELENOM,TRIP11,CCN3,EXT1,OSR2,THRA,FTO,ENSBGRG00000017887,FGF18,BMPR1A,RARB,FGFR1
	positive regulation of protein phosphorylation	GO:0001934	0.000328829	3.48303	APP,PINK1,ACVR2A,CCN1,DOCK7,ENSBGRG00000000652,CAV1,GPNMB,ITGA5,KITLG,C3,MYDGF,EFNA5,ABL1,ROCK2,THBS4,FGF7,BMP4,PELI2,DDRGK1,CD40,LRP4,IL18,PTGS2,CHI3L1,ATP2B4,GAS6,FGF2,FNIP2,CAMKK2,ERP29,LRRK1,ENPP2,PECAM1,AKTIP,IP6K2,DAB2,FLOT1,VEGFA,CDKN1A,BMP6,RIPK1,BRAT1,CDON
	chemotaxis	GO:0006935	0.000331917	3.47897	RYK,NRP2,BMPR2,TNFAIP6,ENSBGRG00000008324,CSF1,ACKR3,PTN,PLXNA4,DOCK4,ANO6,ENSBGRG00000019854,PDGFRA,SLIT2,CCL21,LPAR1,CXCL14,PDGFRB,ADAM17,THBS4,PPIB,FGF7,LGALS3,PARVA,GAS6,FGF2,PRKD1,LGMN,CCN3,NTN1,ENSBGRG00000025617,USP14,ITGA9,DUSP1,FGF18,SLIT3,PLA2G7,VEGFA,CXCL12,FGFR1,ADGRA2,SERPINE1
	regulation of growth	GO:0040008	0.000342048	3.46591	APP,DCBLD2,PIK3CA,RYK,FN1,BMPR2,GPC3,AR,CRABP2,CSF1,ST7L,CDKN2C,SH3BP4,PLXNA4,INHBA,IGFBP3,IFRD1,IGFBP7,SLIT2,TNC,PTPRS,EFNA5,ABL1,ADAM17,ENPP1,PRKN,BBS4,SAV1,PPIB,PLCB1,EIF4G2,TGFB2,SPART,FGF2,LGMN,CCN3,ZFPM2,STK3,COL14A1,IGFBP4,ULK2,NTN1,ENSBGRG00000025617,FTO,HPN,IP6K2,SLIT3,GHR,CDKN1A,BMPR1A,FGFR1,BRAT1
	positive regulation of macromolecule metabolic process	GO:0010604	0.000348559	3.45772	NRIP1,APP,BACH1,NFKBIZ,ZBTB20,WWTR1,TFDP2,PTTG1IP,RUNX1,ERG,PINK1,ECE1,KDM1A,PID1,FN1,BMPR2,ACVR2A,PLA2R1,UPF3B,GPC3,EDA,AR,TFE3,S100A13,LMNA,ATF6,UAP1,PBX1,DCAF6,CSF1,NOTCH2,TGFBR3,CCN1,DOCK7,NFIA,MYSM1,ENSBGRG00000000652,GLIS1,ZYG11B,HDAC4,SMARCD3,CREB3L2,INHBA,GLI3,CREB5,CAV1,NAMPT,GPNMB,AGMO,LRP6,LRP1,TBK1,IRAK3,RARG,ITGA5,DCN,LUM,KITLG,USP5,MAFF,ENSBGRG00000002435,XRCC6,PPARA,PLXNB2,LDB2,GRS…
	cell morphogenesis involved in neuron differentiation	GO:0048667	0.000375683	3.42518	APP,KALRN,RYK,ECE1,FN1,NRP2,BMPR2,CYFIP1,SEMA4A,CRABP2,USP33,ROR1,DOCK7,PTN,PLXNA4,GLI3,IFRD1,CRPPA,TMEM106B,CAPRIN2,TRIOBP,PLXNB2,SLIT2,PPP3CA,PTPRD,NFIB,C9ORF72,ENSBGRG00000015322,PTPRS,EFNA5,ABL1,ADAM17,UST,LAMA2,ENSBGRG00000012399,SPG11,LRP4,DCLK1,SPART,FBXW8,EXT1,MATN2,ULK2,NTN1,PTPRM,SLIT3,FLOT1,PRKG1,ENSBGRG00000018596,UNC5B
	kidney development	GO:0001822	0.000393737	3.40479	ADAMTS1,ENSBGRG00000013519,WWTR1,GPC3,PBX1,NOTCH2,GLI3,ENSBGRG00000003951,IFT27,TNS2,PDGFRA,SLIT2,PKD2,PPP3CA,PCSK5,SMAD5,TBC1D32,BMP4,LRP4,ZBTB16,DYNC2H1,KIF26B,FAT4,FGF2,RDH10,EXT1,OSR2,PECAM1,NF1,CPLANE1,SOX4,BMP6,PLCE1,ARL3,BICC1,DLG5,RARB,FGFR1
	regulation of protein modification process	GO:0031399	0.000411308	3.38583	APP,PIK3CA,WWTR1,PTTG1IP,PINK1,KDM1A,PID1,FN1,CCNYL1,ACVR2A,CCN1,DOCK7,ENSBGRG00000000652,SVBP,P3H1,IGFBP3,CAV1,GPNMB,ATG101,ITGA5,KITLG,FBLN1,PLXNB2,MOB1B,SLIT2,C9ORF72,MAPK9,C3,MYDGF,EFNA5,ABL1,XDH,ROCK2,ENPP1,NCOA7,PRKN,THBS4,FGF7,BMP4,PELI2,DDRGK1,CD40,LRP4,IL18,PDGFD,PTGS2,CHI3L1,ATP2B4,GAS6,FGF2,FNIP2,CAMKK2,ERP29,LRRK1,BDKRB2,VPS28,OXR1,ENPP2,PECAM1,AKTIP,TCF25,FECH,IP6K2,USP4,DAB2,FLOT1,V…
	taxis	GO:0042330	0.000415204	3.38174	RYK,NRP2,BMPR2,TNFAIP6,ENSBGRG00000008324,CSF1,ACKR3,PTN,PLXNA4,DOCK4,ANO6,ENSBGRG00000019854,PDGFRA,SLIT2,CCL21,LPAR1,CXCL14,PDGFRB,ADAM17,THBS4,PPIB,FGF7,LGALS3,PARVA,GAS6,FGF2,PRKD1,LGMN,CCN3,NTN1,ENSBGRG00000025617,USP14,ITGA9,DUSP1,FGF18,SLIT3,PLA2G7,VEGFA,CXCL12,FGFR1,ADGRA2,SERPINE1
	positive regulation of phosphate metabolic process	GO:0045937	0.000449278	3.34749	APP,ZBTB20,PINK1,PID1,ACVR2A,AR,CCN1,DOCK7,ENSBGRG00000000652,CAV1,GPNMB,ITGA5,KITLG,PPARA,C3,MYDGF,EFNA5,ABL1,ROCK2,THBS4,FGF7,BMP4,PELI2,DDRGK1,CD40,LRP4,IL18,PTGS2,CHI3L1,ATP2B4,GAS6,FGF2,FNIP2,CAMKK2,ERP29,LRRK1,ENPP2,PECAM1,AKTIP,IP6K2,DAB2,FLOT1,VEGFA,CDKN1A,BMP6,RIPK1,BRAT1,CDON
	positive regulation of phosphorus metabolic process	GO:0010562	0.000449278	3.34749	APP,ZBTB20,PINK1,PID1,ACVR2A,AR,CCN1,DOCK7,ENSBGRG00000000652,CAV1,GPNMB,ITGA5,KITLG,PPARA,C3,MYDGF,EFNA5,ABL1,ROCK2,THBS4,FGF7,BMP4,PELI2,DDRGK1,CD40,LRP4,IL18,PTGS2,CHI3L1,ATP2B4,GAS6,FGF2,FNIP2,CAMKK2,ERP29,LRRK1,ENPP2,PECAM1,AKTIP,IP6K2,DAB2,FLOT1,VEGFA,CDKN1A,BMP6,RIPK1,BRAT1,CDON
	blood circulation	GO:0008015	0.000512508	3.2903	PIK3CA,ECE1,BMPR2,AR,ENSBGRG00000006302,GCLM,HDAC4,DOCK4,CAV1,CACNA2D1,COL1A2,PDE3A,SLIT2,SVEP1,GSN,GNA11,SMAD5,ITGB1BP1,BBS4,FERMT2,EXT2,ARHGAP42,TGFB2,PTGS2,ATP2B4,MEF2A,BDKRB2,EXT1,RAMP2,THRA,SREBF1,RANGRF,SCPEP1,APOE,ITGA9,VEGFA,BMP6,PRKG1,RNLS,THRB,GNA12,PLOD3,PRCP
	chondrocyte differentiation	GO:0002062	0.00051585	3.28748	BMPR2,CREB3L2,GLI3,SOX5,RARG,NFIB,CCN2,BMP4,EXT2,SERPINH1,SCUBE2,ZBTB16,TRIP11,CCN3,EXT1,OSR2,ENSBGRG00000017887,FGF18,BMPR1A,RARB,FGFR1
	regulation of epithelial cell proliferation	GO:0050678	0.000519682	3.28426	GPC3,AR,MAGED1,NRAS,NOTCH2,PTN,CAV1,HMOX1,KLF9,NFIB,IFT74,MYDGF,SPARC,DAB2IP,XDH,ADAM17,THBS4,SAV1,FGF7,BMP4,PLCG1,TGFB2,FGF2,NR2F2,PRKD1,SULF1,OSR2,STK3,GRN,NR1D1,SERPINF1,NF1,APOE,ZFP36,HPN,PTPRM,VEGFA,BMP6,TCF7L2,BMPR1A,FGFR1
	positive regulation of phosphorylation	GO:0042327	0.00054711	3.26193	APP,PINK1,ACVR2A,AR,CCN1,DOCK7,ENSBGRG00000000652,CAV1,GPNMB,ITGA5,KITLG,C3,MYDGF,EFNA5,ABL1,ROCK2,THBS4,FGF7,BMP4,PELI2,DDRGK1,CD40,LRP4,IL18,PTGS2,CHI3L1,ATP2B4,GAS6,FGF2,FNIP2,CAMKK2,ERP29,LRRK1,ENPP2,PECAM1,AKTIP,IP6K2,DAB2,FLOT1,VEGFA,CDKN1A,BMP6,RIPK1,BRAT1,CDON
	respiratory tube development	GO:0030323	0.000570234	3.24395	COL6A1,BMPR2,GPC3,GLI3,PDGFRA,PCSK5,NFIB,ADAMTS2,MAN2A1,CCN2,SAV1,FGF7,BMP4,HSD11B1,CHI3L1,FGF2,CTSH,RDH10,EXT1,ZFPM2,THRA,RCN3,CCBE1,FGF18,DLG5,BMPR1A,THRB,FGFR1,PLOD3
	basement membrane organization	GO:0071711	0.000570879	3.24346	PHLDB2,COL6A1,CAV1,PXDN,HMCN1,COL4A1,EXT1,RAMP2,HPN,PLOD3
	epithelial cell differentiation	GO:0030855	0.000576034	3.23955	NFKBIZ,FSTL1,ARHGEF26,WWTR1,COL6A1,CLIC4,BMPR2,EPB41L5,ERCC3,AR,TXNIP,NOTCH2,CAV1,RARG,TRIOBP,MAFF,CLOCK,PPP3CA,UGCG,NFIB,IFT74,CTSB,PTPRS,ABL1,XDH,ANXA4,ROCK2,MYO9A,SAV1,BMP4,LGALS3,CBFA2T2,MAFB,PLCB1,TPP1,TAGLN,RDX,TGFB2,FAT4,FGF2,TBX3,NR2F2,EXT1,PECAM1,THRA,VEZF1,ZFP36,DAB2,FST,VEGFA,CDKN1A,SOX4,BMP6,DLG5,THRB,RARB,FGFR1,CASP3,SERPINE1,PLOD3,TGFB1I1,FZD4
	regulation of MAPK cascade	GO:0043408	0.000614068	3.21178	APP,RYK,FN1,AR,NOTCH2,CCN1,ACKR3,IGFBP3,CAV1,IGFBP6,FBLN1,PDGFRA,SORBS3,CCL21,LPAR1,GLIPR2,MYDGF,SEMA6A,PDGFRB,DAB2IP,ABL1,XDH,VRK2,ITGB1BP1,MAP3K5,CCN2,FERMT2,BMP4,PELI2,DOK5,PLCB1,CAVIN3,TGFB2,MYOC,CHI3L1,GAS6,FGF2,PDE8A,STK3,IGFBP4,NF1,NKD1,RRAS,APOE,ARL6IP5,ULK4,DUSP1,FGF18,VEGFA,RIPK1,FGFR1,CDON,MID1
	protein modification process	GO:0036211	0.000630817	3.2001	ENSBGRG00000000013,APP,MYLK,KALRN,PIK3CA,PPM1L,WWTR1,RYK,PTTG1IP,PIK3R4,PINK1,KDM1A,RNF19B,PID1,FN1,CCNYL1,BMPR2,ACVR2A,MAP3K20,ENSBGRG00000023530,DPM3,KRTCAP2,DDR2,CCN1,USP33,ROR1,DOCK7,ENSBGRG00000000652,MAST2,TESK2,RNF220,ST3GAL3,SVBP,P3H1,USP40,ENSBGRG00000017207,IGFBP3,MINDY4,CAV1,SRPK2,GPNMB,CRPPA,RIMKLB,TMTC1,LARGE1,RXYLT1,TBK1,IRAK3,GXYLT1,ENSBGRG00000019405,ATG101,ITGA5,KITLG,TMTC2,USP5,…
	embryonic appendage morphogenesis	GO:0035113	0.000718272	3.14371	ECE1,MAP3K20,GPC3,CRABP2,PBX1,NOTCH2,GLI3,RARG,RECK,FBN2,TBC1D32,BMP4,LRP4,ZBTB16,DYNC2H1,TBX3,RDH10,OSR2,CPLANE1,BMPR1A,RARB,FGFR1,GNA12
	embryonic limb morphogenesis	GO:0030326	0.000718272	3.14371	ECE1,MAP3K20,GPC3,CRABP2,PBX1,NOTCH2,GLI3,RARG,RECK,FBN2,TBC1D32,BMP4,LRP4,ZBTB16,DYNC2H1,TBX3,RDH10,OSR2,CPLANE1,BMPR1A,RARB,FGFR1,GNA12
	regulation of anatomical structure size	GO:0090066	0.000718411	3.14363	PIK3CA,RYK,COL6A1,FN1,BMPR2,CYFIP1,CRABP2,GCLM,PLXNA4,ENSBGRG00000003951,DOCK4,IFRD1,CAV1,CAPZA2,ANO6,LIMA1,SLIT2,CCL21,SVEP1,GSN,PTPRS,PRR16,RASA1,EFNA5,ABL1,VAV2,ITGB1BP1,SNX9,BBS4,TMOD3,EXT2,RDX,ARHGAP42,SPART,BDKRB2,EXT1,DEPTOR,ULK2,NTN1,SCPEP1,APOE,FHOD3,ITGA9,PRKG1,KCNMA1,PLOD3
	axonogenesis	GO:0007409	0.000724472	3.13998	APP,RYK,ECE1,FN1,NRP2,BMPR2,CYFIP1,SEMA4A,CRABP2,USP33,ROR1,DOCK7,PLXNA4,GLI3,IFRD1,CRPPA,PLXNB2,SLIT2,NFIB,C9ORF72,ENSBGRG00000015322,PTPRS,EFNA5,ABL1,ADAM17,UST,LAMA2,SPG11,LRP4,DCLK1,SPART,EXT1,MATN2,ULK2,NTN1,PTPRM,SLIT3,FLOT1,PRKG1,ENSBGRG00000018596,UNC5B
	cellular response to stress	GO:0033554	0.000753732	3.12278	BACH1,MYLK,PIK3CA,PTTG1IP,ARHGEF10L,PINK1,KDM1A,BMPR2,PLA2R1,MAP3K20,GPR155,ERCC3,FLNA,INTS3,LMNA,ATF6,GSTM3,USP33,ACKR3,CREB3L2,ENSBGRG00000003951,CAV1,PDK4,HMOX1,IGFBP6,ZNF385A,XRCC6,PPARA,CPEB2,CLOCK,PDGFRA,PKD2,TNC,XPA,SCARA5,ENSBGRG00000024682,MAPK9,RAD23A,PTPRS,PLIN3,UBXN6,XRCC4,DAB2IP,ABL1,ERLEC1,VRK2,ETAA1,APLF,SMC6,CITED2,MAP3K5,MARCKS,NCOA7,PRKN,POLK,NEDD4,RAD51B,FOS,SEL1L,DDRGK1,EDEM2,…
	regulation of localization	GO:0032879	0.000832245	3.07975	MYLK,KALRN,APOD,PIK3CA,WWTR1,TRPC1,ATP2C1,PINK1,KDM1A,PID1,EPB41L5,TNFAIP6,PLA2R1,OSBPL6,SESTD1,PGRMC1,GPC3,FLNA,GDI1,SYTL4,SNX12,AR,LMNA,WLS,SGIP1,SCP2,P3H1,RALA,INHBA,GLI3,ENSBGRG00000003951,CAV1,MAGI2,CACNA2D1,DENND5B,APPL2,LRP1,ANO6,ENSBGRG00000002435,PPARA,LRPAP1,CLOCK,PKD2,PPP3CA,CCL21,ABCA1,GSN,RUFY1,C3,GNA11,EFNA5,PTGES,ABL1,HK2,ERLEC1,SPTBN1,CCDC88A,ROCK2,ITGB1BP1,ENPP1,EPB41L2,GOPC,PRKN…
	neuron projection morphogenesis	GO:0048812	0.000852582	3.06926	APP,KALRN,RYK,ECE1,FN1,NRP2,BMPR2,CYFIP1,SEMA4A,CRABP2,USP33,ROR1,DOCK7,PTN,PLXNA4,GLI3,IFRD1,CRPPA,TMEM106B,CAPRIN2,PLXNB2,SLIT2,PPP3CA,PTPRD,NFIB,C9ORF72,ENSBGRG00000015322,PTPRS,EFNA5,DAB2IP,ABL1,ADAM17,UST,LAMA2,PRKN,SPG11,LRP4,ENSBGRG00000014494,DCLK1,SPART,FBXW8,EXT1,MATN2,ULK2,NTN1,PTPRM,SLIT3,FLOT1,PRKG1,ENSBGRG00000018596,UNC5B,FZD4
	organelle organization	GO:0006996	0.000887493	3.05184	ENSBGRG00000000124,ARL13B,ENSBGRG00000003162,PHLDB2,ITGB5,MFN1,PIK3CA,WWTR1,ATP2C1,BACE2,COL6A1,ARHGEF10L,MRTO4,PINK1,WASF2,IFI6,PHACTR4,CCDC28B,PID1,DES,MYO1B,EPB41L5,ORC4,MAP3K20,ERCC3,CYFIP1,FLNA,ATP6AP1,DIAPH2,PLS3,APOOL,TFE3,ENSBGRG00000008039,LMNA,SNX7,ENSBGRG00000005321,ENSBGRG00000016412,GCLM,NEXN,MIGA1,USP33,DOCK7,NFIA,SPATA6,ZMYM6,RALA,ENSBGRG00000003951,BBS9,CAPZA2,PDE3A,IFT27,WASHC4,L…
	endoderm development	GO:0007492	0.000905251	3.04323	COL8A1,ITGB5,COL6A1,FN1,EPB41L5,COL5A2,INHBA,LAMB1,ITGA5,BRD3,COL5A1,COL12A1,BMP4,COL4A2,EXT1,MMP2,BMPR1A,TNRC6A
	regulation of cell-substrate adhesion	GO:0010810	0.000909568	3.04116	COL8A1,ABI3BP,PHLDB2,CCDC80,APOD,COL16A1,FN1,EPB41L5,FLNA,CSF1,CCN1,TRIOBP,FBLN1,CCL21,ECM2,RASA1,EFNA5,ABL1,ITGB1BP1,FERMT2,MYOC,NF1,RRAS,FBLN2,VEGFA,DLC1,SERPINE1,FZD4
	regulation of transcription by RNA polymerase II	GO:0006357	0.000920207	3.03611	NRIP1,APP,BACH1,NFKBIZ,ZBTB20,CCNL1,WWTR1,TFDP2,RUNX1,ERG,KDM1A,PID1,BMPR2,ACVR2A,NKAP,AR,TFE3,ATF6,PBX1,DCAF6,TXNIP,NOTCH2,CCN1,NFIA,MYSM1,GLIS1,HDAC4,CREB3L2,INHBA,GLI3,AEBP1,CAV1,NAMPT,AGMO,LRP6,BHLHE41,HMOX1,HCFC2,TBK1,RARG,DCN,LUM,MAFF,XRCC6,PPARA,LDB2,CLOCK,PKD2,PPP3CA,NFKB1,PRDM5,SORBS3,GLIS3,NFIB,IFT74,NFIX,MYDGF,IRF1,ZNF608,SMAD5,CXXC5,DAB2IP,PBX3,ENG,BRD3,ANXA4,ITGB1BP1,PLAGL1,CITED2,NC…
	regulation of actin filament organization	GO:0110053	0.00110543	2.95647	PHLDB2,PIK3CA,ARHGEF10L,WASF2,CYFIP1,FLNA,ENSBGRG00000005321,CAPZA2,LIMA1,SLIT2,SORBS3,CCL21,LPAR1,GSN,C9ORF72,RASA1,ABL1,CCDC88A,ROCK2,ITGB1BP1,CCN2,PRKN,SNX9,BBS4,TMOD3,FERMT2,RDX,MYOC,FHOD3,ARHGAP28,DLC1
	regulation of ossification	GO:0030278	0.00119439	2.92285	BMPR2,ACVR2A,DDR2,PBX1,CSF1,CCN1,PTN,MGP,ANO6,SGMS2,FBN2,TENT5A,BMP4,LRP4,SCUBE2,ZBTB16,KREMEN1,OSR2,ANKH,BMP6,BMPR1A
	regulation of apoptotic process	GO:0042981	0.00119906	2.92116	FSTL1,PIK3CA,PTTG1IP,PINK1,KDM1A,IFI6,PLA2R1,FAP,MAP3K20,ERCC3,FLNA,AR,LMNA,ATF6,NOTCH2,GCLM,CCN1,ACKR3,INHBA,GLI3,IGFBP3,ENSBGRG00000003951,CAV1,PDK4,LRP6,HMOX1,ANO6,RARG,ZNF385A,ITGA5,KITLG,LGALS1,PPARA,SLIT2,CCL21,GSN,TLE1,MAPK9,MYDGF,SMAD5,RASA1,CAST,DAB2IP,PTPA,ABL1,CITED2,MAP3K5,PRKN,DAD1,SAV1,BMP4,LGALS3,PLCG1,CD40,HIPK3,ZBTB16,TGFB2,TP53BP2,KIFAP3,PTGS2,GAS6,TSC22D1,ARHGAP10,TBX3,ERP29,CT…
	lung development	GO:0030324	0.00123205	2.90937	COL6A1,BMPR2,GPC3,GLI3,PDGFRA,NFIB,ADAMTS2,MAN2A1,CCN2,SAV1,FGF7,BMP4,HSD11B1,CHI3L1,FGF2,CTSH,RDH10,EXT1,ZFPM2,THRA,RCN3,CCBE1,FGF18,DLG5,BMPR1A,THRB,FGFR1,PLOD3
	circulatory system process	GO:0003013	0.00126773	2.89697	PIK3CA,WWTR1,ECE1,BMPR2,AR,ENSBGRG00000006302,GCLM,HDAC4,DOCK4,CAV1,CACNA2D1,COL1A2,PDE3A,SLIT2,SVEP1,GSN,GNA11,SMAD5,ITGB1BP1,BBS4,FERMT2,EXT2,ARHGAP42,TGFB2,PTGS2,ATP2B4,MEF2A,BDKRB2,EXT1,RAMP2,THRA,SREBF1,RANGRF,SCPEP1,APOE,ITGA9,VEGFA,BMP6,PRKG1,RNLS,THRB,GNA12,PLOD3,PRCP
	positive regulation of MAPK cascade	GO:0043410	0.00134765	2.87042	APP,RYK,AR,NOTCH2,ACKR3,IGFBP3,IGFBP6,PDGFRA,SORBS3,CCL21,LPAR1,GLIPR2,MYDGF,PDGFRB,DAB2IP,ABL1,XDH,MAP3K5,CCN2,FERMT2,BMP4,PELI2,DOK5,PLCB1,CAVIN3,TGFB2,MYOC,CHI3L1,GAS6,FGF2,PDE8A,STK3,IGFBP4,NKD1,APOE,ARL6IP5,FGF18,VEGFA,RIPK1,FGFR1,CDON,MID1
	bone development	GO:0060348	0.00138984	2.85704	COL6A1,ATP6AP1,PLS3,DDR2,NOTCH2,P3H1,GLI3,RARG,BNC2,SMAD5,CITED2,PPIB,FBN1,BMP4,EXT2,SERPINH1,SCUBE2,MYOC,FAT4,LRRK1,TRIP11,EXT1,OSR2,MMP16,SH3PXD2B,FGF18,BMP6,RARB,ENSBGRG00000023947
	Wnt signaling pathway	GO:0016055	0.00139984	2.85392	WWTR1,RYK,COL6A1,CCNYL1,GPC3,EDA,WLS,ENSBGRG00000000652,RNF220,GLI3,CAV1,LRP6,LGR5,ENSBGRG00000002435,NFKB1,RECK,TLE1,WNT9A,G3BP1,DAB2IP,ABL1,TCF7L1,RSPO3,PRKN,FERMT2,LRP4,MYOC,FGF2,KREMEN1,LRRK1,SULF1,EXT1,STK3,NKD1,APOE,APCDD1,MITF,RBMS3,DAB2,SOX4,TCF7L2,BICC1,ADGRA2,FZD4
	regulation of blood vessel endothelial cell migration	GO:0043535	0.00146973	2.83276	TGFBR3,HMOX1,ABL1,ADAM17,ITGB1BP1,PLCG1,CD40,ATP2B4,STARD13,FGF2,PRKD1,HDAC5,NF1,APOE,FGF18,VEGFA,FGFR1,PRCP
	smooth muscle cell migration	GO:0014909	0.00147525	2.83113	ADAMTS1,DOCK7,IGFBP3,DOCK4,SLIT2,PDGFRB,PARVA,CCN3,NF1,PRKG1,BMPR1A,PLAT,SERPINE1
	positive regulation of endothelial cell migration	GO:0010595	0.0015238	2.81707	TGFBR3,ENSBGRG00000000652,HMOX1,SPARC,ABL1,ROCK2,ADAM17,ITGB1BP1,PLCG1,CD40,FGF2,PRKD1,LGMN,RRAS,CCBE1,FGF18,VEGFA,FGFR1,ADGRA2
	endothelial cell proliferation	GO:0001935	0.00160983	2.79322	COL8A1,BMPR2,NRAS,CAV1,HMOX1,MYDGF,SPARC,XDH,ADAM17,ITGB1BP1,THBS4,FGF7,BMP4,PLCG1,FGF2,NR2F2,PRKD1,SULF1,NF1,APOE,PTPRM,VEGFA,BMP6,FGFR1
	regulation of chemotaxis	GO:0050920	0.00169029	2.77204	RYK,BMPR2,TNFAIP6,CSF1,PTN,PLXNA4,ANO6,PDGFRA,SLIT2,CCL21,CXCL14,ADAM17,THBS4,GAS6,FGF2,PRKD1,LGMN,CCN3,USP14,DUSP1,FGF18,PLA2G7,VEGFA,CXCL12,FGFR1,ADGRA2,SERPINE1
	response to acid chemical	GO:0001101	0.00172972	2.76202	PIK3CA,COL6A1,COL16A1,COL5A2,SH3BP4,COL1A2,PDGFRA,PKD2,PDGFD,CAPN2,ATP2B4,COL4A1,CASTOR1,MMP2,MEAK7,VEGFA,CPEB3
	positive regulation of cell population proliferation	GO:0008284	0.00190245	2.72069	ADAMTS1,WWTR1,KDM1A,PID1,FN1,CALCRL,AR,TIMP1,DDR2,PBX1,VCAM1,CSF1,NRAS,NOTCH2,CCN1,SMARCD3,PTN,GLI3,ENSBGRG00000003951,SRPK2,HMOX1,KITLG,PDGFRA,PPP3CA,TNC,MYDGF,PDGFRB,ABL1,ADAM17,ITGB1BP1,THBS4,CCPG1,FGF7,FERMT2,BMP4,RAD51B,DDRGK1,PLCG1,ACER3,SCUBE2,IL18,TGFB2,GAS6,FGF2,TBX3,CTSH,PRKD1,LGMN,ZFPM2,OSR2,GRN,NTN1,NF1,MMP2,CLEC11A,HPN,ENSBGRG00000017887,FGF18,LIFR,OSMR,VEGFA,CDKN1A,SOX4,BMP6,HPSE2,T…
	biomineral tissue development	GO:0031214	0.00190864	2.71928	COL6A1,BMPR2,ACVR2A,GPC3,DDR2,CCN1,PTN,COL1A2,MGP,ANO6,PPARA,SGMS2,ASPN,FBN2,ENPP1,TENT5A,BMP4,GAS6,OSR2,ANKH,BMP6,BMPR1A,FGFR1,FAM20C
	regulation of osteoblast differentiation	GO:0045667	0.00199343	2.7004	WWTR1,BMPR2,ACVR2A,TNFAIP6,DDR2,CCN1,HDAC4,GLI3,PPP3CA,FBN2,SMAD5,CRIM1,TENT5A,FERMT2,BMP4,SMOC1,SCUBE2,SKI,FGF2,PRKD1,BMP6,BMPR1A
	respiratory system development	GO:0060541	0.00201451	2.69583	COL6A1,BMPR2,GPC3,EDA,GLI3,RARG,PDGFRA,NFIB,ADAMTS2,MAN2A1,CCN2,SAV1,FGF7,BMP4,HSD11B1,CHI3L1,FGF2,CTSH,RDH10,EXT1,ZFPM2,THRA,RCN3,CCBE1,FGF18,DLG5,BMPR1A,THRB,FGFR1,PLOD3
	muscle cell proliferation	GO:0033002	0.0022576	2.64635	ADAMTS1,APOD,BMPR2,CALCRL,IGFBP3,HMOX1,XRCC6,CNN1,PDGFRB,SAV1,BMP4,IL18,TGFB2,FGF2,CCN3,ZFPM2,NF1,MMP2,APOE,CDKN1A,PRKG1,TCF7L2,BMPR1A,FGFR1
	mesenchyme development	GO:0060485	0.00273711	2.56271	ADAMTS5,PHLDB2,WWTR1,PHACTR4,FN1,NRP2,BMPR2,EPB41L5,FLNA,TGFBR3,LRP6,KITLG,PKD2,GLIPR2,BNC2,DAB2IP,ENG,CITED2,QKI,FERMT2,BMP4,TGFB2,MARK1,TBX3,RDH10,EXT1,HPN,DAB2,SOX4,TCF7L2,DLG5,BMPR1A,FGFR1,TGFB1I1
	regulation of cellular response to vascular endothelial growth factor stimulus	GO:1902547	0.00290295	2.53716	ENSBGRG00000009987,DCN,ADAMTS3,SEMA6A,DAB2IP,XDH,ATP2B4,CCBE1,VEGFA,ADGRA2
	cartilage development	GO:0051216	0.00294142	2.53144	COL6A1,BMPR2,CCN1,NFIA,CREB3L2,GLI3,SOX5,RARG,NFIB,SMAD5,CCN2,BMP4,DDRGK1,EXT2,SERPINH1,SCUBE2,ZBTB16,FGF2,TRIP11,CCN3,EXT1,OSR2,THRA,ENSBGRG00000017887,FGF18,BMPR1A,RARB,FGFR1
	positive regulation of ossification	GO:0045778	0.00294302	2.53121	BMPR2,ACVR2A,CCN1,PTN,ANO6,FBN2,TENT5A,BMP4,SCUBE2,ZBTB16,OSR2,BMP6,BMPR1A
	BMP signaling pathway	GO:0030509	0.00313694	2.50349	BMPR2,ACVR2A,TNFAIP6,GPC3,CHRDL1,NOTCH2,TGFBR3,CCN1,NFIA,SMAD5,RGMB,ENG,ABL1,CRIM1,FBN1,BMP4,SKI,SPART,SULF1,EXT1,FST,BMP6,HTRA1,BMPR1A
	macromolecule modification	GO:0043412	0.00320881	2.49366	ENSBGRG00000000013,APP,NSUN3,MYLK,KALRN,PIK3CA,PPM1L,WWTR1,RYK,PTTG1IP,PIK3R4,PINK1,KDM1A,RNF19B,PID1,FN1,CCNYL1,BMPR2,ACVR2A,MAP3K20,ENSBGRG00000023530,DPM3,KRTCAP2,DDR2,CCN1,USP33,ROR1,DOCK7,ENSBGRG00000000652,MAST2,TESK2,RNF220,ST3GAL3,SVBP,P3H1,USP40,ENSBGRG00000017207,IGFBP3,MINDY4,CAV1,SRPK2,GPNMB,CRPPA,RIMKLB,TMTC1,LARGE1,RXYLT1,TBK1,IRAK3,GXYLT1,ENSBGRG00000019405,ATG101,ITGA5,KITLG,TMTC2…
	regulation of cell growth	GO:0001558	0.00348305	2.45804	DCBLD2,RYK,FN1,BMPR2,CRABP2,ST7L,CDKN2C,SH3BP4,PLXNA4,INHBA,IGFBP3,IFRD1,IGFBP7,SLIT2,TNC,PTPRS,EFNA5,ABL1,ADAM17,ENPP1,PRKN,EIF4G2,TGFB2,SPART,CCN3,COL14A1,IGFBP4,ULK2,NTN1,ENSBGRG00000025617,HPN,IP6K2,SLIT3,CDKN1A,BRAT1
	mucopolysaccharide metabolic process	GO:1903510	0.00374383	2.42668	ABCC5,TNFAIP6,IDUA,UGDH,NFKB1,CEMIP2,ENSBGRG00000005532,ENSBGRG00000012399,ITIH5,EXT2,FGF2,EXT1,CLTC,ENSBGRG00000022434,SLC35B2
	regulation of endothelial cell proliferation	GO:0001936	0.00379425	2.42087	NRAS,CAV1,HMOX1,MYDGF,SPARC,XDH,ADAM17,THBS4,FGF7,BMP4,PLCG1,FGF2,NR2F2,PRKD1,SULF1,NF1,APOE,PTPRM,VEGFA,BMP6,FGFR1
	transcription by RNA polymerase II	GO:0006366	0.00380114	2.42009	NRIP1,APP,BACH1,NFKBIZ,ZBTB20,CCNL1,WWTR1,TFDP2,RUNX1,ERG,KDM1A,PID1,BMPR2,ACVR2A,ERCC3,NKAP,AR,TFE3,ATF6,PBX1,DCAF6,TXNIP,NOTCH2,CCN1,NFIA,MYSM1,GLIS1,HDAC4,CREB3L2,INHBA,GLI3,AEBP1,CAV1,NAMPT,AGMO,LRP6,BHLHE41,HMOX1,HCFC2,TBK1,RARG,DCN,LUM,MAFF,XRCC6,PPARA,LDB2,CLOCK,PKD2,PPP3CA,NFKB1,PRDM5,SORBS3,PHF2,GLIS3,NFIB,IFT74,NFIX,MYDGF,IRF1,ZNF608,SMAD5,CXXC5,DAB2IP,PBX3,ENG,BRD3,NELFB,ANXA4,ITGB1BP1…
	endodermal cell differentiation	GO:0035987	0.00407852	2.3895	COL8A1,ITGB5,COL6A1,FN1,COL5A2,INHBA,LAMB1,ITGA5,BRD3,COL5A1,COL12A1,COL4A2,MMP2
	negative regulation of angiogenesis	GO:0016525	0.00452097	2.34477	ADAMTS1,SEMA4A,DCN,SEMA6A,SPARC,DAB2IP,ROCK2,THBS2,THBS4,TGFB2,ATP2B4,COL4A2,SULF1,EPN2,SERPINF1,NF1,PTPRM,SERPINE1
	cellular response to acid chemical	GO:0071229	0.00488211	2.31139	PIK3CA,COL6A1,COL16A1,COL5A2,SH3BP4,COL1A2,PDGFRA,PKD2,PDGFD,CAPN2,COL4A1,CASTOR1,MMP2,VEGFA,CPEB3
	developmental cell growth	GO:0048588	0.00500486	2.30061	APP,RYK,FN1,NRP2,BMPR2,CYFIP1,CRABP2,PLXNA4,IFRD1,RARG,SLIT2,C9ORF72,PTPRS,EFNA5,ABL1,PRKN,SPG11,DCLK1,SPART,EXT1,COL14A1,ULK2,NTN1,SLIT3,PRKG1
	axon extension	GO:0048675	0.00540507	2.2672	RYK,FN1,NRP2,BMPR2,CYFIP1,PLXNA4,IFRD1,SLIT2,C9ORF72,PTPRS,ABL1,SPG11,DCLK1,ULK2,NTN1,SLIT3
	positive regulation of transcription by RNA polymerase II	GO:0045944	0.00557422	2.25382	NRIP1,APP,BACH1,NFKBIZ,WWTR1,TFDP2,RUNX1,ERG,KDM1A,PID1,BMPR2,ACVR2A,AR,TFE3,ATF6,PBX1,DCAF6,NOTCH2,CCN1,NFIA,MYSM1,GLIS1,HDAC4,CREB3L2,INHBA,GLI3,NAMPT,AGMO,LRP6,TBK1,RARG,DCN,LUM,MAFF,XRCC6,PPARA,LDB2,CLOCK,PKD2,PPP3CA,NFKB1,PRDM5,NFIB,IFT74,NFIX,MYDGF,IRF1,SMAD5,DAB2IP,PBX3,ENG,ITGB1BP1,PLAGL1,CITED2,NCOA7,PRKN,CCPG1,BMP4,FOS,DDRGK1,MAFB,CD40,PSMC3,IL18,FGF2,TBX3,MEF2A,NR2F2,PRKD1,ZFPM2,OSR2,T…
	negative regulation of blood vessel morphogenesis	GO:2000181	0.0055827	2.25316	ADAMTS1,SEMA4A,DCN,SEMA6A,SPARC,DAB2IP,ROCK2,THBS2,THBS4,TGFB2,ATP2B4,COL4A2,SULF1,EPN2,SERPINF1,NF1,PTPRM,SERPINE1
	negative regulation of cellular response to growth factor stimulus	GO:0090288	0.0055827	2.25316	TNFAIP6,CHRDL1,GPC1,DCN,SLIT2,SEMA6A,DAB2IP,ABL1,XDH,CRIM1,FBN1,SKI,ATP2B4,SPART,SULF1,EPN2,HTRA1,ADGRA2
	gastrulation	GO:0007369	0.00562907	2.24956	COL8A1,PHLDB2,ITGB5,COL6A1,FN1,BMPR2,EPB41L5,ACVR2A,COL5A2,ENSBGRG00000000652,INHBA,LAMB1,TXNRD1,ITGA5,UGDH,BRD3,COL5A1,COL12A1,BMP4,EXT2,COL4A2,EXT1,MAPK7,MMP2,BMPR1A,FGFR1
	cytoskeleton organization	GO:0007010	0.00563994	2.24873	PHLDB2,ITGB5,PIK3CA,ATP2C1,ARHGEF10L,WASF2,PHACTR4,DES,MYO1B,EPB41L5,MAP3K20,CYFIP1,FLNA,DIAPH2,PLS3,LMNA,ENSBGRG00000005321,ENSBGRG00000016412,NEXN,USP33,DOCK7,ZMYM6,RALA,ENSBGRG00000003951,CAPZA2,LIMA1,NAV3,PDGFRA,LIMCH1,SLIT2,TBCK,SORBS3,DPYSL2,CHMP5,CCL21,LPAR1,GSN,CNTLN,HAUS6,C9ORF72,CNN1,PDLIM4,PDLIM7,TPGS1,PALM,RASA1,EFNA5,ABL1,SPTBN1,CCDC88A,ANTXR1,ROCK2,ITGB1BP1,CCN2,EPB41L2,MARCKS,SENP6…
	regulation of supramolecular fiber organization	GO:1902903	0.00584213	2.23343	APP,PHLDB2,PIK3CA,COL6A1,ARHGEF10L,WASF2,CYFIP1,FLNA,ENSBGRG00000005321,AEBP1,CAPZA2,LIMA1,NAV3,SLIT2,SORBS3,CCL21,LPAR1,GSN,C9ORF72,RASA1,ABL1,CCDC88A,ROCK2,ITGB1BP1,CCN2,PRKN,SNX9,BBS4,TMOD3,FERMT2,RDX,MYOC,CAMSAP2,APOE,FHOD3,ARHGAP28,DLC1
	positive regulation of cell-substrate adhesion	GO:0010811	0.00650771	2.18657	COL8A1,ABI3BP,CCDC80,COL16A1,FN1,EPB41L5,FLNA,CSF1,CCN1,TRIOBP,CCL21,ECM2,ABL1,ITGB1BP1,FERMT2,MYOC,RRAS,FBLN2,VEGFA
	synapse organization	GO:0050808	0.00670513	2.17359	APP,KALRN,WASF2,NRP2,FLNA,COL4A5,CHRDL1,SEMA4A,NFIA,PLXNA4,DGKB,CAPRIN2,PLXNB2,SPARCL1,TNC,PTPRD,C3,PTPRS,PALM,EFNA5,DAB2IP,ABL1,FILIP1,SPG11,LRP4,ENSBGRG00000014494,FARP1,COL4A1,WASF3,PCDH17,MESD,LGMN,NTN1,NF1,APOE,APPL1,CAP2,DLG5,ARHGAP22
	regulation of actin cytoskeleton organization	GO:0032956	0.00680719	2.16703	PHLDB2,PIK3CA,ARHGEF10L,WASF2,CYFIP1,FLNA,ENSBGRG00000005321,RALA,CAPZA2,LIMA1,SLIT2,SORBS3,CCL21,LPAR1,GSN,C9ORF72,RASA1,EFNA5,ABL1,CCDC88A,ROCK2,ITGB1BP1,CCN2,PRKN,SNX9,BBS4,TMOD3,FERMT2,RDX,MYOC,BAIAP2,FHOD3,ARHGAP28,DLC1
	phosphatidylinositol 3-kinase/protein kinase B signal transduction	GO:0043491	0.00680719	2.16703	PIK3CA,COL6A1,COL6A2,PIK3R4,FN1,MAGI2,DCN,PPARA,PDGFRA,CCL21,MYDGF,PDGFRB,DAB2IP,ENG,VAV2,XDH,ITGB1BP1,NEDD4,FERMT2,CAVIN3,IL18,TGFB2,MYOC,CHI3L1,GAS6,FGF2,PRKD1,STK3,NF1,RRAS,RCN3,TCF7L2,UNC5B,FGFR1
	regulation of stress fiber assembly	GO:0051492	0.00684922	2.16436	PHLDB2,ARHGEF10L,WASF2,ENSBGRG00000005321,SORBS3,LPAR1,ABL1,CCDC88A,ROCK2,ITGB1BP1,CCN2,BBS4,FERMT2,MYOC,ARHGAP28,DLC1
	negative regulation of vasculature development	GO:1901343	0.00686446	2.16339	ADAMTS1,SEMA4A,DCN,SEMA6A,SPARC,DAB2IP,ROCK2,THBS2,THBS4,TGFB2,ATP2B4,COL4A2,SULF1,EPN2,SERPINF1,NF1,PTPRM,SERPINE1
	cell-cell adhesion	GO:0098609	0.00700338	2.15469	JAM2,NFKBIZ,NECTIN3,ITGB5,ATP2C1,EPB41L5,NKAP,VCAM1,CCN1,ENSBGRG00000000652,GLI3,CAV1,LAMB1,GPNMB,ITGA5,KITLG,LGALS1,PPARA,PLXNB2,SPARCL1,PDGFRA,PCDH7,PPP3CA,CCL21,PTPRD,ENSBGRG00000002625,PTPRS,IRF1,PCDHGA4,EFNA5,ABL1,CITED2,CD164,THBS4,BMP4,SDC4,PARVA,ZBTB16,IL18,RDX,KIF26B,KIFAP3,PCDH9,PCDH17,FAT4,SCARF2,CCN3,EXT1,PECAM1,MAPK7,NTN1,KIFC3,PIEZO1,EMILIN2,PTPRM,FLOT1,VEGFA,SOX4,BMP6,PRKG1,DLG5,ZM…
	regulation of biomineral tissue development	GO:0070167	0.00700591	2.15454	BMPR2,ACVR2A,DDR2,CCN1,PTN,MGP,ANO6,SGMS2,ASPN,FBN2,TENT5A,BMP4,GAS6,OSR2,ANKH,BMP6,BMPR1A
	negative regulation of cell adhesion	GO:0007162	0.0072909	2.13722	PHLDB2,APOD,EPB41L5,GLI3,GPNMB,FBLN1,PPARA,CCL21,IRF1,SEMA6A,RASA1,EFNA5,ABL1,ITGB1BP1,BMP4,SDC4,RDX,MYOC,MAPK7,NF1,DUSP1,VEGFA,BMP6,PRKG1,DLG5,CXCL12,DLC1,CASP3,SERPINE1,FZD4
	regulation of phosphatidylinositol 3-kinase/protein kinase B signal transduction	GO:0051896	0.0072909	2.13722	PIK3CA,FN1,MAGI2,DCN,PPARA,PDGFRA,CCL21,MYDGF,PDGFRB,DAB2IP,ENG,VAV2,XDH,ITGB1BP1,NEDD4,FERMT2,CAVIN3,IL18,TGFB2,MYOC,CHI3L1,GAS6,FGF2,PRKD1,STK3,RRAS,RCN3,TCF7L2,UNC5B,FGFR1
	regulation of cellular localization	GO:0060341	0.0073134	2.13588	APOD,PIK3CA,WWTR1,ATP2C1,PINK1,KDM1A,PID1,EPB41L5,TNFAIP6,PGRMC1,FLNA,GDI1,SYTL4,SNX12,AR,LMNA,WLS,SCP2,P3H1,GLI3,CAV1,LRP1,ENSBGRG00000002435,CLOCK,GSN,GNA11,EFNA5,ERLEC1,SPTBN1,CCDC88A,ROCK2,ITGB1BP1,EPB41L2,GOPC,PRKN,OAZ2,NEDD4,FERMT2,BMP4,LGALS3,DDRGK1,EDEM2,PLCB1,LRP4,RDX,TGFB2,PLEKHM2,ATP2B4,FARP1,LAMP1,GAS6,DCLK1,ERP29,MESD,PRKD1,DYNC1H1,VPS28,CCN3,PECAM1,NR1D1,SREBF1,MYH10,RANGRF,NF1,CLTC…
	mesenchymal cell differentiation	GO:0048762	0.00795067	2.0996	PHLDB2,WWTR1,PHACTR4,FN1,NRP2,EPB41L5,FLNA,TGFBR3,LRP6,KITLG,GLIPR2,DAB2IP,ENG,CITED2,QKI,FERMT2,BMP4,TGFB2,MARK1,TBX3,RDH10,EXT1,HPN,DAB2,TCF7L2,DLG5,BMPR1A,FGFR1,TGFB1I1
	positive regulation of cell adhesion	GO:0045785	0.007978	2.09811	COL8A1,ABI3BP,NFKBIZ,CCDC80,COL16A1,FN1,EPB41L5,NKAP,FLNA,TFE3,VCAM1,CSF1,CCN1,ENSBGRG00000000652,GLI3,CAV1,KITLG,LGALS1,TRIOBP,PPP3CA,CCL21,ECM2,IFT74,ABL1,ITGB1BP1,CITED2,FERMT2,ZBTB16,IL18,TGFB2,KIF26B,KIFAP3,MYOC,PIEZO1,RRAS,EMILIN2,FBLN2,FLOT1,VEGFA,SOX4,ZMIZ1,CXCL12,CYTH3
	regulation of actin filament-based process	GO:0032970	0.00816386	2.0881	PHLDB2,PIK3CA,ARHGEF10L,WASF2,CYFIP1,FLNA,ENSBGRG00000005321,RALA,CAV1,CAPZA2,LIMA1,SLIT2,SORBS3,CCL21,LPAR1,GSN,C9ORF72,RASA1,EFNA5,ABL1,CCDC88A,ROCK2,ITGB1BP1,CCN2,PRKN,SNX9,BBS4,TMOD3,FERMT2,RDX,MYOC,BAIAP2,RANGRF,FHOD3,ARHGAP28,DLC1
	epidermis development	GO:0008544	0.00816386	2.0881	NFKBIZ,ATP2C1,COL6A1,CLIC4,ERCC3,EDA,TXNIP,INHBA,LGR5,TRIOBP,MAFF,PPARA,LDB2,PPP3CA,SVEP1,UGCG,IFT74,ROCK2,SAV1,FGF7,BMP4,MAFB,LRP4,IL18,TGFB2,TNFRSF19,FGF2,EXT1,NF1,ZFP36,APCDD1,FST,CDKN1A,FGFR1,CASP3,PLOD3
	transport	GO:0006810	0.00817153	2.0877	APP,ENSBGRG00000003162,SLC49A4,MYLK,KALRN,APOD,ABCC5,SEC62,MFSD1,ENSBGRG00000020343,TRPC1,ATP2C1,PTTG1IP,COL6A1,PIK3R4,PINK1,WASF2,PID1,MYO1B,ENSBGRG00000012068,PLA2R1,GPR155,OSBPL6,SESTD1,CALCRL,GULP1,SLC40A1,PGRMC1,GPC3,ATP11C,FLNA,GDI1,ATP6AP1,SYTL4,ENSBGRG00000022376,SNX12,MAGED2,ENSBGRG00000006407,ENSBGRG00000008324,LMNA,TXNIP,SNX7,WLS,SGIP1,ENSBGRG00000000652,SCP2,ATP6V0B,SVBP,P3H1,ACKR3,SL…
	cell chemotaxis	GO:0060326	0.00842008	2.07468	TNFAIP6,ENSBGRG00000008324,CSF1,PTN,DOCK4,ANO6,PDGFRA,SLIT2,CCL21,LPAR1,CXCL14,PDGFRB,ADAM17,THBS4,PPIB,LGALS3,PARVA,GAS6,FGF2,PRKD1,LGMN,CCN3,ENSBGRG00000025617,ITGA9,DUSP1,FGF18,PLA2G7,VEGFA,CXCL12,FGFR1,SERPINE1
	bone mineralization	GO:0030282	0.00864718	2.06313	COL6A1,BMPR2,ACVR2A,GPC3,DDR2,CCN1,PTN,COL1A2,MGP,ANO6,SGMS2,ASPN,FBN2,ENPP1,TENT5A,BMP4,OSR2,ANKH,BMP6,BMPR1A
	small GTPase-mediated signal transduction	GO:0007264	0.00925473	2.03364	ENSBGRG00000001941,WASF2,PHACTR4,CYFIP1,GDI1,CSF1,ENSBGRG00000005321,NRAS,NOTCH2,DOCK7,RALA,DOCK4,COL1A2,KITLG,SLIT2,ABCA1,LPAR1,RUFY1,ABL1,VAV2,CCDC88A,ROCK2,LRP4,ARHGEF12,ARHGAP42,MYOC,RGL1,FARP1,DOCK9,NF1,APOE,FLOT1,CDKN1A,PLCE1,ARL3,DOCK1,PSD3,DLC1,CYTH3,GNA12,TSC2,CDON
	cardiac septum morphogenesis	GO:0060411	0.00930521	2.03127	NRP2,BMPR2,NOTCH2,CCN1,ENG,CITED2,SAV1,BMP4,PARVA,TBX3,ZFPM2,SLIT3,SOX4,BMPR1A
	regulation of SMAD protein signal transduction	GO:0060390	0.00930521	2.03127	BMPR2,ACVR2A,TGFBR3,INHBA,ENG,SPTBN1,BMP4,PMEPA1,TGFB2,SKI,CCN3,DAB2,BMP6,BMPR1A
	eye morphogenesis	GO:0048592	0.00942165	2.02587	COL8A1,NECTIN3,MFAP2,PHACTR4,COL5A2,NOTCH2,GLI3,ENSBGRG00000003951,RARG,FBN2,MAN2A1,COL5A1,CITED2,BBS4,FBN1,BMP4,FGF2,NF1,PTPRM,THRB,RARB,TENM3,CDON
	phosphorus metabolic process	GO:0006793	0.00944779	2.02467	APP,ZBTB20,MYLK,KALRN,UMPS,MFN1,PIK3CA,PPM1L,WWTR1,NMNAT3,RYK,COL6A1,ENSBGRG00000003202,PIK3R4,PINK1,PID1,FN1,CCNYL1,BMPR2,ACVR2A,MAP3K20,INPP1,AR,DPM3,DDR2,DPYD,CCN1,ROR1,DOCK7,ENSBGRG00000000652,CDKN2C,MAST2,TESK2,HDAC4,IGFBP3,CAV1,NAMPT,SRPK2,GPNMB,PDK4,TBK1,IRAK3,ENSBGRG00000019405,ITGA5,KITLG,ENSBGRG00000002435,PMM1,FBLN1,PPARA,PLXNB2,NAAA,MOB1B,PDGFRA,UGDH,SLIT2,PPP3CA,TBCK,SGMS2,PTPRD,C9OR…
	regulation of protein localization	GO:0032880	0.0103599	1.98465	APOD,PIK3CA,WWTR1,ATP2C1,PINK1,KDM1A,PID1,EPB41L5,TNFAIP6,PGRMC1,FLNA,GDI1,SYTL4,SNX12,AR,LMNA,WLS,P3H1,GLI3,LRP1,ENSBGRG00000002435,CLOCK,GSN,GNA11,EFNA5,ERLEC1,SPTBN1,CCDC88A,ROCK2,ITGB1BP1,EPB41L2,GOPC,PRKN,OAZ2,FERMT2,BMP4,LGALS3,DDRGK1,EDEM2,PLCB1,LRP4,RDX,TGFB2,PLEKHM2,ATP2B4,FARP1,GAS6,DCLK1,ERP29,MESD,PRKD1,VPS28,CCN3,PECAM1,NR1D1,SREBF1,MYH10,RANGRF,NF1,CLTC,ENSBGRG00000008997,ZDHHC1,MEA…
	stress fiber assembly	GO:0043149	0.0107262	1.96955	PHLDB2,ITGB5,ARHGEF10L,WASF2,ENSBGRG00000005321,SORBS3,LPAR1,ABL1,CCDC88A,ROCK2,ITGB1BP1,CCN2,BBS4,FERMT2,MYOC,ARHGAP28,DLC1
	contractile actin filament bundle assembly	GO:0030038	0.0107262	1.96955	PHLDB2,ITGB5,ARHGEF10L,WASF2,ENSBGRG00000005321,SORBS3,LPAR1,ABL1,CCDC88A,ROCK2,ITGB1BP1,CCN2,BBS4,FERMT2,MYOC,ARHGAP28,DLC1
	cellular response to BMP stimulus	GO:0071773	0.0107357	1.96917	BMPR2,ACVR2A,TNFAIP6,GPC3,CHRDL1,NOTCH2,TGFBR3,CCN1,NFIA,SMAD5,RGMB,ENG,ABL1,CRIM1,FBN1,BMP4,SKI,SPART,SULF1,EXT1,FST,BMP6,HTRA1,BMPR1A
	response to BMP	GO:0071772	0.0107357	1.96917	BMPR2,ACVR2A,TNFAIP6,GPC3,CHRDL1,NOTCH2,TGFBR3,CCN1,NFIA,SMAD5,RGMB,ENG,ABL1,CRIM1,FBN1,BMP4,SKI,SPART,SULF1,EXT1,FST,BMP6,HTRA1,BMPR1A
	positive regulation of transport	GO:0051050	0.010738	1.96908	MYLK,TRPC1,ATP2C1,PINK1,PLA2R1,PGRMC1,GPC3,FLNA,SYTL4,WLS,SGIP1,SCP2,GLI3,ENSBGRG00000003951,CAV1,MAGI2,DENND5B,APPL2,LRP1,ANO6,PPP3CA,ABCA1,C3,GNA11,PTGES,ABL1,PRKN,OAZ2,NEDD4,LGALS3,EDEM2,PLCG1,SDC4,PLTP,PLCB1,RDX,TGFB2,LAMP1,GAS6,MEF2A,PRKD1,DYNC1H1,VPS28,MYH10,ENSBGRG00000008997,CHMP2A,APOE,APPL1,ITPR1,DAB2,FLOT1,C2,VEGFA,SOX4,TCF7L2,FGFR1,SERPINE1,ZNF205,CD151
	osteoblast differentiation	GO:0001649	0.0112547	1.94867	WWTR1,BMPR2,ACVR2A,TNFAIP6,DDR2,CCN1,GLIS1,HDAC4,GLI3,IGFBP3,PPP3CA,FBN2,SMAD5,CRIM1,TENT5A,FERMT2,BMP4,SMOC1,SCUBE2,MYOC,SKI,FGF2,PRKD1,NF1,BMP6,BMPR1A
	regulation of vascular endothelial growth factor signaling pathway	GO:1900746	0.0114047	1.94292	ENSBGRG00000009987,DCN,ADAMTS3,SEMA6A,DAB2IP,XDH,CCBE1,VEGFA,ADGRA2
	positive regulation of chemotaxis	GO:0050921	0.0122869	1.91056	BMPR2,CSF1,PTN,ANO6,PDGFRA,SLIT2,CCL21,CXCL14,ADAM17,THBS4,GAS6,FGF2,PRKD1,LGMN,FGF18,PLA2G7,VEGFA,CXCL12,FGFR1,SERPINE1
	response to oxidative stress	GO:0006979	0.0126407	1.89823	APP,APOD,COL6A1,PINK1,PLA2R1,ERCC3,PRDX4,TXNIP,GCLM,ENSBGRG00000003951,HMOX1,PDGFRA,PXDN,MAPK9,GPX4,GPX3,ABL1,VRK2,MAP3K5,NCOA7,PRKN,FOS,PTGS2,STX2,PRKD1,OXR1,MAPK7,MMP2,MEAK7,APOE,ARL6IP5,MAPK13,RIPK1,AIFM2,RBPMS
	negative regulation of epithelial cell proliferation	GO:0050680	0.0127515	1.89444	GPC3,AR,MAGED1,CAV1,KLF9,NFIB,IFT74,SPARC,DAB2IP,XDH,SAV1,BMP4,TGFB2,NR2F2,SULF1,STK3,SERPINF1,NF1,APOE,HPN,PTPRM
	positive regulation of vasculature development	GO:1904018	0.0128922	1.88967	ENSBGRG00000003951,HMOX1,ITGA5,C3,MYDGF,ENG,ABL1,HK2,PLCG1,CD40,CHI3L1,FGF2,CTSH,PRKD1,RAMP2,RRAS,EMILIN2,CCBE1,FGF18,VEGFA,CXCL12,SERPINE1
	glycoprotein metabolic process	GO:0009100	0.0130387	1.88476	BACE2,ENSBGRG00000023530,DPM3,KRTCAP2,ST3GAL3,GPC1,CRPPA,TMTC1,LARGE1,RXYLT1,GXYLT1,TMTC2,IDUA,TMEM165,UGDH,OSTC,ALG2,MAN2A1,ENSBGRG00000005532,DAD1,ENSBGRG00000012399,CST3,NECAB3,EDEM2,PLCB1,EXT2,FBXO6,TRIP11,SULF1,EXT1,ENSBGRG00000017887,SLC35B2,TCF7L2,FUT10,TUSC3,PLOD3,COG7
	phosphate-containing compound metabolic process	GO:0006796	0.0130987	1.88277	APP,ZBTB20,MYLK,KALRN,UMPS,MFN1,PIK3CA,PPM1L,WWTR1,NMNAT3,RYK,COL6A1,ENSBGRG00000003202,PIK3R4,PINK1,PID1,FN1,CCNYL1,BMPR2,ACVR2A,MAP3K20,INPP1,AR,DPM3,DDR2,DPYD,CCN1,ROR1,DOCK7,ENSBGRG00000000652,CDKN2C,MAST2,TESK2,HDAC4,IGFBP3,CAV1,NAMPT,SRPK2,GPNMB,PDK4,TBK1,IRAK3,ENSBGRG00000019405,ITGA5,KITLG,ENSBGRG00000002435,PMM1,FBLN1,PPARA,PLXNB2,NAAA,MOB1B,PDGFRA,UGDH,SLIT2,PPP3CA,TBCK,SGMS2,PTPRD,C9OR…
	regulation of bone mineralization	GO:0030500	0.0131693	1.88044	BMPR2,ACVR2A,DDR2,CCN1,PTN,MGP,ANO6,SGMS2,FBN2,TENT5A,BMP4,OSR2,ANKH,BMP6,BMPR1A
	endoderm formation	GO:0001706	0.0134768	1.87041	COL8A1,ITGB5,COL6A1,FN1,COL5A2,INHBA,LAMB1,ITGA5,BRD3,COL5A1,COL12A1,COL4A2,MMP2
	positive regulation of bone mineralization	GO:0030501	0.0134773	1.8704	BMPR2,ACVR2A,CCN1,PTN,ANO6,FBN2,TENT5A,BMP4,OSR2,BMP6,BMPR1A
	ameboidal-type cell migration	GO:0001667	0.0142344	1.84666	ENSBGRG00000013519,WASF2,PHACTR4,TNS1,FN1,NRP2,BMPR2,EPB41L5,TIMP1,DDR2,ENSBGRG00000003951,APPL2,KITLG,GLIPR2,DAB2IP,ITGB1BP1,FGF7,BMP4,PLCG1,SDC4,TGFB2,FGF2,CTSH,CCN3,ENPP2,APPL1,VEGFA,GNA12
	negative regulation of stem cell proliferation	GO:2000647	0.0163912	1.78539	CDKN2C,GLI3,RARG,FBLN1,NFIB,FGF2,NF1,RARB
	negative regulation of cell differentiation	GO:0045596	0.0164766	1.78313	APP,WWTR1,RYK,BMPR2,TNFAIP6,COL5A2,PBX1,GLIS1,HDAC4,TMEM176B,PTN,GLI3,IFRD1,CAV1,BHLHE41,APPL2,RARG,PPARA,PPP3CA,PTPRS,IRF1,CXCL14,DAB2IP,COL5A1,NELFB,XDH,CRIM1,ENPP1,FBN1,FERMT2,BMP4,JDP2,MAFB,LRP4,ZBTB16,IL18,MARK1,KIFAP3,SKI,SPART,TBX3,CCN3,ZFPM2,HDAC5,NR1D1,ULK2,NTN1,NF1,ZFP36,HPN,FST,VEGFA,SOX4,BMPR1A,RARB,TGFB1I1
	regulation of cellular component biogenesis	GO:0044087	0.018154	1.74103	APP,PHLDB2,APOD,ARHGEF10L,PINK1,WASF2,COL16A1,EPB41L5,CYFIP1,FLNA,SEMA4A,SNX7,ENSBGRG00000005321,TGFBR3,CCN1,RALA,CAV1,CAPZA2,NAV3,LDB2,SLIT2,SORBS3,BIN3,CHMP5,CCL21,ABCA1,LPAR1,GSN,PTPRD,C9ORF72,MAPK9,PTPRS,PALM,G3BP1,UBLCP1,RASA1,EFNA5,DAB2IP,ABL1,FEZ2,DYNC2LI1,CCDC88A,ANTXR1,ROCK2,ITGB1BP1,CCN2,SENP6,PRKN,SNX9,BBS4,TMOD3,FERMT2,LGALS3,SDC4,RDX,MYOC,CAMSAP2,IFT88,FNIP2,STXBP6,PRKD1,DYNC1H1,THRA…
	protein transport	GO:0015031	0.0186956	1.72826	APOD,SEC62,ATP2C1,PTTG1IP,CALCRL,PGRMC1,FLNA,GDI1,ATP6AP1,SYTL4,SNX12,ENSBGRG00000006407,LMNA,TXNIP,SNX7,WLS,SVBP,P3H1,GLI3,CAV1,IFT27,APPL2,XPOT,ARFGAP3,CLOCK,PPP3CA,SEC24D,ABCA1,RUFY1,GNA11,SNX2,ZFYVE16,EFNA5,EXOC6B,ERLEC1,SPTBN1,VAMP5,PRKN,DYNLT1,SNX9,OAZ2,NEDD4,BMP4,SEL1L,SPG11,RRBP1,EDEM2,PLCB1,C1QTNF5,TGFB2,GAS6,STX2,ERP29,SNUPN,PRKD1,VPS28,CCN3,STK3,SNX16,KPNA2,RAMP2,NR1D1,SREBF1,MYH10,RAN…
	negative regulation of endothelial cell migration	GO:0010596	0.0190876	1.71925	SVBP,DCN,SLIT2,DAB2IP,ITGB1BP1,ATP2B4,STARD13,FGF2,NR2F2,HDAC5,APOE,PTPRM
	regulation of neurogenesis	GO:0050767	0.0205199	1.68782	KALRN,RYK,KDM1A,FN1,BMPR2,CRABP2,SMARCD3,PTN,GLI3,IFRD1,CAPRIN2,APPL2,PLXNB2,PPP3CA,PTPRD,PTPRS,EFNA5,MAN2A1,QKI,LRP4,KIFAP3,SKI,SPART,FGF2,FBXW8,NR1D1,ULK2,NTN1,SERPINF1,NF1,BMPR1A,CDON
	cell-substrate junction assembly	GO:0007044	0.020827	1.68137	PHLDB2,APOD,COL16A1,TNS1,FN1,EPB41L5,ITGA5,EFNA5,ABL1,ITGB1BP1,FERMT2,MYOC,LAMC1,VEGFA,DLC1
	regulation of Wnt signaling pathway	GO:0030111	0.0216159	1.66523	WWTR1,CCNYL1,GPC3,EDA,WLS,ENSBGRG00000000652,RNF220,GLI3,CAV1,LGR5,ENSBGRG00000002435,NFKB1,RECK,TLE1,G3BP1,DAB2IP,ABL1,RSPO3,PRKN,LRP4,FGF2,KREMEN1,LRRK1,SULF1,STK3,NKD1,APOE,APCDD1,RBMS3,DAB2,SOX4,TCF7L2,BICC1,ADGRA2
	establishment of protein localization	GO:0045184	0.0247436	1.60654	NECTIN3,PHLDB2,APOD,SEC62,SSR3,ATP2C1,PTTG1IP,PINK1,EPB41L5,CALCRL,PGRMC1,FLNA,GDI1,ATP6AP1,SYTL4,SNX12,ENSBGRG00000006407,LMNA,TXNIP,SNX7,WLS,SVBP,P3H1,RALA,GLI3,CAV1,IFT27,APPL2,XPOT,ARFGAP3,CLOCK,PPP3CA,SEC24D,ABCA1,RUFY1,GNA11,SNX2,ZFYVE16,EFNA5,HK2,EXOC6B,ERLEC1,SPTBN1,VAMP5,ITGB1BP1,MAN1A1,PRKN,DYNLT1,SNX9,OAZ2,NEDD4,BMP4,SEL1L,SPG11,RRBP1,EDEM2,PLCB1,C1QTNF5,TGFB2,LAMP1,GAS6,STX2,ERP29,SNU…
	regulation of actomyosin structure organization	GO:0110020	0.025338	1.59623	PHLDB2,ARHGEF10L,WASF2,ENSBGRG00000005321,SORBS3,LPAR1,ABL1,CCDC88A,ROCK2,ITGB1BP1,CCN2,BBS4,FERMT2,MYOC,ARHGAP28,DLC1
	positive regulation of protein modification process	GO:0031401	0.0255002	1.59346	APP,PTTG1IP,PINK1,KDM1A,ACVR2A,CCN1,DOCK7,ENSBGRG00000000652,CAV1,GPNMB,ITGA5,KITLG,MAPK9,C3,MYDGF,EFNA5,ABL1,ROCK2,PRKN,THBS4,FGF7,BMP4,PELI2,DDRGK1,CD40,LRP4,IL18,PTGS2,CHI3L1,ATP2B4,GAS6,FGF2,FNIP2,CAMKK2,ERP29,LRRK1,ENPP2,PECAM1,AKTIP,IP6K2,DAB2,FLOT1,VEGFA,CDKN1A,SOX4,BMP6,RIPK1,BRAT1,CDON
	regulation of developmental growth	GO:0048638	0.0258042	1.58831	APP,PIK3CA,RYK,FN1,BMPR2,AR,CRABP2,CSF1,PLXNA4,IFRD1,PTPRS,EFNA5,ABL1,PRKN,BBS4,SAV1,PPIB,PLCB1,SPART,FGF2,LGMN,ZFPM2,STK3,COL14A1,ULK2,NTN1,FTO,GHR,CDKN1A,BMPR1A,FGFR1
	ovulation cycle	GO:0042698	0.0261949	1.58178	NRIP1,ADAMTS1,ENSBGRG00000013519,TNFAIP6,PTN,INHBA,PDGFRA,SLIT2,SCAPER,SLIT3,FZD4
	actin filament organization	GO:0007015	0.0262283	1.58123	PHLDB2,ITGB5,PIK3CA,ARHGEF10L,WASF2,MYO1B,CYFIP1,FLNA,PLS3,ENSBGRG00000005321,CAPZA2,LIMA1,SLIT2,SORBS3,CCL21,LPAR1,GSN,C9ORF72,RASA1,ABL1,CCDC88A,ROCK2,ITGB1BP1,CCN2,MARCKS,PRKN,SNX9,BBS4,TMOD3,FERMT2,RDX,MYOC,BAIAP2,KPTN,FHOD3,ARHGAP28,SPIRE1,DLC1
	blood vessel endothelial cell migration	GO:0043534	0.0275579	1.55975	TGFBR3,HMOX1,SLIT2,ABL1,ADAM17,ITGB1BP1,PLCG1,CD40,ATP2B4,STARD13,FGF2,PRKD1,HDAC5,NF1,APOE,FGF18,VEGFA,FGFR1,PRCP
	positive regulation of angiogenesis	GO:0045766	0.0280342	1.55231	ENSBGRG00000003951,HMOX1,ITGA5,C3,MYDGF,ENG,ABL1,HK2,PLCG1,CD40,CHI3L1,FGF2,CTSH,PRKD1,RAMP2,RRAS,EMILIN2,CCBE1,FGF18,VEGFA,SERPINE1
	formation of primary germ layer	GO:0001704	0.0281421	1.55064	COL8A1,ITGB5,COL6A1,FN1,BMPR2,EPB41L5,COL5A2,INHBA,LAMB1,TXNRD1,ITGA5,BRD3,COL5A1,COL12A1,BMP4,EXT2,COL4A2,MMP2,BMPR1A,FGFR1
	cardiac septum development	GO:0003279	0.0288291	1.54017	NRP2,BMPR2,NOTCH2,CCN1,PCSK5,ENG,CITED2,SAV1,BMP4,PARVA,TBX3,TRIP11,ZFPM2,SLIT3,CPLANE1,SOX4,BMPR1A
	camera-type eye development	GO:0043010	0.0292398	1.53403	COL8A1,NECTIN3,CLIC4,PHACTR4,BMPR2,NOTCH2,NFIA,SMARCD3,INHBA,GLI3,ENSBGRG00000003951,RARG,PDGFRA,NFIB,FBN2,MAN2A1,CITED2,TBC1D32,BBS4,FBN1,BMP4,ENSBGRG00000014228,COL4A1,DCLK1,FGF2,SCAPER,RDH10,OSR2,NF1,PTPRM,MITF,THRB,TENM3,CDON,FZD4,TMEM135
	rhythmic process	GO:0048511	0.0314452	1.50245	NRIP1,ADAMTS1,ENSBGRG00000013519,COL6A1,TNFAIP6,PTN,INHBA,NAMPT,BHLHE41,ENSBGRG00000002435,PPARA,CLOCK,PDGFRA,SLIT2,KLF9,MAPK9,TOP1,CAVIN3,ENOX1,SCAPER,NR1D1,SREBF1,ATF5,BHLHE40,SLIT3,FZD4
	regulation of cell size	GO:0008361	0.0329519	1.48212	RYK,COL6A1,FN1,BMPR2,CRABP2,PLXNA4,ENSBGRG00000003951,IFRD1,ANO6,PTPRS,PRR16,EFNA5,ABL1,VAV2,RDX,SPART,DEPTOR,ULK2,NTN1,KCNMA1
	regulation of smooth muscle cell migration	GO:0014910	0.0343101	1.46458	ADAMTS1,DOCK7,IGFBP3,DOCK4,SLIT2,PDGFRB,NF1,PRKG1,BMPR1A,SERPINE1
	regulation of cell-matrix adhesion	GO:0001952	0.0347138	1.4595	PHLDB2,APOD,COL16A1,EPB41L5,CSF1,CCL21,RASA1,EFNA5,ABL1,ITGB1BP1,FERMT2,MYOC,NF1,RRAS,VEGFA,DLC1,SERPINE1
	skin development	GO:0043588	0.0353979	1.45102	NFKBIZ,COL6A1,CLIC4,COL3A1,COL5A2,EDA,TXNIP,INHBA,COL1A2,LGR5,LDB2,PPP3CA,UGCG,IFT74,ADAMTS2,COL5A1,ROCK2,SAV1,FGF7,MAFB,LRP4,IL18,TGFB2,TNFRSF19,EXT1,NF1,ZFP36,APCDD1,FST,CDKN1A,CASP3
	positive regulation of cellular component biogenesis	GO:0044089	0.0357449	1.44679	PHLDB2,ARHGEF10L,WASF2,COL16A1,EPB41L5,CYFIP1,SEMA4A,SNX7,ENSBGRG00000005321,RALA,CAV1,NAV3,LDB2,SORBS3,CCL21,ABCA1,LPAR1,PTPRD,MAPK9,PALM,G3BP1,EFNA5,DAB2IP,ABL1,CCDC88A,ROCK2,ITGB1BP1,CCN2,SNX9,BBS4,FERMT2,LGALS3,SDC4,MYOC,IFT88,FNIP2,PRKD1,DYNC1H1,ENSBGRG00000008997,ZDHHC1,PIEZO1,CHMP2A,FLOT1,VEGFA,PLCE1,DLG5
	canonical Wnt signaling pathway	GO:0060070	0.0367932	1.43423	WWTR1,COL6A1,CCNYL1,GPC3,EDA,WLS,RNF220,GLI3,CAV1,LRP6,LGR5,ENSBGRG00000002435,NFKB1,RECK,WNT9A,G3BP1,DAB2IP,PRKN,LRP4,FGF2,KREMEN1,LRRK1,EXT1,STK3,NKD1,APOE,RBMS3,DAB2,SOX4,TCF7L2,BICC1,ADGRA2,FZD4
	sensory organ morphogenesis	GO:0090596	0.0381213	1.41883	COL8A1,NECTIN3,MFAP2,PHACTR4,COL5A2,NOTCH2,GLI3,ENSBGRG00000003951,LRIG3,RARG,TRIOBP,FBN2,MAN2A1,COL5A1,CITED2,BBS4,FBN1,BMP4,MAFB,FGF2,TBX3,OSR2,NTN1,NF1,TSHZ1,PTPRM,LRIG1,THRB,RARB,FGFR1,TENM3,CDON
	odontogenesis	GO:0042476	0.0383329	1.41643	ACVR2A,EDA,CSF1,INHBA,GLI3,ENSBGRG00000003951,LAMB1,PPARA,PDGFRA,ASPN,BMP4,LRP4,OSR2,APCDD1,ANKH,FST,BMPR1A,FGFR1,SERPINE1
	positive regulation of phosphatidylinositol 3-kinase/protein kinase B signal transduction	GO:0051897	0.0396476	1.40178	PIK3CA,FN1,DCN,PDGFRA,CCL21,MYDGF,PDGFRB,ENG,VAV2,ITGB1BP1,NEDD4,FERMT2,IL18,TGFB2,MYOC,CHI3L1,GAS6,FGF2,PRKD1,STK3,TCF7L2,UNC5B,FGFR1
	cell-substrate junction organization	GO:0150115	0.0397248	1.40094	PHLDB2,APOD,COL16A1,TNS1,FN1,EPB41L5,ITGA5,EFNA5,ABL1,ITGB1BP1,FERMT2,MYOC,LAMC1,VEGFA,DLC1
	endothelial cell differentiation	GO:0045446	0.0416447	1.38044	FSTL1,ARHGEF26,CLIC4,BMPR2,PTPRS,XDH,ROCK2,BMP4,PLCB1,RDX,NR2F2,PECAM1,VEZF1,VEGFA,BMP6,PLOD3,FZD4
	hyaluronan metabolic process	GO:0030212	0.0417616	1.37922	ABCC5,TNFAIP6,NFKB1,CEMIP2,ENSBGRG00000012399,ITIH5,FGF2,CLTC,ENSBGRG00000022434
	regulation of protein localization to membrane	GO:1905475	0.0453042	1.34386	PIK3CA,ATP2C1,PID1,TNFAIP6,PGRMC1,GDI1,AR,LRP1,GSN,SPTBN1,ITGB1BP1,PRKN,LGALS3,LRP4,ATP2B4,FARP1,MESD,RANGRF,CLTC,ENSBGRG00000008997,APPL1,DAB2,FIS1
	ovulation cycle process	GO:0022602	0.0482098	1.31686	NRIP1,ADAMTS1,ENSBGRG00000013519,TNFAIP6,INHBA,PDGFRA,SLIT2,SCAPER,SLIT3,FZD4
	regulation of cell-substrate junction assembly	GO:0090109	0.0482249	1.31673	PHLDB2,APOD,COL16A1,EPB41L5,EFNA5,ABL1,ITGB1BP1,FERMT2,MYOC,VEGFA,DLC1
	regulation of focal adhesion assembly	GO:0051893	0.0482249	1.31673	PHLDB2,APOD,COL16A1,EPB41L5,EFNA5,ABL1,ITGB1BP1,FERMT2,MYOC,VEGFA,DLC1
	positive regulation of stress fiber assembly	GO:0051496	0.0482249	1.31673	ARHGEF10L,ENSBGRG00000005321,SORBS3,LPAR1,ABL1,CCDC88A,ROCK2,ITGB1BP1,CCN2,FERMT2,MYOC
	neuroblast proliferation	GO:0007405	0.0488726	1.31093	KDM1A,DOCK7,SMARCD3,PTN,GLI3,SOX5,PLXNB2,KIFAP3,FGF2,EML1,NF1,FGFR1,CDON
brown	cytosol	GO:0005829	3.67449e-14	3.9317e-11	FAM160A2|CKB|EPB41L4B|FBP2|MYB|P4HB|HK1|LRRC1|PPP2R2B|SHMT2|CNDP2|OSBPL10|AKAP7|KIF5B|CD2AP|ATP8B1|PLEKHA7|PACSIN2|STK38L|DOCK5|GLUL|DENND4C|BAK1|FNBP1L|IARS2|RUVBL2|TNRC18|UBE3D|PRKCA|PLCH1|GCC2|RASEF|TBC1D8B|TNS3|TXNRD2|BECN1|UCK2|HID1|ACO2|KIAA0753|ASMTL|CARMIL1|MTHFD1|G6PD|WDR34|NAPRT|SULT2B1|SORT1|FLNB|KRT18|EPHX2|SMAD6|OXSR1|HPGD|BCR|FRK|ACSS2|BARX2|GALE|IGF2BP2|NDOR1|LLGL2|AFDN|WWOX|GPSM2|…
	plasma membrane	GO:0005886	4.27412e-11	3.04887e-08	KIAA0319L|ERAP1|ATP9A|ACE|PTOV1|FLAD1|EPB41L4B|SPRED2|TMEM120A|CORO1B|GLUL|LDLRAD3|EFNA1|PKP2|FBP2|DENND4C|ATP2C2|SLC44A4|SORBS2|CD9|BCR|SPINT2|PVR|GUCY2C|PSEN1|DGKQ|REPS2|STAP2|C9|CIB1|LSR|SYT17|MAGI1|LIPH|DOCK5|USP6NL|HOMER2|RAB3D|CLDN7|CBLC|SMURF1|ACVR2B|PLPP2|CYBB|PACSIN2|PRKCA|JPH1|TMPRSS2|WWOX|RHOU|SUCLG2|PIGR|RAB8A|PIGN|RHOBTB1|HEPH|EPCAM|PAWR|EPS8L3|SIPA1L3|MPP1|TJP3|CARMIL1|LLGL2|EPS8|SC…
	ATP binding	GO:0005524	2.78685e-10	1.49096e-07	FRK|MYH14|ATP9A|ENTPD6|EPHA6|MSH2|FLAD1|EPHA2|GLUL|GUCY2C|OXSR1|ATP2C2|DHX32|ACVR2B|MINK1|IARS2|CTPS2|RUVBL2|CMPK1|CKB|GK5|FARSA|CAMK2D|MAP3K13|LIG1|ALDH18A1|NMNAT1|MAP3K21|N4BP2|LONP2|EPHB3|DALRD3|HK1|PRKCA|UCK2|SUCLG2|MCM5|ABCD3|PMS1|NAGK|MTHFD1|DGKQ|KIF5B|PFKFB2|TDG|MYO6|CFTR|FARSB|ATP8B1|PPIP5K1|MYO5C|MYO7B|STK38L|ABCC3
	actin filament organization	GO:0007015	3.41962e-09	1.4636e-06	DLG1|MYO7B|POF1B|TLN2|FAT1|CD2AP|SHROOM3|MYO5C|CORO1B|MPRIP|RHOBTB1|PPP1R9A|SORBS2|ELMO3
	cytoplasm	GO:0005737	9.94481e-09	3.54698e-06	SMARCC1|CLMN|PKP2|FBP2|APIP|SPINT2|ZNF703|CIAPIN1|SHMT2|KHK|SPTLC2|LIG1|MARVELD3|ARHGEF11|CAMK2D|IDH1|HTR4|GIPC2|ALS2CL|TUFT1|STRBP|MSRA|ADGRG6|MYO5C|MTA3|ELMO3|ERAP1|METAP1|TRAK1|GLUL|SMURF1|RUVBL2|GMDS|NR5A2|PPP1R9A|ANXA10|GTF2I|TXNRD2|LNX1|ARHGEF38|BLVRA|EPS8L3|BCAR3|REG4|HNF4A|EIF4EBP2|HES1|MYH14|PSMB10|FBXO9|HPGD|CTPS2|REPS2|AKAP8L|CIB1|NDUFA10|DNMBP|FBXW5|FGD4|FGD6|QDPR|ENOPH1|LGALS2|PAWR|I…
	endoplasmic reticulum membrane	GO:0005789	1.17481e-08	3.59158e-06	PGAP1|LMF1|NSDHL|ERAP1|ALG5|JPH1|PSEN1|ABHD12|CHPT1|FDFT1|DHRS7B|PLPP2|BECN1|TRIQK|PIGL|ITPR3|CYB5A|KDSR|HACD2|ERLIN1|CDS1|FA2H|NCLN|ELOVL1|CFTR
	endoplasmic reticulum	GO:0005783	4.46584e-08	1.19461e-05	NSDHL|ALG3|ERGIC1|GLUL|HHAT|ATP2C2|BAK1|LEMD2|DLG1|TPD52|PSEN1|TECR|DHRS1|PYCARD|PLPP2|PRKCA|P4HB|PDIA4|PIGL|HACD3|SLC27A5|KDSR|HACD2|ORMDL2|PDXDC1|AGR2|CYB5A|TEX2|TRAPPC6A|ATP8B1|MGAT4A
	oxidation-reduction process	GO:0055114	2.13063e-07	4.55956e-05	HSD17B10|IDO1|NSDHL|RRM2|HPGD|DUS1L|TECR|MICAL2|RTN4IP1|ALDH18A1|TXNRD2|P4HB|DHRS7B|PDHA1|NDUFA3|QDPR|PDIA5|PDIA4|CYBB|HEPH|BLVRA|KDSR|NDOR1|MTHFD1|TSTA3|FA2H|MSRA
	epithelial cell morphogenesis	GO:0003382	4.93079e-07	8.45428e-05	RAB25|POF1B|FAT1|IHH|SIPA1L3|FLNB
	integral component of membrane	GO:0016021	5.9231e-07	9.05388e-05	PGAP1|RPN1|BRI3BP|MLEC|CLMN|LDLRAD3|GPM6A|ATP9A|ATP2C2|SLC25A15|FAM234A|SLC25A13|SPINT2|MARVELD3|GPR108|TMEM54|TMEM51|KIAA0319L|ENTPD6|HHAT|TRIQK|FAM3D|GHITM|ORMDL2|PRRG1|SCARB2|FA2H|TEX2|ATP8B1|JPH1|TMEM45B|CFTR|LRP10|NSDHL|TMEM120A|SLC25A37|SLC44A3|SLC25A33|FAT1|ABHD12|SLMAP|LSR|FDFT1|CLDN7|GUCY2C|ABCD3|ANKRD22|ITPR3|KDSR|HACD2|COMTD1|ERMP1|ELOVL1|IL17RC|ACE|LETM1|UGT2A1|EPCAM|PVR|SLC22A23|PSEN…
	identical protein binding	GO:0042802	8.73518e-07	0.000124622	APIP|FBP2|SMAD6|FLAD1|CORO1B|OXSR1|SLC25A13|HPGD|SH3GL2|CTPS2|SHMT2|MCU|GMDS|RPIA|GCC2|RASEF|ALDH18A1|NMNAT1|YWHAG|TUFT1|PACSIN2|CASP6|HOOK1|LNX1|HOOK2|HK1|ALS2CL|UHRF1|MLYCD|KIF5B|AGR2|CD2AP|FLNB|GPSM2
	enzyme binding	GO:0019899	1.7916e-06	0.000239626	HACD3|HACD2|PRKCA|SCARB2|MLEC|CYB5A|ANKMY2|MAP3K13|WWOX|SORT1|PMS1|PAWR|CFTR
	positive regulation of protein localization to plasma membrane	GO:1903078	4.72971e-06	0.000595387	DLG1|PLS1|ARHGEF16|STX3|AGR2|EPHA2|KIF5B
	cytoplasmic vesicle	GO:0031410	6.62537e-06	0.000787683	KIAA0319L|RAB25|AP1M2|CADPS2|TRAK1|RHOBTB1|SPRED2|RAB3D|PIGT|MARVELD3|DENND4C|ATP2C2|USP6NL|FNBP1L
	actin filament binding	GO:0051015	9.39933e-06	0.00105866	PLS1|CORO1B|MYH14|POF1B|TLN2|CLMN|MYO6|SHROOM3|MYO5C|ABLIM1|MPRIP|PPP1R9A|MYO7B
	Golgi apparatus	GO:0005794	9.94806e-06	0.00106444	LMF1|AP1M2|SMAD6|DENND4C|MANEA|ELF3|DLG1|MINK1|RAB8A|PSEN1|ICA1|NEO1|SLC35A1|SLC35A3|SIPA1L3|KIAA0319L|ENTPD6|BECN1|COG1|GOLM1|CHPT1|GALNT12|PLD1|PDXDC1|MYO6|WWOX|TBC1D14
	mitochondrion	GO:0005739	1.58928e-05	0.00154594	HSD17B10|BRI3BP|CKB|TRAK1|TBRG4|GLUL|SLC25A13|ACADM|MCUR1|SMURF1|IARS2|PSEN1|GATM|RTN4IP1|NDUFA10|LIG1|PYCARD|ALDH18A1|TXNRD2|IDH1|HK1|SUCLG2|ACO2|SHMT2|GHITM|TFAP4|MSRA|NDUFS1|WWOX|TNRC18
	Rho guanyl-nucleotide exchange factor activity	GO:0005089	1.68812e-05	0.00157068	FGD4|FGD6|ARHGEF16|ARHGEF11|ARHGEF38|BCR
	peroxisomal matrix	GO:0005782	2.7888e-05	0.00238721	MLYCD|LONP2|ABCD3|ACOT8
	very long-chain fatty acid biosynthetic process	GO:0042761	9.75012e-05	0.00722031	HACD3|HACD2|TECR|ELOVL1
	magnesium ion binding	GO:0000287	0.000100246	0.00722031	EPHX2|ATP9A|MSH2|ENOPH1|TDG|PGM2|SUCLG2|FARSB|ATP8B1|IDH1|OXSR1|STK38L
	cytoskeleton organization	GO:0007010	0.000101219	0.00722031	FGD4|PVR|RHOU|GAN|MICAL2|SIPA1L3|PACSIN2
	integral component of endoplasmic reticulum membrane	GO:0030176	0.000109133	0.00753373	HACD3|AUP1|ALG3|SLC37A1|TECR|ERGIC1|HACD2|SLC27A5
	nucleoplasm	GO:0005654	0.000117112	0.00783186	SMARCC1|SF3B5|EPHA6|ERGIC1|JPH1|PKP2|FBP2|TNRC18|LTA4H|ELF3|HPGD|SEL1L3|MAML3|GRHL2|CMPK1|PSEN1|CIAPIN1|ESRP1|NEO1|CDCA7|MAGI1|ACSS2|PYCARD|SIPA1L3|MYB|LIG1|TSEN34|FRK|PSME2|MRPL44|ORC2|BARX2|MCM5|GATA6|ITPR3|DUSP16|UHRF1|CNDP2|CASP6|TJP3|FOXA2|MTA3|TFAP4|CADPS2|HNF4A|PLEKHA7|ACBD5|WWOX|HES1|SPPL2B|ZNF395|TBC1D14
	cell migration	GO:0016477	0.000123979	0.00803988	EPHB3|CARMIL1|AVL9|RHOU|DOCK5|CORO1B|EFNA1|TNS3|HES1|LAMB3|ELMO3
	tricarboxylic acid cycle	GO:0006099	0.00016115	0.010143	CS|SUCLG2|IDH1|PDHA1|ACO2
	perinuclear region of cytoplasm	GO:0048471	0.000196015	0.0112094	DLG1|HECTD3|NDOR1|ATP9A|COBL|RHPN2|PRKCA|PTOV1|PSEN1|MYO6|CORO1B|ATP2C2|FAT1|CIB1|RASEF|TPD52|SORT1|SH3GL2
	FHF complex	GO:0070695	0.000208847	0.0112094	HOOK2|FAM160A2|HOOK1
	endosome to lysosome transport	GO:0008333	0.000214759	0.0112094	SORT1|HOOK2|TRAK1|HOOK1|FAM160A2
	early endosome to late endosome transport	GO:0045022	0.000246833	0.0125768	HOOK2|FAM160A2|HOOK1|BECN1
	lamellipodium	GO:0030027	0.000281195	0.0134036	FGD4|CARMIL1|STX3|EPHA2|CORO1B|FAT1|CIB1|ABLIM1|P4HB
	apoptotic process	GO:0006915	0.000308407	0.0138023	BCL2L15|CASP6|EBAG9|APIP|PRKCA|BECN1|CIAPIN1|CIB1|CDCA7|ATG5|PYCARD|ELMO3
	peptide disulfide oxidoreductase activity	GO:0015037	0.000309584	0.0138023	PDIA5|PDIA4|P4HB
	fatty acid elongation	GO:0030497	0.000309584	0.0138023	HACD3|HACD2|TECR
	ruffle membrane	GO:0032587	0.00037288	0.0159592	SH3YL1|MYO6|FAM107A|CIB1|EPS8|EPS8L3
	bicellular tight junction	GO:0005923	0.000380676	0.0159735	DLG1|TJP3|MAGI1|POF1B|MARVELD3|EPCAM|CLDN7
	PDZ domain binding	GO:0030165	0.000408092	0.0167388	LLGL2|ARHGEF16|LNX1|PRKCA|PSEN1|CFTR
	activation of GTPase activity	GO:0090630	0.000439541	0.0167388	TBC1D8|ARHGEF16|TBC1D8B|EPHA2|BCR|ARHGAP24|TBC1D14
	intracellular membrane-bounded organelle	GO:0043231	0.000443848	0.0167388	OSBPL10|LLGL2|HOOK2|G6PD|TLN2|CYB5A|UGT2A1|AP1M2|PLCH1|RPIA|SLC16A10|SULT2B1|RHOBTB1
	stress fiber	GO:0001725	0.000445847	0.0167388	CORO1B|MYH14|FAM107A|ABLIM1|FLNB|SIPA1L3
	liver development	GO:0001889	0.000458567	0.0169195	GATA6|HES1|COBL|LSR|ACADM
	brush border	GO:0005903	0.000513822	0.0186369	PLS1|FLNB|MYH14|EPS8|MYO7B
	endosome	GO:0005768	0.00058099	0.019553	RAB8A|PLD1|ACE|TOM1L1|DGKQ|RAB3D|EXPH5|ATP9A|PACSIN2|RAB25
	fructose 6-phosphate metabolic process	GO:0006002	0.0005939	0.019553	GFPT1|HK1|FBP2
	thrombin-activated receptor signaling pathway	GO:0070493	0.0005939	0.019553	F2R|DGKQ|HPGD
	complement activation, alternative pathway	GO:0006957	0.0005939	0.019553	C9|CFP|C5
	actin filament network formation	GO:0051639	0.0005939	0.019553	PLS1|COBL|CARMIL1
	fructose metabolic process	GO:0006000	0.0005939	0.019553	KHK|FBP2|PFKFB2
	bicellular tight junction assembly	GO:0070830	0.000639172	0.0207247	DLG1|POF1B|GRHL2|MARVELD3|CLDN7
	protein localization to plasma membrane	GO:0072659	0.000748103	0.0238946	DLG1|RAB8A|EPHA2|TSPAN15|RAB3D|PKP2|DENND4C|ATP2C2
	mismatched DNA binding	GO:0030983	0.000782571	0.024628	PMS1|MSH2|TDG
	carbohydrate phosphorylation	GO:0046835	0.000819031	0.0254018	HK1|KHK|NAGK|PFKFB2
	filopodium	GO:0030175	0.00095688	0.0283102	PPP1R9A|FGD4|FAT1|GPM6A|MYO6
	protein homodimerization activity	GO:0042803	0.00097051	0.0283102	EPHX2|G6PD|NR6A1|TFAP4|RUVBL2|TPD52|SCARB2|MSH2|HNF4A|TDG|GALE|MAP3K13|IDH1|RRM2|PYCARD|HES1|ABCD3|SPPL2B|SHMT2
	positive regulation of ruffle assembly	GO:1900029	0.00100541	0.0283102	COBL|EPS8L3|EPS8
	regulation of cholesterol metabolic process	GO:0090181	0.00100541	0.0283102	EPHX2|DGKQ|LMF1
	pore complex	GO:0046930	0.00100541	0.0283102	PLEKHA7|AFDN|BAK1
	bile acid metabolic process	GO:0008206	0.00100541	0.0283102	SLC27A5|ATP8B1|NR5A2
	integral component of Golgi membrane	GO:0030173	0.00105191	0.029235	SLC35A3|CASD1|PCSK7|SLC35A1|ERGIC1
	membrane	GO:0016020	0.00117155	0.0317622	OSBPL10|AUP1|SLC44A3|SLC44A4|GNAQ|PPP2R2B|PCSK7|TFCP2L1|HID1|MAP3K13|PLCH1|TOM1L1|CYB5A|TRABD2B|TMEM120A|CD9|BCR|ABCC3
	cholesterol biosynthetic process	GO:0006695	0.0012319	0.0317622	G6PD|FDFT1|CFTR|NSDHL
	peptide catabolic process	GO:0043171	0.00126461	0.0318385	LTA4H|ERAP1|ACE
	myosin V binding	GO:0031489	0.00126461	0.0318385	RAB8A|RAB25|RAB3D
	actin filament bundle assembly	GO:0051017	0.00139686	0.0343595	PLS1|FAM107A|CORO1B|EPS8
	apical plasma membrane	GO:0016324	0.00152047	0.0365966	SLC44A4|PLD1|PSEN1|FAT1|CFTR|SHROOM3|ATP8B1|CIB1|EPCAM|STX3
	protein disulfide isomerase activity	GO:0003756	0.00156225	0.0371469	PDIA5|PDIA4|P4HB
	GTPase activator activity	GO:0005096	0.00163564	0.0376372	TBC1D8|LLGL2|ARHGAP24|DOCK5|ADAP1|TBC1D14|TBC1D8B|SIPA1L3|ALS2CL|BCR
	protein N-linked glycosylation	GO:0006487	0.00177186	0.0387781	GFPT1|ALG5|MGAT4A|TMEM258
	fatty acid biosynthetic process	GO:0006633	0.00177186	0.0387781	MLYCD|LIPH|ABCD3|FA2H
	positive regulation of substrate adhesion-dependent cell spreading	GO:1900026	0.00177186	0.0387781	CARMIL1|CIB1|P4HB|DOCK5
	autophagosome	GO:0005776	0.00177582	0.0387781	RAB24|BECN1|OSBPL7|TBC1D14|ATG5
	Rab GTPase binding	GO:0017137	0.00188328	0.0394814	TBC1D8|RAB8A|LLGL2|MICALL2|EXPH5|TBC1D8B|TBC1D14
	focal adhesion	GO:0005925	0.00189749	0.0394814	TLN2|EPHA2|RHOU|FAM107A|ARHGAP24|TNS3|FLNB|BCAR3
	phospholipid dephosphorylation	GO:0046839	0.00190027	0.0394814	EPHX2|PLPP2|PLPP5
	positive regulation of cardiac muscle hypertrophy	GO:0010613	0.00190027	0.0394814	PRKCA|CAMK2D|PDE5A
	negative regulation of protein kinase B signaling	GO:0051898	0.00198324	0.0404203	DLG1|CIB1|EPHA2|LEMD2
	sphingolipid biosynthetic process	GO:0030148	0.0022805	0.0451876	KDSR|HACD2|HACD3
	regulation of canonical Wnt signaling pathway	GO:0060828	0.0022805	0.0451876	ZNF703|PSEN1|GNAQ
	vesicle transport along actin filament	GO:0030050	0.0022805	0.0451876	MYO5C|FNBP1L|MYO7B
	calcium ion binding	GO:0005509	0.00247955	0.0486812	TBC1D8|PLS1|PRRG1|ANXA10|CBLC|LETM1|REPS2|SMOC2|TPD52|FAT1|PLCH1|SYT17|RASEF|TBC1D8B|CIB1|ESYT3|SLC25A13|EFCAB14|CALML4
	oxidoreductase activity	GO:0016491	0.0025458	0.0495274	DHRS7B|NDOR1|NSDHL|TECR|MICAL2|RTN4IP1|HEPH
	phosphorylation	GO:0016310	0.00262999	0.0507043	CKB|UCK2|PPIP5K1|ALDH18A1|N4BP2|PACSIN2
	ephrin receptor signaling pathway	GO:0048013	0.00272086	0.0519878	EPHB3|EPHA2|EFNA1|EPHA6
	endosome organization	GO:0007032	0.00300339	0.0561661	HOOK2|FAM160A2|HOOK1|ALS2CL
	secretory granule	GO:0030141	0.00301827	0.0561661	ITPR3|RNPEP|EBAG9|CFP|TFF3
	mismatch repair	GO:0006298	0.00317425	0.0580589	PMS1|MSH2|TDG
	cholesterol binding	GO:0015485	0.00330531	0.05944	OSBPL10|SCARB2|ERLIN1|SULT2B1
	iron ion homeostasis	GO:0055072	0.00369085	0.0652762	HEPH|SLC25A37|NEO1
	extrinsic component of membrane	GO:0019898	0.0039698	0.0696342	BECN1|WDR45B|IQCE|PACSIN2
	metalloaminopeptidase activity	GO:0070006	0.00425581	0.071712	LTA4H|METAP1|ERAP1
	regulation of synaptic plasticity	GO:0048167	0.00425581	0.071712	PSEN1|YWHAG|EIF4EBP2
	protein kinase A regulatory subunit binding	GO:0034237	0.00425581	0.071712	PRRC1|AKAP7|AKAP8L
	membrane protein ectodomain proteolysis	GO:0006509	0.00425581	0.071712	PSEN1|SPPL2B|ERAP1
	Rho protein signal transduction	GO:0007266	0.00433359	0.0724522	ARHGEF11|HACD3|EPS8L3|EPS8
	cell redox homeostasis	GO:0045454	0.00471919	0.075804	PDIA5|PDIA4|TXNRD2|P4HB
	actin cytoskeleton	GO:0015629	0.00478605	0.075804	MPRIP|MYO5C|ABLIM1|PPP1R9A|PAWR|SPPL2B|STK38L|MYO7B
	neural tube closure	GO:0001843	0.00479097	0.075804	SPINT2|SHROOM3|ST14|COBL|MTHFD1
	acetyl-CoA biosynthetic process	GO:0006085	0.00499456	0.075804	MLYCD|ACSS2
	citrate metabolic process	GO:0006101	0.00499456	0.075804	CS|ACO2
	L-methionine salvage from methylthioadenosine	GO:0019509	0.00499456	0.075804	ENOPH1|APIP
	UDP-galactose transmembrane transporter activity	GO:0005459	0.00499456	0.075804	SLC35A1|SLC35A3
	plasma membrane protein complex	GO:0098797	0.00499456	0.075804	NEO1|IQCE
	UDP-galactose transmembrane transport	GO:0072334	0.00499456	0.075804	SLC35A1|SLC35A3
	regulation of microvillus assembly	GO:0032534	0.00499456	0.075804	ATP8B1|PLD1
	negative regulation of transforming growth factor beta1 production	GO:0032911	0.00499456	0.075804	GATA6|CD2AP
	cell-cell junction	GO:0005911	0.0051932	0.0782637	GRHL2|STX3|CD2AP|FAT1|PKP2|DNMBP|PACSIN2
	microfilament motor activity	GO:0000146	0.00553578	0.0822678	MYO5C|MYH14|MYO7B
	apical junction complex	GO:0043296	0.00553578	0.0822678	SHROOM3|PVR|AFDN
	autophagosome assembly	GO:0000045	0.00601264	0.0881305	BECN1|PSEN1|WDR45B|ATG5
	phosphatidylserine binding	GO:0001786	0.00601264	0.0881305	OSBPL10|SCARB2|GSDMB|SYT17
	phosphatidylinositol binding	GO:0035091	0.00608304	0.0885558	SNX30|SH3YL1|TLN2|PLD1|ESYT3
	anchored component of plasma membrane	GO:0046658	0.00625305	0.0892543	RHBG|EFNA1|EEPD1
	regulation of GTPase activity	GO:0043087	0.00649118	0.0892543	EPHB3|FGD6|PYCARD|TRAPPC6A
	response to fungus	GO:0009620	0.0065898	0.0892543	BAK1|ATG5
	mitral valve morphogenesis	GO:0003183	0.0065898	0.0892543	SMAD6|EFNA1
	myotube differentiation	GO:0014902	0.0065898	0.0892543	SORT1|BARX2
	mismatch repair complex	GO:0032300	0.0065898	0.0892543	PMS1|MSH2
	regulation of hair cycle	GO:0042634	0.0065898	0.0892543	EPS8L3|FA2H
	amyloid precursor protein metabolic process	GO:0042982	0.0065898	0.0892543	DLG1|PSEN1
	chloride ion binding	GO:0031404	0.0065898	0.0892543	TDG|ACE
	macropinocytosis	GO:0044351	0.0065898	0.0892543	PYCARD|CARMIL1
	plasma membrane to endosome transport	GO:0048227	0.0065898	0.0892543	SORT1|USP6NL
	endocytosis	GO:0006897	0.00684737	0.0915836	LRP10|BECN1|TMPRSS2|MYO6|RHOU|REPS2|ATP9A
	actin-dependent ATPase activity	GO:0030898	0.0070232	0.0933518	MYO5C|MYH14|MYO7B
	sensory perception of sound	GO:0007605	0.00756182	0.0974911	PGAP1|MYH14|TPRN|MYO6|ATP8B1|MYO7B
	negative regulation of transcription by RNA polymerase II	GO:0000122	0.00760795	0.0974911	DLG1|OTUD7B|NR6A1|FRK|MED25|PSEN1|TDG|TFCP2L1|EFNA1|BARX2|KLF3|SATB2|ZNF296|GATA6|HES1|PAWR|MYB|UHRF1|MTA3
	filamentous actin	GO:0031941	0.00784712	0.0987813	CARMIL1|MYO6|CD2AP
	embryonic pattern specification	GO:0009880	0.00784712	0.0987813	PGAP1|IHH|SATB2
	B cell apoptotic process	GO:0001783	0.00838415	0.101368	TNFRSF21|BAK1
	O-methyltransferase activity	GO:0008171	0.00838415	0.101368	ASMTL|COMTD1
	membrane attack complex	GO:0005579	0.00838415	0.101368	C9|C5
	interleukin-6 receptor binding	GO:0005138	0.00838415	0.101368	PYCARD|ERAP1
	autophagy of nucleus	GO:0044804	0.00838415	0.101368	WDR45B|ATG5
	tetrahydrofolate interconversion	GO:0035999	0.00838415	0.101368	SHMT2|MTHFD1
	modulation of chemical synaptic transmission	GO:0050804	0.00865619	0.102037	PPP1R9A|AKAP7|BCR|PACSIN2
	epithelial cell differentiation	GO:0030855	0.00865619	0.102037	GATA6|CASP6|ELF3|NR5A2
	regulation of mitochondrial membrane potential	GO:0051881	0.00872563	0.102037	NDUFS1|SLC25A33|BAK1
	regulation of Rho protein signal transduction	GO:0035023	0.00872563	0.102037	EPS8L3|EPS8|BCR
	small GTPase mediated signal transduction	GO:0007264	0.00936736	0.107775	RALGPS1|DOCK5|BCAR3|BCR|RHOBTB1
	lamellipodium assembly	GO:0030032	0.00965946	0.110417	FGD4|CARMIL1|ABLIM1
	regulation of cell population proliferation	GO:0042127	0.0101461	0.110417	GUCY2C|GKN1|FA2H|CIB1|NR5A2|CDCA7
	pyroptosis	GO:0070269	0.0103709	0.110417	GSDMB|APIP
	cell-cell adhesion mediated by cadherin	GO:0044331	0.0103709	0.110417	PLEKHA7|AFDN
	regulation of cell-cell adhesion	GO:0022407	0.0103709	0.110417	EPHB3|MINK1
	NAD biosynthetic process	GO:0009435	0.0103709	0.110417	NAPRT|NMNAT1
	carboxypeptidase activity	GO:0004180	0.0103709	0.110417	ACE|CNDP2
	phagophore assembly site membrane	GO:0034045	0.0103709	0.110417	WDR45B|ATG5
	positive regulation of viral entry into host cell	GO:0046598	0.0103709	0.110417	TMPRSS2|P4HB
	protein localization to cell junction	GO:1902414	0.0103709	0.110417	AFDN|MARVELD3
	amyloid-beta metabolic process	GO:0050435	0.0103709	0.110417	PSEN1|ACE
	superoxide anion generation	GO:0042554	0.0103709	0.110417	NOXA1|CYBB
	NADPH oxidase complex	GO:0043020	0.0103709	0.110417	NOXA1|CYBB
	glucose binding	GO:0005536	0.0103709	0.110417	HK1|G6PD
	cytoplasmic side of plasma membrane	GO:0009898	0.0106493	0.112819	DLG1|ATP2C2|G6PD
	mitochondrion organization	GO:0007005	0.0112456	0.117969	ADGRG6|HSD17B10|PPARGC1A|SLC25A33
	cell-cell adhesion	GO:0098609	0.0113959	0.118962	TJP3|PSEN1|FAT1|PKP2|EPCAM
	NADP binding	GO:0050661	0.0116957	0.12033	PGD|NDOR1|G6PD
	vesicle docking involved in exocytosis	GO:0006904	0.0116957	0.12033	RAB8A|CFTR|RAB3D
	cytoskeletal protein binding	GO:0008092	0.0116957	0.12033	PTPN3|EPB41L4B|PACSIN2
	positive regulation of GTPase activity	GO:0043547	0.0118531	0.120754	LLGL2|GNAQ|DOCK5|ADAP1|F2R|NET1|SIPA1L3|ALS2CL|BCAR3
	autophagy	GO:0006914	0.0119626	0.120754	ARFIP2|RAB8A|BECN1|ATG5
	flavin adenine dinucleotide binding	GO:0050660	0.0119626	0.120754	DUS1L|NDOR1|TXNRD2|ACADM
	molecular adaptor activity	GO:0060090	0.0119626	0.120754	DLG1|MAGI3|PKP2|MAGI1
	actin cytoskeleton organization	GO:0030036	0.0123392	0.120916	RHOU|SHROOM3|RHOBTB1|FLNB|BCR|PACSIN2
	signaling adaptor activity	GO:0035591	0.0125436	0.120916	STAP2|EPS8
	ciliary rootlet	GO:0035253	0.0125436	0.120916	PSEN1|KIF5B
	negative regulation of MAPK cascade	GO:0043409	0.0125436	0.120916	LEMD2|EFNA1
	protein targeting to lysosome	GO:0006622	0.0125436	0.120916	SORT1|SCARB2
	positive regulation of mitochondrial calcium ion concentration	GO:0051561	0.0125436	0.120916	MCU|MCUR1
	-	GO:0090197	0.0125436	0.120916	PYCARD|C5
	cysteine-type endopeptidase activity involved in apoptotic process	GO:0097153	0.0125436	0.120916	CASP6|PYCARD
	regulation of oxidative phosphorylation	GO:0002082	0.0125436	0.120916	SHMT2|SLC25A33
	keratinocyte development	GO:0003334	0.0125436	0.120916	FLNB|EXPH5
	DNA recombination	GO:0006310	0.0127991	0.122277	MSH2|LIG1|RUVBL2
	cell periphery	GO:0071944	0.0127991	0.122277	SMOC2|CIB1|KRT18
	recycling endosome	GO:0055037	0.0131004	0.124048	TBC1D14|AVL9|RAB25|ATP9A|CFTR
	chromatin DNA binding	GO:0031490	0.0134829	0.127031	PPARGC1A|LEMD2|GRHL2|RUVBL2
	zinc ion binding	GO:0008270	0.0135342	0.127031	CA9|OTUD7B|APIP|NR6A1|ACE|PRKCA|HNF4A|ERAP1|SHMT2|ESRRG|LTA4H|RNPEP|RTN4IP1|NR5A2|GATA6|BLVRA|NFXL1|UHRF1|MTA3
	negative regulation of T cell proliferation	GO:0042130	0.01396	0.127508	DLG1|PAWR|PDE5A
	phospholipid metabolic process	GO:0006644	0.01396	0.127508	GATA6|PLPP2|PLPP5
	cytoskeleton	GO:0005856	0.0140725	0.127508	EPB41L4B|P4HB|DGKQ|TLN2|PPP2R2B|RHOBTB1|PTPN3|PACSIN2
	mitogen-activated protein kinase kinase binding	GO:0031434	0.0148958	0.127508	DLG1|ACE
	aminopeptidase activity	GO:0004177	0.0148958	0.127508	LTA4H|RNPEP
	pore complex assembly	GO:0046931	0.0148958	0.127508	PLEKHA7|AFDN
	regulation of cell adhesion mediated by integrin	GO:0033628	0.0148958	0.127508	EPHA2|EFNA1
	ruffle organization	GO:0031529	0.0148958	0.127508	CORO1B|CARMIL1
	plasma membrane tubulation	GO:0097320	0.0148958	0.127508	PACSIN2|FNBP1L
	cellular response to nitrogen starvation	GO:0006995	0.0148958	0.127508	BECN1|ATG5
	heart contraction	GO:0060047	0.0148958	0.127508	ACE|ATG5
	phosphatidic acid biosynthetic process	GO:0006654	0.0148958	0.127508	DGKQ|PLD1
	long-chain fatty acid transporter activity	GO:0005324	0.0148958	0.127508	SLC27A5|ABCD3
	calcium import into the mitochondrion	GO:0036444	0.0148958	0.127508	MCU|MCUR1
	phosphatidylinositol biosynthetic process	GO:0006661	0.0148958	0.127508	CDS1|SH3YL1
	establishment of epithelial cell polarity	GO:0090162	0.0148958	0.127508	HES1|SIPA1L3
	protein palmitoylation	GO:0018345	0.0148958	0.127508	GLUL|HHAT
	osteoblast differentiation	GO:0001649	0.0151207	0.1289	LGR4|IHH|EPHA2|WWOX
	clathrin binding	GO:0030276	0.0151789	0.1289	TLN2|SYT17|TOM1L1
	lysosome organization	GO:0007040	0.0164559	0.135879	HOOK2|FAM160A2|HOOK1
	cell adhesion molecule binding	GO:0050839	0.0164559	0.135879	TJP3|PVR|AFDN
	electron transfer activity	GO:0009055	0.0164559	0.135879	NDUFS1|CIAPIN1|CYB5A
	actin binding	GO:0003779	0.016497	0.135879	FBXO25|P4HB|HOOK1|MICAL2|EPS8|FLNB|EPS8L3
	positive regulation of transcription by RNA polymerase II	GO:0045944	0.0167255	0.137136	SMARCC1|PTOV1|MED25|ELF3|NR6A1|GRHL2|PPARGC1A|AKAP8L|NR5A2|MYB|ESRRG|BARX2|SATB2|IQCE|GATA6|EPCAM|TFAP4|HNF4A|MYO6|IHH|FOXA2|WWOX|HES1
	apical part of cell	GO:0045177	0.0168788	0.137865	SIPA1L3|AFDN|EPB41L4B|PATJ
	activation of JNKK activity	GO:0007256	0.0174213	0.13808	MAP3K13|MAP3K21
	lipid phosphatase activity	GO:0042577	0.0174213	0.13808	EPHX2|PLPP2
	phosphatidate phosphatase activity	GO:0008195	0.0174213	0.13808	PLPP2|PLPP5
	activation of cysteine-type endopeptidase activity	GO:0097202	0.0174213	0.13808	PYCARD|BAK1
	protein heterotetramerization	GO:0051290	0.0174213	0.13808	FARSA|RRM2
	epithelial cell-cell adhesion	GO:0090136	0.0174213	0.13808	IHH|PLEKHA7
	HOPS complex	GO:0030897	0.0174213	0.13808	HOOK2|HOOK1
	digestive tract morphogenesis	GO:0048546	0.0174213	0.13808	EPHB3|AGR2
	keratinocyte differentiation	GO:0030216	0.0177913	0.140492	ST14|EPHA2|BCR
	proteolysis	GO:0006508	0.019003	0.147685	CASP6|ERAP1|ACE|METAP1|ST14|ERMP1|RNPEP|PIGT|LTA4H|PYCARD|TRABD2B|CNDP2
	ATPase-coupled transmembrane transporter activity	GO:0042626	0.0191853	0.147685	ABCD3|CFTR|ABCC3
	embryonic skeletal system morphogenesis	GO:0048704	0.0191853	0.147685	DLG1|HOXA6|SATB2
	positive regulation of cell adhesion	GO:0045785	0.0191853	0.147685	PRKCA|STX3|EPB41L4B
	early endosome	GO:0005769	0.0196573	0.150504	PLPP2|TRAK1|F2R|ATP9A|SORT1|CFTR|SH3GL2
	ruffle	GO:0001726	0.0197466	0.150504	COBL|TLN2|MYO6|CD2AP
	negative regulation of epidermal growth factor-activated receptor activity	GO:0007175	0.0201141	0.150504	CBLC|PSEN1
	oxidoreductase activity, acting on paired donors, with incorporation or reduction of molecular oxygen, NAD(P)H as one donor, and incorporation of one atom of oxygen	GO:0016709	0.0201141	0.150504	MICAL2|NDOR1
	smooth muscle tissue development	GO:0048745	0.0201141	0.150504	DLG1|IHH
	negative regulation of peptidyl-threonine phosphorylation	GO:0010801	0.0201141	0.150504	DGKQ|SPRED2
	protein localization to chromatin	GO:0071168	0.0201141	0.150504	MSH2|LEMD2
	positive regulation of exocytosis	GO:0045921	0.0201141	0.150504	CFTR|EXPH5
	positive regulation of cell population proliferation	GO:0008284	0.0204427	0.15243	DLG1|RAB25|STX3|F2R|CIB1|SLC25A33|GAREM1|TNS3|EPCAM|MTA3
	integral component of mitochondrial inner membrane	GO:0031305	0.020638	0.152608	MCU|MCUR1|MPC1
	protein kinase C binding	GO:0005080	0.020638	0.152608	TDG|PKP2|YWHAG
	regulation of transcription by RNA polymerase II	GO:0006357	0.0215742	0.158112	TFAP4|NR6A1|GRHL2|RUVBL2|DGKQ|HNF4A|TFCP2L1|BARX2|HOXA6|FOXA2|SATB2|ELOVL1|HES1|ELF3|NFXL1|ZNF395
	dephosphorylation	GO:0016311	0.0218153	0.158792	PFKFB2|ENOPH1|FBP2|NT5DC1
	response to oxidative stress	GO:0006979	0.0218153	0.158792	PSEN1|IDH1|NAPRT|OXSR1
	transcription regulator complex	GO:0005667	0.0219852	0.159061	NR6A1|PTOV1|SMAD6|MED25|BARX2|SATB2|GATA6
	lipid transport	GO:0006869	0.0221496	0.159061	LRP10|ESYT3|TEX2
	protein secretion	GO:0009306	0.0221496	0.159061	LMF1|RAB8A|RAB3D
	phosphotyrosine residue binding	GO:0001784	0.0221496	0.159061	CBLC|PTPN3|BCAR3
	trans-Golgi network transport vesicle	GO:0030140	0.0229682	0.160104	SORT1|RAB8A
	sterol transport	GO:0015918	0.0229682	0.160104	OSBPL10|OSBPL7
	axonal growth cone	GO:0044295	0.0229682	0.160104	COBL|GPM6A
	regulation of gluconeogenesis	GO:0006111	0.0229682	0.160104	DGKQ|ACADM
	cAMP-mediated signaling	GO:0019933	0.0229682	0.160104	DGKQ|EIF4EBP2
	positive regulation of collagen biosynthetic process	GO:0032967	0.0229682	0.160104	F2R|IHH
	ceramide metabolic process	GO:0006672	0.0229682	0.160104	PLPP2|ORMDL2
	mitochondrial calcium ion homeostasis	GO:0051560	0.0229682	0.160104	MCU|LETM1
	I-SMAD binding	GO:0070411	0.0229682	0.160104	SMURF1|SMAD6
	glucose metabolic process	GO:0006006	0.0237199	0.163218	PDHA1|PGM2|G6PD
	negative regulation of BMP signaling pathway	GO:0030514	0.0237199	0.163218	SMURF1|SMAD6|LEMD2
	phosphatase binding	GO:0019902	0.0237199	0.163218	DLG1|TPRN|SH3YL1
	Golgi membrane	GO:0000139	0.0246441	0.169033	EBAG9|GALNT12|PSEN1|RHOU|CHPT1|MGAT4A|ICA1|ATP2C2|PYCARD
	SH3 domain binding	GO:0017124	0.0251583	0.171728	CBLC|SH3BGRL2|ELMO3|CD2AP
	4 iron, 4 sulfur cluster binding	GO:0051539	0.0253491	0.172213	NDUFS1|ACO2|CIAPIN1
	metal ion binding	GO:0046872	0.0257708	0.173003	IDO1|METAP1|GLUL|FBP2|JADE3|CIAPIN1|MICAL2|ADAP1|ANKMY2|CHPT1|TNS3|FDFT1|PDE5A|FGD4|ACVR2B|FGD6|LIPH|RHOU|CYBB|ABLIM1|CNDP2|NT5DC1|MICALL2|CYB5A|NDUFS1|NAPRT|MAP3K13|MGAT4A
	bone remodeling	GO:0046849	0.025978	0.173003	LGR4|EPHA2
	clathrin adaptor activity	GO:0035615	0.025978	0.173003	AP1M2|TLN2
	signal transduction involved in regulation of gene expression	GO:0023019	0.025978	0.173003	EPCAM|HNF4A
	regulation of store-operated calcium entry	GO:2001256	0.025978	0.173003	HOMER2|SPINK1
	retrograde protein transport, ER to cytosol	GO:0030970	0.025978	0.173003	UFD1|AUP1
	adherens junction	GO:0005912	0.0260313	0.173003	SHROOM3|AFDN|PKP2|MAGI1|POF1B
	negative regulation of apoptotic process	GO:0043066	0.026261	0.173421	APIP|NAA35|PSEN1|CIAPIN1|CIB1|ATG5|GATA6|SMAD6|KRT18
	actin filament	GO:0005884	0.0263373	0.173421	PLS1|CORO1B|COBL|POF1B
	cortical actin cytoskeleton	GO:0030864	0.0287833	0.18669	SHROOM3|PPP1R9A|LLGL2
	kinase activity	GO:0016301	0.0287833	0.18669	UCK2|PACSIN2|CKB
	lateral plasma membrane	GO:0016328	0.0287833	0.18669	DLG1|EPCAM|CLDN7
	sperm capacitation	GO:0048240	0.0291376	0.18669	CFTR|SPINK1
	aortic valve morphogenesis	GO:0003180	0.0291376	0.18669	SMAD6|EFNA1
	Rac protein signal transduction	GO:0016601	0.0291376	0.18669	EPS8|RHOU
	phospholipase activity	GO:0004620	0.0291376	0.18669	LIPH|ABHD12
	somite development	GO:0061053	0.0291376	0.18669	IHH|MTHFD1
	protein maturation	GO:0051604	0.0291376	0.18669	LMF1|TSPAN15
	chromatin binding	GO:0003682	0.0296404	0.189011	SMARCC1|MSH2|HNF4A|BARX2|NR5A2|TNRC18|GATA6|SMAD6|MTA3|SHMT2|SATB2
	intracellular protein transport	GO:0006886	0.0296764	0.189011	TBC1D8|ARFIP2|AP1M2|STX3|EXPH5|TOM1L1|TBC1D8B|TBC1D14
	clathrin-coated vesicle	GO:0030136	0.0305881	0.192525	AP1M2|TLN2|MYO6
	myosin complex	GO:0016459	0.0305881	0.192525	MYO5C|MYO6|MYO7B
	protein kinase C-activating G protein-coupled receptor signaling pathway	GO:0007205	0.0324417	0.200073	F2R|DGKQ
	protein autoprocessing	GO:0016540	0.0324417	0.200073	TMPRSS2|IHH
	nuclear outer membrane	GO:0005640	0.0324417	0.200073	PSEN1|CLMN
	positive regulation of dendrite extension	GO:1903861	0.0324417	0.200073	SMURF1|SYT17
	homeostasis of number of cells	GO:0048872	0.0324417	0.200073	AFDN|BCR
	positive regulation of cell migration	GO:0030335	0.0327304	0.200696	CARMIL1|F2R|ZNF703|FAM107A|PRKCA|CIB1
	mitochondrial matrix	GO:0005759	0.0327304	0.200696	MLYCD|TBRG4|ACADM|NDUFA10|CS|SHMT2
	protein homotetramerization	GO:0051289	0.034372	0.21016	HSD17B10|APIP|SHMT2
	negative regulation of cell population proliferation	GO:0008285	0.0353032	0.212138	TFAP4|CLMN|SMAD6|HNF4A|F2R|CIB1|SULT2B1|CD9
	regulation of cell shape	GO:0008360	0.0353351	0.212138	DLG1|DNMBP|EPS8|RHOU|RHOBTB1
	hydrolase activity	GO:0016787	0.0355106	0.212138	ENTPD6|EPHX2|AIG1|IAH1
	regulation of axonogenesis	GO:0050770	0.035885	0.212138	EPHB3|EFNA1
	negative regulation of reactive oxygen species metabolic process	GO:2000378	0.035885	0.212138	BCR|ATG5
	cellular response to estradiol stimulus	GO:0071392	0.035885	0.212138	ZNF703|RUVBL2
	pancreas development	GO:0031016	0.035885	0.212138	HES1|IHH
	DNA replication origin binding	GO:0003688	0.035885	0.212138	MCM5|ORC2
	cardiac muscle cell differentiation	GO:0055007	0.035885	0.212138	GATA6|ACADM
	desmosome	GO:0030057	0.035885	0.212138	PKP2|POF1B
	protein processing	GO:0016485	0.0363506	0.213124	LONP2|PSEN1|PCSK7
	calcium-dependent phospholipid binding	GO:0005544	0.0363506	0.213124	ANXA10|SYT17|ESYT3
	recycling endosome membrane	GO:0055038	0.0363506	0.213124	RAB8A|CFTR|PACSIN2
	extracellular region	GO:0005576	0.0367001	0.214	ERAP1|F5|ACE|ST14|EFNA1|PIGR|RNPEP|MGAT4A|GUCA2A|PYCARD|TUFT1|C5|PRRG1
	mitochondrial inner membrane	GO:0005743	0.0375872	0.218578	PSEN1|LETM1|SLC25A4|GATM|SLC25A37|SLC25A33|MRPL44|SHMT2
	inflammatory response	GO:0006954	0.0382358	0.218724	HK1|EPHA2|CYBB|F2R|PYCARD|ELF3|C5
	thymus development	GO:0048538	0.0383865	0.218724	EPHB3|PSEN1|HES1
	activation of protein kinase activity	GO:0032147	0.0383865	0.218724	DLG1|MINK1|TOM1L1
	nuclear receptor activity	GO:0004879	0.0383865	0.218724	ESRRG|NR6A1|NR5A2
	mitochondrial respiratory chain complex I	GO:0005747	0.0383865	0.218724	NDUFS1|NDUFA10|NDUFA3
	heart looping	GO:0001947	0.0383865	0.218724	PSEN1|MICAL2|IHH
	labyrinthine layer blood vessel development	GO:0060716	0.0394621	0.218779	HES1|NSDHL
	neural tube development	GO:0021915	0.0394621	0.218779	EPHA2|GRHL2
	negative regulation of fibroblast proliferation	GO:0048147	0.0394621	0.218779	PAWR|MED25
	regulation of ERK1 and ERK2 cascade	GO:0070372	0.0394621	0.218779	APIP|EPHA2
	protein targeting	GO:0006605	0.0394621	0.218779	TRAK1|YWHAG
	Rac guanyl-nucleotide exchange factor activity	GO:0030676	0.0394621	0.218779	EPS8L3|EPS8
	negative regulation of mitotic cell cycle	GO:0045930	0.0394621	0.218779	DLG1|PTPN3
	G-protein alpha-subunit binding	GO:0001965	0.0394621	0.218779	F2R|GPSM2
	iron-sulfur cluster assembly	GO:0016226	0.0394621	0.218779	NDOR1|CIAPIN1
	Notch signaling pathway	GO:0007219	0.0399398	0.219765	HES1|PSEN1|SORBS2|GMDS
	cell surface	GO:0009986	0.0422221	0.2298	F2R|PSEN1|PDIA4|EPHA2|ADGRG6|SORT1|EPCAM|FAM234A|IL17RC|CFTR
	GTP binding	GO:0005525	0.0429319	0.2298	RAB8A|RAB24|RAB25|RHOU|SUCLG2|RAB3D|RASEF|RHOBTB1|GNAL|GNAQ
	lipid catabolic process	GO:0016042	0.0430594	0.2298	LIPH|PLCH1|PLD1|IAH1
	positive regulation of filopodium assembly	GO:0051491	0.043168	0.2298	GPM6A|FNBP1L
	digestive tract development	GO:0048565	0.043168	0.2298	COBL|LGR4
	R-SMAD binding	GO:0070412	0.043168	0.2298	SMURF1|SMAD6
	determination of adult lifespan	GO:0008340	0.043168	0.2298	MSH2|TFCP2L1
	regulation of glucose metabolic process	GO:0010906	0.043168	0.2298	MLYCD|TFF3
	centriolar satellite	GO:0034451	0.0446692	0.235737	KIF5B|G6PD|KIAA0753|KRT18
	mitochondrial intermembrane space	GO:0005758	0.0448341	0.235737	NDUFS1|CIAPIN1|GATM
	positive regulation of catalytic activity	GO:0043085	0.0448341	0.235737	NOXA1|PSEN1|CIB1
	phagocytic vesicle	GO:0045335	0.0448341	0.235737	FLNB|RAB8A|KIF5B
	regulation of catalytic activity	GO:0050790	0.0448341	0.235737	AUP1|GPSM2|CALML4
	basolateral plasma membrane	GO:0016323	0.0451309	0.236716	EPCAM|HEPH|RHBG|HPGD|CLDN7
	cell adhesion	GO:0007155	0.0456963	0.238824	GRHL2|PRKCA|TLN2|CIB1|HES1|CD9|CLDN7
	vesicle	GO:0031982	0.0463123	0.238824	MYO5C|MYO7B|RAB3D|RHOBTB1
	negative regulation of neuron death	GO:1901215	0.0469978	0.238824	NMNAT1|PPARGC1A
	establishment of skin barrier	GO:0061436	0.0469978	0.238824	LSR|FA2H
	complement activation, classical pathway	GO:0006958	0.0469978	0.238824	C9|C5
	positive regulation of cell cycle arrest	GO:0071158	0.0469978	0.238824	GATA6|MED25
	brain morphogenesis	GO:0048854	0.0469978	0.238824	PSEN1|AFDN
	bone resorption	GO:0045453	0.0469978	0.238824	IHH|RAB3D
	ferrous iron binding	GO:0008198	0.0469978	0.238824	HEPH|ACO2
	heterochromatin	GO:0000792	0.0469978	0.238824	ORC2|UHRF1
	sphingolipid metabolic process	GO:0006665	0.0469978	0.238824	TECR|PDXDC1
	endoplasmic reticulum lumen	GO:0005788	0.0470952	0.238824	PDIA5|PDIA4|P4HB
	ATPase activity	GO:0016887	0.0482634	0.24417	KIF5B|ATP2C2|PMS1|ABCD3|CFTR|ABCC3
	substrate adhesion-dependent cell spreading	GO:0034446	0.0494115	0.248766	EPHB3|LAMB3|EFNA1
	synaptic vesicle	GO:0008021	0.0496983	0.248766	STX3|RAB8A|ROGDI|RAB3D
	neuron projection	GO:0043005	0.0497531	0.248766	EPHB3|CAMK2D|PSEN1|FAM107A|CIB1|GPM6A|HOMER2
