# Supplementary material for: The High‐Altitude Adaptation Characteristics of Microbiota‐Host Cross‐Talk in Yak Gastrointestinal Track
Source: Adv Sci (Weinh). 2025 Oct 27;13(1):e14862. doi: 10.1002/advs.202514862 (PMC12767066; doi:10.1002/advs.202514862)
Supplement: Supplementary file 7 — Supplemental Table 6 [file ADVS-13-e14862-s001.xlsx]

## Sheet: Table S6
Table S6. The details of TFs in different tissues
TF	Tissue	RSS	Z-score
ARX(+)	Abomasum	0.212125	2.53875
ARX(+)	colon	0.0475273	0
ARX(+)	Duodenum	0.0431671	0
ARX(+)	ileum	0.0734676	0
ARX(+)	Omasum	0.100657	0
ARX(+)	Rectum	0.0757608	0
ARX(+)	Reticulum	0.037489	0
ARX(+)	Rumen	0.1195	0
BCL11A(-)	Abomasum	0.21379	2.5712
BCL11A(-)	colon	0.0585816	0.227645
BCL11A(-)	Duodenum	0.0653361	0.752775
BCL11A(-)	ileum	0.101656	0.409621
BCL11A(-)	Omasum	0.0993778	0
BCL11A(-)	Rectum	0.0878613	0.205701
BCL11A(-)	Reticulum	0.0738569	0.167032
BCL11A(-)	Rumen	0.149669	0.126543
BNC2(+)	Abomasum	0.0365139	0
BNC2(+)	colon	0.0099504	0
BNC2(+)	Duodenum	0.0166767	0
BNC2(+)	ileum	0.0405329	0
BNC2(+)	Omasum	0.241037	1.79272
BNC2(+)	Rectum	0.0369859	0
BNC2(+)	Reticulum	0.119156	1.38671
BNC2(+)	Rumen	0.366349	2.55196
CTNNB1(+)	Abomasum	0.0590292	0
CTNNB1(+)	colon	0.0472508	0
CTNNB1(+)	Duodenum	0.0378121	0
CTNNB1(+)	ileum	0.0767053	0
CTNNB1(+)	Omasum	0.293338	2.50429
CTNNB1(+)	Rectum	0.082088	0.104022
CTNNB1(+)	Reticulum	0.140899	1.97213
CTNNB1(+)	Rumen	0.298281	1.79003
EBF1(+)	Abomasum	0.0727156	0
EBF1(+)	colon	0.0408009	0
EBF1(+)	Duodenum	0.0381428	0
EBF1(+)	ileum	0.0827545	0.0175221
EBF1(+)	Omasum	0.224592	1.569
EBF1(+)	Rectum	0.0641439	0
EBF1(+)	Reticulum	0.113306	1.22919
EBF1(+)	Rumen	0.333847	2.18814
EMX2(+)	Abomasum	0.0122646	0
EMX2(+)	colon	0.00250218	0
EMX2(+)	Duodenum	0.00498446	0
EMX2(+)	ileum	0.0230673	0
EMX2(+)	Omasum	0.175393	0.899638
EMX2(+)	Rectum	0.00713244	0
EMX2(+)	Reticulum	0.0969283	0.788227
EMX2(+)	Rumen	0.349769	2.36637
ESRRB(+)	Abomasum	0.262341	3.51759
ESRRB(+)	colon	0.0745626	0.689998
ESRRB(+)	Duodenum	0.0601154	0.55584
ESRRB(+)	ileum	0.111553	0.614921
ESRRB(+)	Omasum	0.142333	0.449853
ESRRB(+)	Rectum	0.112943	0.647449
ESRRB(+)	Reticulum	0.0833665	0.423077
ESRRB(+)	Rumen	0.199133	0.680214
ESRRG(+)	Abomasum	0.20465	2.39304
ESRRG(+)	colon	0.0978799	1.3646
ESRRG(+)	Duodenum	0.0719257	1.00135
ESRRG(+)	ileum	0.14844	1.38009
ESRRG(+)	Omasum	0.171238	0.843105
ESRRG(+)	Rectum	0.161193	1.49722
ESRRG(+)	Reticulum	0.096423	0.774621
ESRRG(+)	Rumen	0.213824	0.844661
FLI1(+)	Abomasum	0.124107	0.823024
FLI1(+)	colon	0.128552	2.252
FLI1(+)	Duodenum	0.089517	1.66494
FLI1(+)	ileum	0.188484	2.21075
FLI1(+)	Omasum	0.121947	0.172499
FLI1(+)	Rectum	0.212196	2.39549
FLI1(+)	Reticulum	0.0895927	0.590715
FLI1(+)	Rumen	0.173353	0.391652
FOXA2(+)	Abomasum	0.203344	2.36757
FOXA2(+)	colon	0.109356	1.69661
FOXA2(+)	Duodenum	0.0798033	1.29851
FOXA2(+)	ileum	0.153444	1.4839
FOXA2(+)	Omasum	0.150472	0.560581
FOXA2(+)	Rectum	0.194741	2.08808
FOXA2(+)	Reticulum	0.0855584	0.482095
FOXA2(+)	Rumen	0.190333	0.581712
FOXO1(+)	Abomasum	0.123618	0.81349
FOXO1(+)	colon	0.114532	1.84638
FOXO1(+)	Duodenum	0.0757336	1.14499
FOXO1(+)	ileum	0.17094	1.84683
FOXO1(+)	Omasum	0.150719	0.563944
FOXO1(+)	Rectum	0.197185	2.13111
FOXO1(+)	Reticulum	0.102357	0.93438
FOXO1(+)	Rumen	0.188827	0.564854
GATA4(+)	Abomasum	0.228912	2.86596
GATA4(+)	colon	0.0799933	0.847117
GATA4(+)	Duodenum	0.0830036	1.41924
GATA4(+)	ileum	0.129542	0.988077
GATA4(+)	Omasum	0.169014	0.812848
GATA4(+)	Rectum	0.140744	1.13708
GATA4(+)	Reticulum	0.10143	0.909445
GATA4(+)	Rumen	0.217411	0.88481
GATA5(-)	Abomasum	0.220366	2.69938
GATA5(-)	colon	0.0467557	0
GATA5(-)	Duodenum	0.0335006	0
GATA5(-)	ileum	0.0551556	0
GATA5(-)	Omasum	0.203885	1.28727
GATA5(-)	Rectum	0.0684634	0
GATA5(-)	Reticulum	0.117587	1.34445
GATA5(-)	Rumen	0.222299	0.939523
GATA5(+)	Abomasum	0.22645	2.81797
GATA5(+)	colon	0.0757588	0.724606
GATA5(+)	Duodenum	0.0649534	0.738339
GATA5(+)	ileum	0.114419	0.674371
GATA5(+)	Omasum	0.193462	1.14546
GATA5(+)	Rectum	0.135432	1.04352
GATA5(+)	Reticulum	0.112578	1.2096
GATA5(+)	Rumen	0.22784	1.00155
GATA6(+)	Abomasum	0.177994	1.87343
GATA6(+)	colon	0.132509	2.36646
GATA6(+)	Duodenum	0.0922532	1.76815
GATA6(+)	ileum	0.178968	2.01337
GATA6(+)	Omasum	0.112946	0.0500352
GATA6(+)	Rectum	0.228441	2.68161
GATA6(+)	Reticulum	0.0723673	0.126924
GATA6(+)	Rumen	0.135911	0
HNF1B(+)	Abomasum	0.152624	1.3789
HNF1B(+)	colon	0.116888	1.91452
HNF1B(+)	Duodenum	0.0854203	1.5104
HNF1B(+)	ileum	0.161644	1.65399
HNF1B(+)	Omasum	0.165189	0.760806
HNF1B(+)	Rectum	0.206684	2.29842
HNF1B(+)	Reticulum	0.0912018	0.634041
HNF1B(+)	Rumen	0.196827	0.654404
HNF4A(-)	Abomasum	0.0498383	0
HNF4A(-)	colon	0.0154716	0
HNF4A(-)	Duodenum	0.0129413	0
HNF4A(-)	ileum	0.0261295	0
HNF4A(-)	Omasum	0.308901	2.71601
HNF4A(-)	Rectum	0.0238149	0
HNF4A(-)	Reticulum	0.157284	2.4133
HNF4A(-)	Rumen	0.386801	2.78088
HNF4G(+)	Abomasum	0.153396	1.39395
HNF4G(+)	colon	0.122495	2.07675
HNF4G(+)	Duodenum	0.10613	2.29163
HNF4G(+)	ileum	0.178223	1.99791
HNF4G(+)	Omasum	0.143536	0.466227
HNF4G(+)	Rectum	0.204639	2.26239
HNF4G(+)	Reticulum	0.0890483	0.576058
HNF4G(+)	Rumen	0.175427	0.414867
HOXA13(+)	Abomasum	0.122135	0.784577
HOXA13(+)	colon	0.113864	1.82704
HOXA13(+)	Duodenum	0.0586111	0.499093
HOXA13(+)	ileum	0.130175	1.00121
HOXA13(+)	Omasum	0.150256	0.557642
HOXA13(+)	Rectum	0.206751	2.2996
HOXA13(+)	Reticulum	0.0968614	0.786424
HOXA13(+)	Rumen	0.163363	0.279827
HOXA6(+)	Abomasum	0.129588	0.929864
HOXA6(+)	colon	0.115718	1.88067
HOXA6(+)	Duodenum	0.0805706	1.32746
HOXA6(+)	ileum	0.171686	1.8623
HOXA6(+)	Omasum	0.177435	0.927419
HOXA6(+)	Rectum	0.19166	2.03382
HOXA6(+)	Reticulum	0.0958698	0.759728
HOXA6(+)	Rumen	0.21015	0.803534
HOXB13(+)	Abomasum	0.121987	0.781701
HOXB13(+)	colon	0.110714	1.7359
HOXB13(+)	Duodenum	0.0629775	0.663802
HOXB13(+)	ileum	0.138736	1.17879
HOXB13(+)	Omasum	0.16277	0.727896
HOXB13(+)	Rectum	0.22623	2.64267
HOXB13(+)	Reticulum	0.0896731	0.59288
HOXB13(+)	Rumen	0.195994	0.645077
HOXB4(-)	Abomasum	0.0138869	0
HOXB4(-)	colon	0.0745012	0.688223
HOXB4(-)	Duodenum	0.103456	2.19076
HOXB4(-)	ileum	0.0730636	0
HOXB4(-)	Omasum	0.0155801	0
HOXB4(-)	Rectum	0.0206851	0
HOXB4(-)	Reticulum	0.0208005	0
HOXB4(-)	Rumen	0.0433985	0
HOXC5(+)	Abomasum	0.0484443	0
HOXC5(+)	colon	0.0255314	0
HOXC5(+)	Duodenum	0.0223505	0
HOXC5(+)	ileum	0.0409747	0
HOXC5(+)	Omasum	0.327433	2.96815
HOXC5(+)	Rectum	0.0421497	0
HOXC5(+)	Reticulum	0.174888	2.88728
HOXC5(+)	Rumen	0.334908	2.20002
IKZF1(+)	Abomasum	0.129869	0.935331
IKZF1(+)	colon	0.131003	2.3229
IKZF1(+)	Duodenum	0.0983402	1.99777
IKZF1(+)	ileum	0.193715	2.31928
IKZF1(+)	Omasum	0.117274	0.108919
IKZF1(+)	Rectum	0.207982	2.32128
IKZF1(+)	Reticulum	0.0882204	0.553767
IKZF1(+)	Rumen	0.161639	0.260524
IRF1(+)	Abomasum	0.108234	0.513615
IRF1(+)	colon	0.06488	0.409868
IRF1(+)	Duodenum	0.0519959	0.249552
IRF1(+)	ileum	0.102903	0.435489
IRF1(+)	Omasum	0.276219	2.27138
IRF1(+)	Rectum	0.107926	0.559075
IRF1(+)	Reticulum	0.125901	1.56832
IRF1(+)	Rumen	0.293998	1.7421
IRF2(+)	Abomasum	0.136075	1.05631
IRF2(+)	colon	0.113839	1.82632
IRF2(+)	Duodenum	0.085256	1.5042
IRF2(+)	ileum	0.180008	2.03494
IRF2(+)	Omasum	0.13099	0.295533
IRF2(+)	Rectum	0.188488	1.97794
IRF2(+)	Reticulum	0.0932719	0.689779
IRF2(+)	Rumen	0.181656	0.484583
IRF4(+)	Abomasum	0.12823	0.903384
IRF4(+)	colon	0.124989	2.14891
IRF4(+)	Duodenum	0.104224	2.21973
IRF4(+)	ileum	0.182583	2.08836
IRF4(+)	Omasum	0.109824	0.0075733
IRF4(+)	Rectum	0.197306	2.13324
IRF4(+)	Reticulum	0.0765275	0.238937
IRF4(+)	Rumen	0.143179	0.0538949
IRF5(+)	Abomasum	0.122131	0.784505
IRF5(+)	colon	0.114266	1.83867
IRF5(+)	Duodenum	0.10542	2.26482
IRF5(+)	ileum	0.179392	2.02216
IRF5(+)	Omasum	0.147958	0.526384
IRF5(+)	Rectum	0.17253	1.6969
IRF5(+)	Reticulum	0.0954422	0.748213
IRF5(+)	Rumen	0.205929	0.756284
KLF2(+)	Abomasum	0.0901187	0.160495
KLF2(+)	colon	0.0479429	0
KLF2(+)	Duodenum	0.0461779	0.0300817
KLF2(+)	ileum	0.0764568	0
KLF2(+)	Omasum	0.247416	1.87951
KLF2(+)	Rectum	0.0763219	0.00246794
KLF2(+)	Reticulum	0.1209	1.43365
KLF2(+)	Rumen	0.346597	2.33087
LEF1(+)	Abomasum	0.11859	0.715473
LEF1(+)	colon	0.10148	1.46876
LEF1(+)	Duodenum	0.105764	2.27782
LEF1(+)	ileum	0.18039	2.04285
LEF1(+)	Omasum	0.0502908	0
LEF1(+)	Rectum	0.144507	1.20336
LEF1(+)	Reticulum	0.0530089	0
LEF1(+)	Rumen	0.088387	0
MAFB(+)	Abomasum	0.0545151	0
MAFB(+)	colon	0.0358732	0
MAFB(+)	Duodenum	0.032813	0
MAFB(+)	ileum	0.0779709	0
MAFB(+)	Omasum	0.266181	2.13481
MAFB(+)	Rectum	0.0629704	0
MAFB(+)	Reticulum	0.125161	1.54838
MAFB(+)	Rumen	0.372671	2.62273
MAX(+)	Abomasum	0.113181	0.610053
MAX(+)	colon	0.121492	2.04773
MAX(+)	Duodenum	0.0827721	1.4105
MAX(+)	ileum	0.15517	1.51971
MAX(+)	Omasum	0.0853876	0
MAX(+)	Rectum	0.175506	1.74931
MAX(+)	Reticulum	0.0770202	0.252203
MAX(+)	Rumen	0.110894	0
MEIS1(-)	Abomasum	0.0555706	0
MEIS1(-)	colon	0.119908	2.00191
MEIS1(-)	Duodenum	0.072357	1.01762
MEIS1(-)	ileum	0.148488	1.3811
MEIS1(-)	Omasum	0.0750529	0
MEIS1(-)	Rectum	0.19883	2.1601
MEIS1(-)	Reticulum	0.0566179	0
MEIS1(-)	Rumen	0.104682	0
NFKB1(+)	Abomasum	0.107798	0.505122
NFKB1(+)	colon	0.0688571	0.524929
NFKB1(+)	Duodenum	0.0567648	0.429445
NFKB1(+)	ileum	0.111606	0.616024
NFKB1(+)	Omasum	0.259855	2.04875
NFKB1(+)	Rectum	0.11724	0.723128
NFKB1(+)	Reticulum	0.125793	1.5654
NFKB1(+)	Rumen	0.303997	1.85401
NFKB2(+)	Abomasum	0.0971106	0.296788
NFKB2(+)	colon	0.0600702	0.270714
NFKB2(+)	Duodenum	0.0537546	0.315892
NFKB2(+)	ileum	0.101642	0.409312
NFKB2(+)	Omasum	0.264309	2.10934
NFKB2(+)	Rectum	0.102996	0.47226
NFKB2(+)	Reticulum	0.124109	1.52005
NFKB2(+)	Rumen	0.316459	1.99351
NR2C1(+)	Abomasum	0.112535	0.597447
NR2C1(+)	colon	0.0905908	1.15372
NR2C1(+)	Duodenum	0.0997035	2.0492
NR2C1(+)	ileum	0.142588	1.2587
NR2C1(+)	Omasum	0.130589	0.290071
NR2C1(+)	Rectum	0.144136	1.19682
NR2C1(+)	Reticulum	0.0920446	0.656735
NR2C1(+)	Rumen	0.150737	0.138493
NR5A2(+)	Abomasum	0.0971044	0.296667
NR5A2(+)	colon	0.129769	2.2872
NR5A2(+)	Duodenum	0.0840842	1.46
NR5A2(+)	ileum	0.181716	2.07037
NR5A2(+)	Omasum	0.0649585	0
NR5A2(+)	Rectum	0.218047	2.49855
NR5A2(+)	Reticulum	0.045163	0
NR5A2(+)	Rumen	0.100714	0
ONECUT2(+)	Abomasum	0.144536	1.22125
ONECUT2(+)	colon	0.091413	1.1775
ONECUT2(+)	Duodenum	0.130238	3.20103
ONECUT2(+)	ileum	0.149438	1.4008
ONECUT2(+)	Omasum	0.162747	0.727591
ONECUT2(+)	Rectum	0.136003	1.05358
ONECUT2(+)	Reticulum	0.104218	0.984488
ONECUT2(+)	Rumen	0.201574	0.707546
PAX5(+)	Abomasum	0.140678	1.14603
PAX5(+)	colon	0.12514	2.15327
PAX5(+)	Duodenum	0.101474	2.11599
PAX5(+)	ileum	0.182124	2.07883
PAX5(+)	Omasum	0.115909	0.0903522
PAX5(+)	Rectum	0.194134	2.07737
PAX5(+)	Reticulum	0.0834021	0.424036
PAX5(+)	Rumen	0.170867	0.363818
PITX1(+)	Abomasum	0.0636746	0
PITX1(+)	colon	0.0406789	0
PITX1(+)	Duodenum	0.0282846	0
PITX1(+)	ileum	0.0429972	0
PITX1(+)	Omasum	0.214298	1.42893
PITX1(+)	Rectum	0.0425412	0
PITX1(+)	Reticulum	0.151298	2.25212
PITX1(+)	Rumen	0.192506	0.606043
POU2F2(-)	Abomasum	0.139261	1.11841
POU2F2(-)	colon	0.123845	2.11582
POU2F2(-)	Duodenum	0.103235	2.18242
POU2F2(-)	ileum	0.172153	1.87199
POU2F2(-)	Omasum	0.0718044	0
POU2F2(-)	Rectum	0.191434	2.02983
POU2F2(-)	Reticulum	0.0807756	0.353317
POU2F2(-)	Rumen	0.0952534	0
PPARGC1A(-)	Abomasum	0.0517347	0
PPARGC1A(-)	colon	0.0224501	0
PPARGC1A(-)	Duodenum	0.0175096	0
PPARGC1A(-)	ileum	0.0350298	0
PPARGC1A(-)	Omasum	0.295307	2.53107
PPARGC1A(-)	Rectum	0.0297485	0
PPARGC1A(-)	Reticulum	0.157035	2.40659
PPARGC1A(-)	Rumen	0.312521	1.94943
PPARGC1A(+)	Abomasum	0.204174	2.38376
PPARGC1A(+)	colon	0.0984831	1.38205
PPARGC1A(+)	Duodenum	0.0642889	0.713271
PPARGC1A(+)	ileum	0.124862	0.890998
PPARGC1A(+)	Omasum	0.149391	0.545884
PPARGC1A(+)	Rectum	0.17197	1.68702
PPARGC1A(+)	Reticulum	0.0835261	0.427373
PPARGC1A(+)	Rumen	0.187129	0.545844
PRDM16(+)	Abomasum	0.243351	3.14742
PRDM16(+)	colon	0.0562318	0.159662
PRDM16(+)	Duodenum	0.055305	0.37438
PRDM16(+)	ileum	0.0676754	0
PRDM16(+)	Omasum	0.116611	0.0999008
PRDM16(+)	Rectum	0.0756647	0
PRDM16(+)	Reticulum	0.0823738	0.39635
PRDM16(+)	Rumen	0.118465	0
RB1(+)	Abomasum	0.116142	0.667761
RB1(+)	colon	0.11873	1.96783
RB1(+)	Duodenum	0.0841734	1.46336
RB1(+)	ileum	0.176397	1.96003
RB1(+)	Omasum	0.158513	0.669979
RB1(+)	Rectum	0.197887	2.14348
RB1(+)	Reticulum	0.0959693	0.762406
RB1(+)	Rumen	0.188121	0.55695
RELB(+)	Abomasum	0.113318	0.612719
RELB(+)	colon	0.0802653	0.854984
RELB(+)	Duodenum	0.0648032	0.732675
RELB(+)	ileum	0.132921	1.05818
RELB(+)	Omasum	0.261275	2.06806
RELB(+)	Rectum	0.134678	1.03024
RELB(+)	Reticulum	0.12492	1.5419
RELB(+)	Rumen	0.249229	1.24097
RFX2(+)	Abomasum	0.18856	2.0794
RFX2(+)	colon	0.0653132	0.422401
RFX2(+)	Duodenum	0.0623593	0.640485
RFX2(+)	ileum	0.120114	0.792498
RFX2(+)	Omasum	0.159454	0.682787
RFX2(+)	Rectum	0.120725	0.784491
RFX2(+)	Reticulum	0.0985165	0.830988
RFX2(+)	Rumen	0.217096	0.881283
RFX3(+)	Abomasum	0.185539	2.02051
RFX3(+)	colon	0.0715148	0.601822
RFX3(+)	Duodenum	0.0614535	0.606314
RFX3(+)	ileum	0.122932	0.850954
RFX3(+)	Omasum	0.174899	0.892919
RFX3(+)	Rectum	0.122218	0.810795
RFX3(+)	Reticulum	0.101589	0.913702
RFX3(+)	Rumen	0.23017	1.02763
RFX5(+)	Abomasum	0.0706252	0
RFX5(+)	colon	0.126262	2.18573
RFX5(+)	Duodenum	0.0748851	1.11299
RFX5(+)	ileum	0.171818	1.86505
RFX5(+)	Omasum	0.122168	0.175503
RFX5(+)	Rectum	0.165238	1.56846
RFX5(+)	Reticulum	0.0718635	0.11336
RFX5(+)	Rumen	0.122952	0
RUNX2(+)	Abomasum	0.129495	0.928049
RUNX2(+)	colon	0.128482	2.24995
RUNX2(+)	Duodenum	0.089373	1.65951
RUNX2(+)	ileum	0.183176	2.10065
RUNX2(+)	Omasum	0.121833	0.170954
RUNX2(+)	Rectum	0.211331	2.38026
RUNX2(+)	Reticulum	0.0904965	0.615052
RUNX2(+)	Rumen	0.172135	0.378009
SIX4(+)	Abomasum	0.194768	2.20041
SIX4(+)	colon	0.036331	0
SIX4(+)	Duodenum	0.0334632	0
SIX4(+)	ileum	0.0557091	0
SIX4(+)	Omasum	0.0546952	0
SIX4(+)	Rectum	0.0540852	0
SIX4(+)	Reticulum	0.0514224	0
SIX4(+)	Rumen	0.0871631	0
SOX4(-)	Abomasum	0.0698643	0
SOX4(-)	colon	0.0251236	0
SOX4(-)	Duodenum	0.0125063	0
SOX4(-)	ileum	0.028906	0
SOX4(-)	Omasum	0.292474	2.49253
SOX4(-)	Rectum	0.0508574	0
SOX4(-)	Reticulum	0.172183	2.81445
SOX4(-)	Rumen	0.344929	2.3122
SOX6(+)	Abomasum	0.0364816	0
SOX6(+)	colon	0.0169693	0
SOX6(+)	Duodenum	0.0135735	0
SOX6(+)	ileum	0.0407664	0
SOX6(+)	Omasum	0.306735	2.68654
SOX6(+)	Rectum	0.032311	0
SOX6(+)	Reticulum	0.143314	2.03715
SOX6(+)	Rumen	0.273177	1.50903
SPI1(+)	Abomasum	0.119089	0.725212
SPI1(+)	colon	0.120348	2.01463
SPI1(+)	Duodenum	0.10985	2.43196
SPI1(+)	ileum	0.18339	2.10509
SPI1(+)	Omasum	0.136124	0.365382
SPI1(+)	Rectum	0.184147	1.90149
SPI1(+)	Reticulum	0.0923824	0.665829
SPI1(+)	Rumen	0.194292	0.626025
SREBF2(+)	Abomasum	0.146454	1.25863
SREBF2(+)	colon	0.112466	1.78661
SREBF2(+)	Duodenum	0.0820052	1.38157
SREBF2(+)	ileum	0.16676	1.76012
SREBF2(+)	Omasum	0.183586	1.0111
SREBF2(+)	Rectum	0.190101	2.00634
SREBF2(+)	Reticulum	0.102563	0.939947
SREBF2(+)	Rumen	0.216434	0.873874
TBX15(+)	Abomasum	0.0538312	0
TBX15(+)	colon	0.0270133	0
TBX15(+)	Duodenum	0.0238494	0
TBX15(+)	ileum	0.0625083	0
TBX15(+)	Omasum	0.224932	1.57361
TBX15(+)	Rectum	0.0682179	0
TBX15(+)	Reticulum	0.10062	0.887634
TBX15(+)	Rumen	0.327067	2.11225
TBX3(+)	Abomasum	0.0625373	0
TBX3(+)	colon	0.0330542	0
TBX3(+)	Duodenum	0.0463269	0.0357016
TBX3(+)	ileum	0.0954579	0.28104
TBX3(+)	Omasum	0.185893	1.04248
TBX3(+)	Rectum	0.0451512	0
TBX3(+)	Reticulum	0.0901996	0.607057
TBX3(+)	Rumen	0.327573	2.11792
TCF7(+)	Abomasum	0.238785	3.05842
TCF7(+)	colon	0.086507	1.03557
TCF7(+)	Duodenum	0.0702128	0.936736
TCF7(+)	ileum	0.114932	0.684999
TCF7(+)	Omasum	0.0876088	0
TCF7(+)	Rectum	0.127372	0.90156
TCF7(+)	Reticulum	0.0646038	0
TCF7(+)	Rumen	0.131465	0
TP63(+)	Abomasum	0.0923621	0.204225
TP63(+)	colon	0.0600445	0.26997
TP63(+)	Duodenum	0.0493747	0.150672
TP63(+)	ileum	0.0951928	0.275541
TP63(+)	Omasum	0.28167	2.34554
TP63(+)	Rectum	0.10128	0.442037
TP63(+)	Reticulum	0.144421	2.06696
TP63(+)	Rumen	0.304994	1.86518
TWIST1(+)	Abomasum	0.0398996	0
TWIST1(+)	colon	0.0227341	0
TWIST1(+)	Duodenum	0.0204352	0
TWIST1(+)	ileum	0.0536116	0
TWIST1(+)	Omasum	0.226678	1.59737
TWIST1(+)	Rectum	0.0329843	0
TWIST1(+)	Reticulum	0.107253	1.06622
TWIST1(+)	Rumen	0.356378	2.44035
ZNF143(+)	Abomasum	0.0801164	0
ZNF143(+)	colon	0.146012	2.75714
ZNF143(+)	Duodenum	0.096027	1.91051
ZNF143(+)	ileum	0.19182	2.27996
ZNF143(+)	Omasum	0.0721031	0
ZNF143(+)	Rectum	0.246022	2.99123
ZNF143(+)	Reticulum	0.0583606	0
ZNF143(+)	Rumen	0.126263	0
