# Supplementary material for: The High‐Altitude Adaptation Characteristics of Microbiota‐Host Cross‐Talk in Yak Gastrointestinal Track
Source: Adv Sci (Weinh). 2025 Oct 27;13(1):e14862. doi: 10.1002/advs.202514862 (PMC12767066; doi:10.1002/advs.202514862)
Supplement: Supplementary file 8 — Supplemental Table 7 [file ADVS-13-e14862-s012.xlsx]

## Sheet: Table S7
Table S7. The regulons of different modules basd on CSI values
Module	Regulon
1	ARID3A(-)
1	ARNT(+)
1	ATOH1(-)
1	BACH1(+)
1	BBX(-)
1	BCL3(+)
1	BRF1(+)
1	CDX1(-)
1	CEBPB(+)
1	CEBPZ(-)
1	CREB3(-)
1	CREB5(-)
1	CTCF(+)
1	DDX20(+)
1	DGCR8(-)
1	E2F1(+)
1	EGR1(-)
1	EGR2(-)
1	EGR3(+)
1	ELF2(-)
1	ESR2(-)
1	ETS1(-)
1	ETV2(-)
1	EXOSC3(-)
1	FOSL2(+)
1	FOXK1(-)
1	FOXP4(+)
1	GABPA(-)
1	GABPB1(+)
1	GBX1(+)
1	GBX2(+)
1	GSC2(-)
1	GSC2(+)
1	GTF3A(-)
1	HDAC2(+)
1	HES4(-)
1	HES7(+)
1	HIVEP1(-)
1	HMG20B(-)
1	HOXA11(-)
1	HOXA2(+)
1	HOXA3(+)
1	HOXA5(-)
1	HOXA5(+)
1	HOXA7(+)
1	HOXB2(-)
1	HOXB4(-)
1	HOXB4(+)
1	HSF1(+)
1	HSF4(-)
1	IKZF5(+)
1	IRF2(-)
1	IRF8(-)
1	JUNB(+)
1	KDM2B(+)
1	KLF1(+)
1	KLF11(-)
1	KLF9(+)
1	LHX4(+)
1	LMX1A(-)
1	MAZ(-)
1	MAZ(+)
1	MEF2C(-)
1	MSX1(+)
1	MTA3(+)
1	MYC(+)
1	MYEF2(-)
1	NFE2L1(-)
1	NFE2L3(-)
1	NFYB(-)
1	NKX3-1(+)
1	NME1(+)
1	NR1D1(-)
1	NR1D2(-)
1	NR1H3(+)
1	NR1H4(+)
1	NR2F6(-)
1	NR2F6(+)
1	NR5A2(-)
1	NRF1(-)
1	NUP133(-)
1	ONECUT2(-)
1	PATZ1(-)
1	PITX1(+)
1	PITX2(-)
1	PML(+)
1	POU2AF1(-)
1	POU2F3(-)
1	POU3F1(-)
1	POU3F1(+)
1	PRDM1(-)
1	PRDM16(-)
1	PURA(-)
1	PURG(-)
1	RAD21(+)
1	RARA(-)
1	RARG(+)
1	RELB(-)
1	RFX1(+)
1	RFX2(-)
1	RFX7(-)
1	RFX7(+)
1	RXRA(-)
1	RXRG(-)
1	SIX4(-)
1	SIX4(+)
1	SMAD2(+)
1	SMARCC1(-)
1	SNAI1(+)
1	SNAPC4(-)
1	SOX30(+)
1	SP1(-)
1	SPATS2(+)
1	SRF(-)
1	SRF(+)
1	STAT5A(-)
1	STAT6(+)
1	TBX18(+)
1	TBX20(-)
1	TBX20(+)
1	TEAD2(+)
1	TEAD4(-)
1	TFAP2C(-)
1	TFAP2C(+)
1	TFEC(-)
1	TFEC(+)
1	TGIF1(-)
1	THAP1(+)
1	THRA(-)
1	VDR(+)
1	ZBTB7A(-)
1	ZFP1(-)
1	ZIC2(-)
1	ZIC2(+)
1	ZNF148(+)
1	ZNF180(-)
1	ZNF182(-)
1	ZNF236(-)
1	ZNF281(-)
1	ZNF76(+)
2	ARNT2(-)
2	ARX(-)
2	ARX(+)
2	ATF1(-)
2	BCL11A(-)
2	BHLHE40(-)
2	ESRRB(+)
2	ESRRG(+)
2	FOXA2(+)
2	GATA4(+)
2	GATA5(-)
2	GATA5(+)
2	HDX(+)
2	LMX1A(+)
2	NKX2-2(-)
2	NR1H3(-)
2	NR2F2(-)
2	PAX4(-)
2	PAX4(+)
2	PAX6(+)
2	PPARGC1A(+)
2	PRDM16(+)
2	RARG(-)
2	RFX2(+)
2	RFX3(-)
2	RFX3(+)
2	RFX6(+)
2	STAT2(+)
2	TCF7(+)
2	TEAD2(-)
3	ATF1(+)
3	BACH2(+)
3	BCLAF1(+)
3	CREM(+)
3	CUX2(+)
3	E2F3(+)
3	E2F7(+)
3	EGR2(+)
3	EP300(+)
3	ESR2(+)
3	ETS1(+)
3	ETV6(+)
3	FLI1(+)
3	FOXM1(-)
3	FOXN3(+)
3	FOXO1(+)
3	GATA3(+)
3	HELT(-)
3	HSF2(+)
3	IKZF1(-)
3	IKZF1(+)
3	IRF2(+)
3	IRF4(+)
3	IRF5(+)
3	IRF8(+)
3	KLF13(+)
3	LEF1(-)
3	LEF1(+)
3	LHX2(+)
3	MEF2B(+)
3	MEF2C(+)
3	MEIS1(-)
3	MXI1(+)
3	NFATC1(+)
3	NFATC3(+)
3	NR2C1(+)
3	NR2C2(+)
3	NR3C1(-)
3	PAX5(-)
3	PAX5(+)
3	POLD2(-)
3	POU2F3(+)
3	RB1(+)
3	RCOR1(+)
3	REL(+)
3	RFX5(+)
3	RUNX2(+)
3	SP1(+)
3	SP4(+)
3	SPI1(+)
3	SREBF2(+)
3	STAT3(+)
3	STAT5A(+)
3	TBX21(+)
3	TRPS1(-)
3	TRPS1(+)
3	UBTF(+)
3	ZFP14(+)
3	ZNF143(-)
3	ZNF143(+)
4	ATF3(+)
4	ATF6B(+)
4	CTNNB1(+)
4	DDIT3(-)
4	DDIT3(+)
4	EGR1(+)
4	EHF(+)
4	ELF1(+)
4	EZH2(+)
4	FOS(+)
4	FOSB(+)
4	FOXJ3(-)
4	FOXJ3(+)
4	FOXP1(+)
4	HES1(-)
4	HNF4A(-)
4	HOXC5(+)
4	IRF1(+)
4	KLF5(+)
4	MAFF(+)
4	NFKB1(-)
4	NFKB1(+)
4	NFKB2(+)
4	POU2F1(+)
4	PPARD(+)
4	PPARGC1A(-)
4	PRDM1(+)
4	RELB(+)
4	SIN3A(+)
4	SOX4(-)
4	SOX6(+)
4	TP63(+)
4	TRIM28(-)
4	TRIM28(+)
5	ATF5(-)
5	BCL6B(-)
5	BRCA1(+)
5	BSX(-)
5	CEBPB(-)
5	CREB3L1(-)
5	CREB3L4(-)
5	CTCF(-)
5	DLX3(+)
5	EGR3(-)
5	ELK4(-)
5	ELK4(+)
5	ETV6(-)
5	GABPA(+)
5	HDAC2(-)
5	HIC1(+)
5	HIVEP2(-)
5	HNF4G(-)
5	HOXB2(+)
5	IRF3(+)
5	ISX(+)
5	JDP2(+)
5	KLF10(+)
5	KLF9(-)
5	LMO2(-)
5	MAX(-)
5	MAX(+)
5	MLX(+)
5	MYBL2(+)
5	NFE2L3(+)
5	NFYC(-)
5	NOBOX(+)
5	NRF1(+)
5	PAX6(-)
5	PHF8(+)
5	PITX1(-)
5	POU2F2(-)
5	RORA(-)
5	RXRA(+)
5	SMAD2(-)
5	SMAD5(-)
5	SP4(-)
5	SPI1(-)
5	SREBF1(-)
5	TBX15(-)
5	TCF3(+)
5	TFAP4(-)
5	TFCP2(+)
5	TFDP1(-)
5	TFEB(-)
5	TGIF1(+)
5	THAP1(-)
5	ZBTB18(-)
5	ZNF189(+)
5	ZNF274(+)
5	ZNF592(-)
6	BNC2(+)
6	EBF1(+)
6	EBF2(+)
6	EMX2(+)
6	FOXA2(-)
6	IRF6(-)
6	KLF2(+)
6	MAF(+)
6	MAFB(+)
6	NR2F1(+)
6	PBX1(+)
6	PRRX2(+)
6	SOX5(+)
6	TBX15(+)
6	TBX3(+)
6	TCF4(+)
6	TCF7L1(+)
6	TWIST1(+)
7	BRF2(+)
7	BSX(+)
7	CDX2(-)
7	CREB3L2(+)
7	CREB3L4(+)
7	CTCFL(-)
7	CXXC1(-)
7	DBP(+)
7	ELK3(+)
7	FOSL2(-)
7	FOXA1(+)
7	FOXF2(-)
7	FOXF2(+)
7	FOXG1(+)
7	FOXN2(+)
7	GATA4(-)
7	GTF2I(-)
7	HES7(-)
7	HESX1(+)
7	HEY1(+)
7	HOXB13(-)
7	HOXB3(-)
7	HOXB6(+)
7	HOXB8(-)
7	HOXC6(-)
7	IRF9(+)
7	KLF10(-)
7	KLF8(+)
7	LHX6(+)
7	LHX9(+)
7	MEF2A(+)
7	MITF(-)
7	MXD3(+)
7	NFATC2(+)
7	NFATC4(+)
7	NFE2L1(+)
7	NKX3-2(+)
7	NKX6-1(+)
7	NPAS2(+)
7	NR2F1(-)
7	NR2F2(+)
7	NR6A1(-)
7	NXPH3(+)
7	PBX3(+)
7	PKNOX2(+)
7	PLAGL1(-)
7	PRRX2(-)
7	REL(-)
7	RXRG(+)
7	SETDB1(+)
7	SOX8(+)
7	STAT2(-)
7	TBX1(+)
7	TCF21(+)
7	TEAD4(+)
7	THAP11(-)
7	ZNF777(+)
8	ELF3(+)
8	GATA6(+)
8	GRHL2(+)
8	HNF1B(+)
8	HNF4A(+)
8	HNF4G(+)
8	HOXA13(+)
8	HOXA6(+)
8	HOXB13(+)
8	KLF3(+)
8	NR5A2(+)
8	ONECUT2(+)
8	PPARA(+)
8	SREBF1(+)
8	ZBTB7A(+)
