# Supplementary material for: The High‐Altitude Adaptation Characteristics of Microbiota‐Host Cross‐Talk in Yak Gastrointestinal Track
Source: Adv Sci (Weinh). 2025 Oct 27;13(1):e14862. doi: 10.1002/advs.202514862 (PMC12767066; doi:10.1002/advs.202514862)
Supplement: Supplementary file 9 — Supplemental Table 8 [file ADVS-13-e14862-s005.xlsx]

## Sheet: Table S8
Table S8. Detailed metagenome sequencing information of all samples
Sample ID	Raw bases	Clean reads	Clean bases	GC(%)	Q20(%)	Q30(%)	Host rate(%)
Rum_1	10036340810	58135572	8700511984	48.08	97.48	95.23	0.01
Rum_2	10463720279	60373656	9036527384	46.57	97.72	95.69	0.02
Rum_3	10697445663	61315508	9183176728	49.54	97.45	95.07	0.15
Rum_4	10656190186	61277792	9168781881	45.78	97.62	95.73	0.01
Rum_5	10991905708	64077246	9590112438	48.69	97.45	95.41	0.01
Rum_6	10833042625	62421640	9340379996	47.14	97.55	95.58	0.01
Ret_1	10142508490	58231166	8722964348	50.67	97.45	95.13	0.01
Ret_2	10198054820	59430980	8891268059	46.24	97.53	95.5	0.01
Ret_3	10121286799	57965068	8675679251	46.78	97.54	95.3	0.03
Ret_4	11587094874	66304410	9923798976	46.05	97.54	95.39	0.05
Ret_5	10566098430	60764998	9097570942	48.01	97.48	95.4	0.01
Oma_1	11491030294	65056484	9731341425	47.79	97.98	96.41	0.01
Oma_2	10323072422	59446642	8893555561	48.68	97.56	95.49	0.04
Oma_3	12749449767	72566654	10867114921	48.87	97.48	95.26	0.01
Oma_4	11261500008	64744032	9684463322	48.38	97.68	95.74	1.11
Abo_1	11936742710	68799640	10251939312	45.6	97.32	95.66	0.02
Abo_2	11892161062	69091390	10286347884	46.62	97.15	95.5	0.02
Abo_3	12075784997	49674924	7424060157	46.95	97.51	95.44	28.47
Abo_4	10156396791	58950938	8820534319	44.27	97.53	95.62	0.03
Abo_5	10897074744	62117162	9286449768	41.66	97.57	95.66	0.04
Duo_1	27716545681	67633798	10053942544	45.71	95.78	92.18	54.31
Duo_2	24027500231	64531536	9580688632	45.21	96	92.53	50.51
Duo_3	24769990650	75159326	11201729955	44.45	96.36	93.47	45.3
Duo_4	27277573983	69330628	10290393223	43.18	96.09	93.17	55.15
Duo_5	12455840424	57649930	8598191977	47.01	97.45	95.64	21.25
Jej_1	24547239588	74843306	11001530933	46.25	96.18	93.51	46.41
Jej_2	18828006336	67126780	9874661460	47.35	96.17	93.32	38.81
Jej_3	23400171258	70354506	10428067988	47.61	95.98	92.7	45.94
Jej_4	19446356651	66815084	9918955093	42.97	96.36	93.28	38.53
Jej_5	30320066201	71208710	10545555307	43.46	95.88	92.91	59.15
Ile_1	29024016514	76880346	11402857250	45.58	95.94	92.97	52.42
Ile_2	10137270896	53239258	7854204896	43.16	98.02	96.07	5.58
Ile_3	41794601035	78056666	11587348570	44.02	95.61	91.99	66.26
Ile_4	28628029725	69444290	10285707371	45.11	95.84	92.63	56.49
Ile_5	13438213501	73195616	10805407089	40.57	97.84	96.31	4.58
Cec_1	10143901715	57514434	8599882269	44.31	97.6	95.55	3.49
Cec_2	10018135134	55370118	8279556082	44.2	97.57	95.71	4.61
Cec_3	10103229912	58365408	8735886474	44.13	97.72	95.72	0.98
Cec_4	11148472902	63476482	9501390794	44	97.62	95.71	0.94
Cec_5	11757867464	67685606	10127826184	43.32	97.69	95.78	0.82
Col_1	28371020832	72669346	10798951439	42.39	96.3	93.53	54.75
Col_2	11206556718	43237156	6452301067	43.09	97.6	95.71	33.54
Col_3	26298499349	68976788	10277660495	43.02	96.42	93.71	53.12
Col_4	10341734179	53782674	7972323989	43.9	97.97	96.06	0.76
Col_5	10067701363	56662542	8447132502	45.37	97.68	94.85	0.42
Rec_1	35634674658	65568058	9788035925	43.01	95.66	91.89	62.97
Rec_2	20216893342	64764920	9676141197	43.61	96.55	93.76	38.24
Rec_3	10389434741	58681858	8781635937	43.82	97.6	95.94	2.06
Rec_4	10263946874	40897000	6113802435	42.73	97.54	95.72	30.04
Rec_5	10114148133	47274390	7068255523	43.54	97.56	95.85	20.08
