# Supplementary material for: The High‐Altitude Adaptation Characteristics of Microbiota‐Host Cross‐Talk in Yak Gastrointestinal Track
Source: Adv Sci (Weinh). 2025 Oct 27;13(1):e14862. doi: 10.1002/advs.202514862 (PMC12767066; doi:10.1002/advs.202514862)
Supplement: Supplementary file 10 — Supplemental Table 9 [file ADVS-13-e14862-s010.xlsx]

## Sheet: Table S9
Table S9. Statistics of assembly results of all samples
Sample	Contig Num.	Total Len.(bp)	Largest Len.(bp)	N50(bp)	GC(%)	Mapped(%)
Abo_1	1626187	981925690	26510	618	46.6	75.41
Abo_2	1660051	959492939	55820	586	47.19	74.56
Abo_3	1015633	621267911	169058	622	48.55	58.15
Abo_4	1358576	860972951	223557	659	45.37	63.61
Abo_5	1363591	880735171	198764	679	42.46	64.91
Cec_1	1257010	819530568	271873	659	44.7	65.79
Cec_2	1181881	764966192	269468	653	44.58	64.42
Cec_3	1261705	848464902	272942	685	44.39	66.23
Cec_4	1512805	1015944585	228907	692	44.3	68.93
Cec_5	1608183	1084092825	215262	694	43.57	70.53
Col_1	1422584	801224132	157458	545	41.39	70.59
Col_2	800237	501262099	229152	628	43.26	58.27
Col_3	1254697	748662962	233157	587	42.67	66.93
Col_4	851642	624978482	255972	794	45.31	74.44
Col_5	952584	727611875	299539	865	46.39	76.89
Duo_1	1392525	705335526	41510	502	43.93	81.25
Duo_2	1206316	598786400	41510	488	43.89	72.42
Duo_3	1479093	806393764	52688	542	43.71	64.56
Duo_4	1375966	725719532	17934	523	40.57	73.15
Duo_5	1190287	705152043	113497	594	48.37	58.92
Ile_1	1703111	917592047	113036	541	44.35	89.07
Ile_2	742050	564974780	248302	865	44.04	74.84
Ile_3	1944144	1069783448	41510	549	42.34	90.23
Ile_4	1597002	834816883	76388	521	43.68	88.29
Ile_5	1117050	781533160	253865	751	41.06	80.71
Jej_1	1616887	833989743	57575	517	44.86	90.25
Jej_2	1326475	668968155	60088	505	46.57	89.56
Jej_3	1413987	734500129	81443	522	46.71	89.21
Jej_4	2089113	1155456113	10708	567	41.08	90.62
Jej_5	2046469	1140578657	20572	563	41.73	91.38
Oma_1	1511868	946633216	220789	642	49.24	66.59
Oma_2	1468478	931279680	153793	658	49.6	65.42
Oma_3	1787828	1165215646	270213	680	49.68	67.48
Oma_4	1576201	1012474509	227028	666	49.21	67.46
Rec_1	1121095	610003568	115223	522	41.5	68.69
Rec_2	1070601	678056950	243891	632	43.95	63.92
Rec_3	1412559	941302346	216216	683	44.01	69.33
Rec_4	869558	545982883	167990	641	42.77	58.89
Rec_5	1064226	681644131	180522	650	43.71	63.71
Ret_1	1401964	887868018	318683	656	52.28	62.39
Ret_2	1380808	891884835	136993	672	47.18	63.99
Ret_3	1347414	873057886	232557	681	47.8	63.07
Ret_4	1539766	1010652825	79534	691	47.11	66.55
Ret_5	1446156	928242725	78335	666	48.79	62.48
Rum_1	1355243	869839902	102339	672	48.53	62.98
Rum_2	1400958	915736569	78186	686	47.79	65.56
Rum_3	1371905	923416595	257003	704	50.61	64.07
Rum_4	1431748	938379232	204472	690	46.95	67.99
Rum_5	1174043	895706350	294910	822	48.49	74.4
Rum_6	1510842	992358517	212446	692	48.06	67.95
ABO	6600030	4567126856	169306	737	46.39	86.02
CEC	6528236	4852846266	215283	800	44.47	86.85
COL	5856456	3925769488	361414	676	43.53	84.2
DUO	5988332	4308891374	248302	787	45.18	89.75
ILE	5118367	3983401954	257961	880	42.81	95.13
JEJ	2803163	2858360782	88360	1355	42.82	98.91
OMA	5813036	4238749967	248066	790	48.98	84.61
REC	5950130	4034601284	216456	691	43.38	84.46
RET	7064330	5040684561	248504	771	49.12	83.6
RUM	7728787	5592997137	259883	790	49.17	84.39
