# Supplementary material for: The High‐Altitude Adaptation Characteristics of Microbiota‐Host Cross‐Talk in Yak Gastrointestinal Track
Source: Adv Sci (Weinh). 2025 Oct 27;13(1):e14862. doi: 10.1002/advs.202514862 (PMC12767066; doi:10.1002/advs.202514862)
Supplement: Supplementary file 11 — Supplemental Table 10 [file ADVS-13-e14862-s002.xlsx]

## Sheet: Table S10
Table S10. Statistical information retained MAGs for subsequent analysis
Bin ID	Completeness	Contamination
bin.RUM.346	100	0.02
bin.Rum_5.157	100	0.02
bin.RET.175	100	0.16
bin.Abo_5.1	100	2.25
bin.Col_1.76	100	4.26
bin.Rum_6.28	100	4.27
bin.ILE.38	100	6.59
bin.Rec_5.116	100	7.45
bin.Rum_5.36	99.89	2.67
bin.OMA.28	99.64	0.85
bin.Cec_2.73	99.6	9.06
bin.Rec_2.8	99.42	5.36
bin.Rum_3.107	99.27	0
bin.Cec_5.126	99.16	2.57
bin.RET.51	98.9	7.69
bin.Cec_2.24	98.88	2.13
bin.Col_2.77	98.84	3.29
bin.REC.583	98.82	3.12
bin.REC.26	98.46	2.7
bin.Cec_4.17	98.27	3.65
bin.REC.480	98.24	2.83
bin.COL.302	98.18	1.74
bin.COL.20	97.8	0.74
bin.Cec_2.76	97.75	2.53
bin.Cec_1.85	97.73	5.01
bin.Rum_3.85	97.65	7.29
bin.Oma_1.11	97.46	5.98
bin.Ile_2.39	97.39	2.77
bin.Duo_3.5	97.31	4
bin.Rec_2.123	97.31	10
bin.Rec_1.20	97.29	2.08
bin.Cec_5.5	97.12	0.09
bin.Oma_4.12	97.1	3.14
bin.Oma_3.34	97.06	0.85
bin.Col_3.25	97.05	1.54
bin.CEC.237	96.95	4.74
bin.Cec_1.28	96.91	2.61
bin.RUM.332	96.9	2.1
bin.RET.528	96.83	1.5
bin.Cec_2.93	96.82	5.08
bin.Oma_2.1	96.66	3.75
bin.Rum_4.14	96.54	5.03
bin.Ile_5.83	96.52	1.04
bin.Col_1.63	96.42	3.92
bin.Col_5.53	96.2	3.97
bin.RUM.651	96.02	5.32
bin.OMA.21	95.87	0.27
bin.Cec_2.166	95.76	2.31
bin.Cec_5.227	95.67	6.77
bin.CEC.647	95.38	1.4
bin.COL.35	95.32	6.43
bin.Rec_3.175	95.2	1.24
bin.ILE.217	95.19	1.34
bin.Ret_2.102	95.05	0.1
bin.Abo_3.33	95.02	1.19
bin.Rum_5.77	94.97	5.95
bin.COL.303	94.87	0
bin.CEC.466	94.79	4.47
bin.Rum_5.30	94.74	7.02
bin.REC.245	94.56	6.87
bin.COL.95	94.5	1.23
bin.Cec_1.78	94.5	2.01
bin.Rec_3.20	94.5	2.96
bin.OMA.313	94.49	1.37
bin.COL.40	94.43	0.67
bin.RUM.185	94.41	0.03
bin.Col_2.42	94.4	1.45
bin.Col_4.109	94.39	2.81
bin.Ret_1.65	94.34	4
bin.Cec_1.42	94.34	4.34
bin.Cec_1.16	94.19	3.81
bin.Cec_1.115	94.18	3.4
bin.Cec_4.59	94.17	2.82
bin.ILE.168	94.14	0
bin.Cec_5.51	93.64	8.23
bin.COL.85	93.54	1.47
bin.Rum_5.158	93.54	8.15
bin.Oma_1.9	93.23	0.29
bin.Oma_2.36	93.23	0.41
bin.ILE.197	93.15	4.54
bin.Col_1.42	93.11	4.9
bin.Duo_5.2	93.06	3.37
bin.OMA.149	93.05	3.59
bin.Rec_2.22	92.93	0.6
bin.OMA.121	92.86	2.99
bin.Col_4.3	92.83	4.66
bin.Rum_3.156	92.75	0.25
bin.Cec_5.83	92.7	2.58
bin.Col_5.3	92.68	1.57
bin.REC.283	92.64	4.74
bin.Cec_1.113	92.57	5.76
bin.REC.211	92.53	1.87
bin.COL.267	92.46	2.32
bin.Oma_4.98	92.39	1.59
bin.Rec_2.18	92.34	6.18
bin.Rec_2.4	92.24	1.96
bin.Cec_3.157	92.19	1.52
bin.Cec_4.178	92.07	1.74
bin.Col_1.9	92.04	1.54
bin.Ile_5.91	91.99	5.22
bin.RET.147	91.95	5.15
bin.Oma_3.12	91.91	0.36
bin.Cec_1.104	91.86	2.12
bin.OMA.334	91.82	2.65
bin.Col_2.6	91.73	1.5
bin.Cec_3.67	91.6	1.01
bin.RET.434	91.59	2.09
bin.Col_4.48	91.57	2.32
bin.Cec_2.1	91.56	0.33
bin.Col_3.107	91.35	5.73
bin.Abo_3.78	91.15	6.37
bin.DUO.304	91.14	7.36
bin.ABO.144	91.13	3.64
bin.RET.7	91	2.35
bin.Cec_2.19	90.98	5.52
bin.Oma_2.132	90.97	9.58
bin.RUM.633	90.95	2.57
bin.REC.187	90.8	2.36
bin.OMA.22	90.63	4.73
bin.CEC.198	90.59	5.65
bin.Cec_3.107	90.49	3.79
bin.Cec_5.156	90.48	2.67
bin.Cec_3.153	90.3	3.04
bin.Rum_3.115	90.29	6.14
bin.RUM.288	90.23	1.28
bin.Cec_4.81	90.22	2.45
bin.Cec_5.163	90.19	6.69
bin.ABO.366	90.18	0.35
bin.Ret_4.78	89.98	8.5
bin.REC.35	89.86	0.33
bin.Abo_3.5	89.84	0.2
bin.Cec_3.50	89.84	2.36
bin.DUO.53	89.81	5.83
bin.ABO.111	89.8	8.84
bin.Col_3.82	89.78	0.19
bin.RET.36	89.66	7.34
bin.ABO.482	89.66	8.14
bin.Rec_2.84	89.39	4.2
bin.OMA.608	89.35	5.34
bin.Rum_3.129	89.31	2.85
bin.REC.34	89.05	6.1
bin.RET.239	89.04	8.1
bin.Cec_4.206	88.94	5.93
bin.Cec_5.64	88.81	2.7
bin.Rec_3.23	88.79	3.42
bin.RET.334	88.67	3.4
bin.Oma_4.22	88.64	9.97
bin.RUM.494	88.62	1.74
bin.DUO.43	88.51	3.73
bin.CEC.160	88.36	2.43
bin.REC.91	88.25	2.67
bin.CEC.23	88.16	4.26
bin.Rec_3.66	88.14	1.68
bin.Cec_1.33	88.11	3.7
bin.Rec_4.88	88.03	1.81
bin.Rum_5.1	87.96	2.28
bin.REC.510	87.95	6.72
bin.COL.537	87.89	3.64
bin.Cec_3.9	87.84	2.38
bin.Oma_2.34	87.82	6.98
bin.Cec_4.64	87.78	0.53
bin.COL.521	87.76	4.4
bin.REC.186	87.69	0.72
bin.Rum_5.18	87.63	0.27
bin.ABO.64	87.52	9.57
bin.Col_3.21	87.51	9.51
bin.Cec_2.14	87.47	1.1
bin.OMA.115	87.45	0.77
bin.Cec_3.84	87.33	3.72
bin.ILE.17	87.3	6
bin.CEC.723	87.27	7.5
bin.COL.300	87.2	4.17
bin.DUO.38	87.17	2.93
bin.COL.50	87.11	7.14
bin.Oma_2.60	87.1	1.64
bin.Rum_5.131	87.02	0.39
bin.Cec_1.9	86.92	3.17
bin.OMA.93	86.87	6.58
bin.CEC.315	86.52	4.19
bin.REC.373	86.49	1.29
bin.OMA.97	86.49	6.62
bin.Cec_4.28	86.39	1.99
bin.RUM.696	86.33	8.41
bin.CEC.488	86.29	0.72
bin.Ret_3.65	86.26	4.78
bin.Ile_2.12	86.2	6.31
bin.Col_4.6	86.14	0.48
bin.Rec_1.19	86.11	2.06
bin.DUO.168	86.11	4.95
bin.Rum_5.123	86.05	6.17
bin.Col_3.95	86.01	3.55
bin.Oma_1.44	85.96	5.77
bin.Rum_2.86	85.95	4.87
bin.OMA.20	85.84	0.31
bin.OMA.108	85.84	3.41
bin.RET.125	85.83	1.22
bin.CEC.486	85.72	3.59
bin.OMA.60	85.71	7.11
bin.Abo_4.69	85.69	0.92
bin.REC.29	85.68	5.66
bin.Cec_5.67	85.61	0.74
bin.Cec_2.96	85.61	4.49
bin.Col_5.78	85.53	9.67
bin.CEC.93	85.52	0.03
bin.Ret_4.28	85.52	6.62
bin.CEC.332	85.42	1.72
bin.CEC.166	85.38	1.33
bin.REC.114	85.17	0.11
bin.OMA.271	85.14	2.76
bin.COL.490	85.1	2.15
bin.Rec_2.98	85.08	2.74
bin.Cec_5.63	85.04	2.75
bin.Rec_3.34	84.96	0.19
bin.Cec_4.48	84.9	2.87
bin.Col_5.5	84.89	7.68
bin.CEC.275	84.85	0.29
bin.Duo_5.13	84.84	3.22
bin.REC.509	84.76	5.08
bin.COL.22	84.69	1.53
bin.Col_5.68	84.67	3.85
bin.Rum_2.16	84.66	0.18
bin.COL.224	84.63	0.36
bin.COL.443	84.61	1.07
bin.Rec_2.1	84.6	1.48
bin.Rec_3.36	84.58	4.11
bin.CEC.650	84.54	4.34
bin.REC.413	84.53	0.2
bin.OMA.238	84.53	2.48
bin.Cec_3.146	84.49	4.37
bin.Oma_1.147	84.48	9.7
bin.Rec_1.2	84.45	8.46
bin.Col_1.16	84.43	3.06
bin.Rec_2.97	84.42	8.65
bin.CEC.757	84.32	0.41
bin.ILE.24	84.26	0.83
bin.RUM.240	84.24	4.37
bin.Cec_3.4	84.19	0.03
bin.Cec_2.59	84.16	4.6
bin.REC.231	84.06	2.72
bin.CEC.162	84.05	5.19
bin.Cec_2.118	84.02	3.78
bin.COL.1	83.97	6.53
bin.Oma_1.74	83.97	9.58
bin.CEC.153	83.94	1.23
bin.OMA.148	83.94	1.73
bin.Cec_5.2	83.87	6.19
bin.Rec_3.21	83.82	3.1
bin.REC.151	83.7	8.79
bin.Cec_4.54	83.66	3.32
bin.REC.522	83.63	1.86
bin.COL.81	83.6	3.71
bin.OMA.629	83.58	1.76
bin.REC.372	83.57	3.69
bin.REC.518	83.46	7.66
bin.Ret_2.121	83.45	4.75
bin.Cec_3.117	83.41	1.11
bin.COL.329	83.41	3.72
bin.ABO.271	83.41	6.26
bin.Rum_5.34	83.38	3.37
bin.Cec_1.63	83.35	0.75
bin.CEC.534	83.33	0.28
bin.Col_2.60	83.3	1.59
bin.OMA.196	83.29	2.95
bin.ABO.331	83.29	5.86
bin.REC.48	83.29	6.1
bin.Col_4.62	83.22	6.53
bin.Cec_3.25	83.1	1.22
bin.Rum_2.116	83.08	5.47
bin.Rec_2.3	82.91	0.6
bin.RUM.81	82.9	3.64
bin.Rum_5.61	82.88	7.46
bin.CEC.7	82.78	0
bin.REC.289	82.66	0.13
bin.Ile_5.113	82.66	6.53
bin.Cec_2.97	82.65	3.88
bin.ABO.517	82.56	8.8
bin.COL.331	82.51	5.86
bin.Ret_5.45	82.51	6.53
bin.RUM.582	82.5	6.67
bin.ILE.90	82.49	6.25
bin.Rec_2.77	82.2	8.49
bin.Cec_5.78	82.07	1.78
bin.CEC.704	82.07	6.41
bin.Rum_5.173	82.04	5.09
bin.Cec_3.10	82.04	6.1
bin.Ile_2.25	81.98	0.31
bin.CEC.215	81.82	9.97
bin.Cec_4.34	81.76	6.11
bin.Rec_3.82	81.66	1.14
bin.Col_3.32	81.59	4.73
bin.REC.47	81.55	3.73
bin.Rec_2.67	81.5	4.02
bin.Cec_3.27	81.48	0.46
bin.DUO.17	81.44	2.48
bin.Rec_3.177	81.36	2.84
bin.OMA.521	81.32	7.15
bin.Oma_3.197	81.27	8.39
bin.Rum_3.77	81.24	5.1
bin.CEC.692	81.23	3.12
bin.Rum_2.113	81.21	6.89
bin.Rec_4.30	81.19	2.12
bin.OMA.321	81.15	0.05
bin.RUM.15	81.1	2.03
bin.Oma_1.131	81.08	6.12
bin.Abo_3.59	80.89	6.58
bin.Oma_1.85	80.72	1.48
bin.CEC.167	80.72	7.5
bin.Cec_4.191	80.7	3.46
bin.REC.523	80.68	2.5
bin.REC.57	80.54	1.34
bin.RUM.36	80.49	2.65
bin.ILE.195	80.48	6.93
bin.COL.53	80.47	5.92
bin.Ile_2.2	80.4	7.02
bin.Rum_5.22	80.26	4.43
bin.Rec_4.14	80.22	2.49
bin.Rec_3.123	80.15	5.04
bin.REC.422	80.07	6.3
bin.Col_3.23	80.03	3.15
bin.Rum_5.13	79.96	5.62
bin.Oma_1.156	79.92	3.22
bin.Rum_5.182	79.88	1.92
bin.Cec_3.71	79.88	3.61
bin.CEC.235	79.75	3.26
bin.COL.437	79.67	3.95
bin.REC.255	79.58	4.82
bin.RUM.4	79.57	7.38
bin.Rum_5.4	79.55	4.35
bin.Rec_5.23	79.53	2.93
bin.RET.197	79.48	0.63
bin.CEC.118	79.45	1.19
bin.REC.152	79.45	8.42
bin.RUM.689	79.32	5.64
bin.Col_2.55	79.24	5.65
bin.Ile_2.1	79.2	2.45
bin.DUO.10	79.15	3.99
bin.OMA.94	79.15	6.35
bin.Cec_4.20	79.14	1.82
bin.Oma_3.169	78.88	1.9
bin.Cec_4.35	78.85	2.04
bin.RET.563	78.74	7.82
bin.ILE.218	78.69	9.48
bin.Oma_3.25	78.64	2.31
bin.Oma_2.10	78.54	7.6
bin.Cec_4.104	78.44	2.57
bin.OMA.331	78.44	5.03
bin.Rec_3.133	78.43	5.82
bin.Cec_4.175	78.4	4.95
bin.Rec_5.89	78.37	0.7
bin.Cec_1.25	78.37	2.88
bin.Abo_3.1	78.33	1.91
bin.Cec_2.26	78.29	0.52
bin.RUM.481	78.18	1.15
bin.CEC.799	78.18	5.14
bin.Rec_5.29	78.15	1.7
bin.Rum_4.4	78.08	6.86
bin.RUM.123	78.04	4.39
bin.ABO.216	78.02	2.9
bin.Cec_5.65	77.95	4.13
bin.CEC.64	77.84	1.38
bin.ABO.345	77.78	9.63
bin.CEC.533	77.76	1.16
bin.CEC.539	77.72	1.33
bin.CEC.68	77.7	2.75
bin.Rec_2.13	77.68	1.63
bin.CEC.571	77.66	2.17
bin.CEC.127	77.63	2.07
bin.ILE.21	77.52	4.19
bin.DUO.174	77.5	3.42
bin.Cec_5.137	77.47	6.11
bin.REC.367	77.41	1.59
bin.DUO.127	77.18	1.55
bin.Col_4.116	77.18	6.58
bin.REC.10	77.02	2.66
bin.CEC.159	77.02	5.84
bin.REC.158	76.99	5.4
bin.Oma_4.19	76.97	1.27
bin.Cec_2.61	76.95	3.23
bin.REC.248	76.85	4.8
bin.Rec_2.31	76.84	5.78
bin.COL.355	76.81	3.3
bin.Rec_2.56	76.7	3.56
bin.Rec_5.94	76.68	3.37
bin.Oma_4.60	76.67	2.33
bin.Col_5.19	76.64	0.17
bin.REC.512	76.62	5.13
bin.REC.251	76.6	3.29
bin.ILE.123	76.58	2.64
bin.RUM.220	76.58	4.97
bin.COL.67	76.57	2.78
bin.CEC.78	76.53	0.09
bin.ABO.458	76.43	2.2
bin.RET.397	76.41	5.31
bin.Rec_2.102	76.39	8.3
bin.REC.267	76.37	2.1
bin.Col_5.75	76.25	7.59
bin.Cec_2.148	76.24	4.79
bin.COL.388	76.22	6.23
bin.REC.374	76.19	0.52
bin.COL.236	76.14	2.67
bin.REC.116	75.99	5.29
bin.Rec_5.57	75.94	1.43
bin.Oma_3.69	75.86	5.64
bin.RET.3	75.83	1.9
bin.RET.86	75.79	7.45
bin.REC.417	75.73	2.2
bin.REC.15	75.73	3.59
bin.Ile_2.120	75.73	5.15
bin.Ret_3.11	75.73	9.66
bin.Col_5.64	75.66	2.16
bin.RET.206	75.55	1.86
bin.Col_1.32	75.53	3.36
bin.Rec_3.196	75.51	3.97
bin.Cec_3.130	75.47	7.84
bin.Cec_3.128	75.47	8.63
bin.Col_2.7	75.4	2.54
bin.Cec_4.85	75.25	0.64
bin.Col_1.17	75.14	1.18
bin.OMA.445	75.09	4.73
bin.OMA.287	75.07	3.41
bin.Rum_6.99	75.02	4.23
bin.Rec_5.100	75	1.81
bin.OMA.155	74.94	3.11
bin.Cec_1.12	74.94	7.73
bin.Oma_2.75	74.93	1.68
bin.Col_3.81	74.85	5.21
bin.Cec_5.214	74.83	6.22
bin.Rum_3.41	74.81	2.17
bin.REC.368	74.78	0.37
bin.Rec_5.87	74.72	4.27
bin.REC.5	74.7	3.24
bin.OMA.195	74.69	1.97
bin.Rum_2.27	74.68	3.21
bin.Rum_3.169	74.65	4.21
bin.Oma_3.173	74.62	2.56
bin.ILE.34	74.5	4.46
bin.Rum_5.17	74.48	4.01
bin.OMA.12	74.32	2.74
bin.Cec_5.49	74.27	4.73
bin.Ret_1.37	74.21	2.96
bin.DUO.69	74.16	1.84
bin.Rum_2.51	74.16	4.63
bin.REC.24	74.09	1.8
bin.COL.139	74.08	0.57
bin.Cec_3.44	74.07	1.4
bin.Duo_5.12	73.93	3.09
bin.Duo_5.36	73.92	3.86
bin.Cec_5.220	73.92	6.45
bin.ABO.120	73.92	9.61
bin.RUM.629	73.89	1.96
bin.RET.350	73.87	0
bin.Rum_5.148	73.7	2.43
bin.COL.365	73.64	0.65
bin.Rec_2.10	73.62	2.16
bin.Rum_2.75	73.55	5.38
bin.Rec_4.89	73.55	7.26
bin.Ile_5.75	73.47	5
bin.Col_4.52	73.46	2.62
bin.OMA.56	73.43	1.64
bin.CEC.703	73.42	8.31
bin.OMA.2	73.37	0.52
bin.RET.569	73.33	7.05
bin.Cec_5.43	73.27	2.21
bin.OMA.665	73.25	2.97
bin.CEC.711	73.23	2.03
bin.CEC.299	73.22	8.1
bin.Rum_1.73	73.02	8.74
bin.Rec_5.52	72.98	6.68
bin.Ret_3.13	72.98	9.63
bin.Cec_4.45	72.97	0.01
bin.Oma_1.158	72.86	2.46
bin.COL.512	72.63	1.35
bin.Ret_4.4	72.54	3.9
bin.COL.534	72.48	0.42
bin.Rec_3.8	72.44	2.05
bin.Rum_4.24	72.35	6.35
bin.COL.216	72.34	2.31
bin.Duo_5.92	72.28	9.2
bin.RUM.418	72.12	0.44
bin.OMA.51	72.12	5.61
bin.Oma_3.60	72.07	3.87
bin.RUM.338	72.06	2.54
bin.Rum_5.118	72.05	1.21
bin.REC.70	72.04	3.73
bin.Col_5.20	71.94	2.28
bin.ABO.513	71.87	1.16
bin.Col_2.48	71.78	4.14
bin.Cec_1.109	71.73	2.88
bin.COL.17	71.68	2.43
bin.OMA.197	71.68	5.67
bin.CEC.278	71.6	5.73
bin.Col_3.12	71.58	3.28
bin.Rum_5.38	71.57	0.53
bin.COL.65	71.52	4.89
bin.OMA.11	71.37	0.56
bin.Col_3.16	71.34	0.4
bin.Ret_5.28	71.33	7.9
bin.ABO.226	71.32	3.78
bin.REC.164	71.32	8.92
bin.DUO.272	71.23	8.72
bin.COL.243	71.2	4.39
bin.COL.444	71.02	3
bin.DUO.15	71.02	6.99
bin.COL.229	70.99	1.57
bin.Col_1.40	70.99	2.86
bin.RUM.386	70.99	7.66
bin.CEC.708	70.97	6.59
bin.Col_2.62	70.95	0.13
bin.Rum_5.43	70.95	4.4
bin.Cec_4.4	70.91	0.06
bin.RET.72	70.89	8.14
bin.COL.484	70.82	3.07
bin.OMA.692	70.72	5.5
bin.REC.594	70.7	4.72
bin.Col_2.11	70.68	8.91
bin.Col_2.30	70.67	4.56
bin.Rum_6.9	70.66	6.91
bin.CEC.436	70.65	1.14
bin.ABO.159	70.61	3.06
bin.RUM.628	70.6	5.36
bin.ABO.149	70.59	8.23
bin.Ile_2.46	70.59	9.5
bin.Cec_2.170	70.55	2.59
bin.Abo_3.2	70.49	0.09
bin.Oma_4.163	70.44	1.8
bin.Col_2.91	70.38	9.05
bin.Rec_3.80	70.32	10
bin.CEC.344	70.26	1.12
bin.COL.442	70.22	3.66
bin.DUO.77	70.2	5.35
bin.CEC.702	70.19	2.66
bin.Rum_2.22	70.1	4.3
bin.Cec_1.76	70.04	8.7
