# Supplementary material for: The High‐Altitude Adaptation Characteristics of Microbiota‐Host Cross‐Talk in Yak Gastrointestinal Track
Source: Adv Sci (Weinh). 2025 Oct 27;13(1):e14862. doi: 10.1002/advs.202514862 (PMC12767066; doi:10.1002/advs.202514862)
Supplement: Supplementary file 13 — Supplemental Table 12 [file ADVS-13-e14862-s003.xlsx]

## Sheet: Table S12
Table S12.
Metabolite_ID	Metabolite_Name	Tissue	Z_Score	Level
neg_10004	Δ17-U-46619	Rum	3.00826	High
neg_10069	Sergolexole	Rum	1.67884	High
neg_10087	2-Nonadecanone	Rum	1.22596	High
neg_10096	PE(P-18:0/PGF1alpha)	Rum	2.86112	High
neg_10097	PA(24:0/PGJ2)	Rum	1.37323	High
neg_10103	1-Ethoxy-p-menth-2-ene	Rum	1.81296	High
neg_10140	Theasapogenol E	Rum	1.73537	High
neg_10183	8-Heptadecenal	Rum	1.2195	High
neg_1022	Hydroxypyruvic acid	Rum	1.23734	High
neg_10247	PE(20:0/18:1(12Z)-2OH(9,10))	Rum	2.07385	High
neg_10256	PS(15:0/24:1(15Z))	Rum	2.29658	High
neg_10270	Feruloylagmatine	Rum	1.93749	High
neg_10292	12-hydroxyheptadecanoic acid	Rum	1.73236	High
neg_10312	Brassica napus non-fluorescent chlorophyll catabolite 3	Rum	1.46752	High
neg_10334	Cytochalasin Ppho	Rum	2.3376	High
neg_1034	Guanosine 2'-monophosphate	Rum	2.42846	High
neg_10399	DG(15:0/20:4(5Z,8Z,11Z,14Z)-OH(20)/0:0)	Rum	1.26858	High
neg_10407	Flavidulol C	Rum	1.3629	High
neg_10419	cis-9,10-Epoxystearic acid	Rum	1.62697	High
neg_10423	vamorolone	Rum	1.32785	High
neg_10447	DG(10:0/20:4(5E,8Z,12Z,14Z)-OH(11R)/0:0)	Rum	1.74582	High
neg_10456	aclacinomycin S	Rum	1.29215	High
neg_1051	Uridine monophosphate (UMP)	Rum	1.67009	High
neg_10511	Acetylsalvipisone	Rum	1.51764	High
neg_1052	Adenosine 3'-monophosphate	Rum	1.86588	High
neg_1054	Glucotropaeolin	Rum	1.53907	High
neg_10563	DG(12:0/20:4(8Z,11Z,14Z,17Z)-2OH(5S,6R)/0:0)	Rum	1.36232	High
neg_10567	Tilmicosin	Rum	1.62401	High
neg_10576	Glycocholic acid 3-sulfate	Rum	2.94609	High
neg_10581	MG(P-18:0/0:0/0:0)	Rum	1.40479	High
neg_10583	PG(i-22:0/18:3(10,12,15)-OH(9))	Rum	2.29412	High
neg_10584	Polypropylene	Rum	1.39541	High
neg_10594	(2S,3S,5S,8R,9S,10S,13S,14S,16S,17R)-17-Acetyloxy-10,13-dimethyl-2-morpholin-4-yl-16-(1-prop-2-enylpyrrolidin-1-ium-1-yl)-2,3,4,5,6,7,8,9,11,12,14,15,16,17-tetradecahydro-1H-cyclopenta[a]phenanthren-3-olate	Rum	1.29752	High
neg_10601	2-Tetradecylcyclobutanone	Rum	1.50136	High
neg_10633	Octaethyleneglycol monododecyl ether	Rum	2.33846	High
neg_10675	Withaperuvin D	Rum	1.96608	High
neg_10680	MG(0:0/21:0/0:0)	Rum	1.50022	High
neg_10682	Glyceryl lactooleate	Rum	1.30996	High
neg_10699	2-Cyclohexen-1-one, 3-(15-hydroxypentadecyl)-2,4,4-trimethyl-	Rum	1.31196	High
neg_10709	DL-2-hydroxy stearic acid	Rum	1.67219	High
neg_10713	Tetrahydropersin	Rum	1.34042	High
neg_10715	DG(13:0/22:5(4Z,7Z,10Z,13Z,19Z)-O(16,17)/0:0)	Rum	1.21619	High
neg_10735	3-Hexaprenyl-4-hydroxy-5-methoxybenzoate	Rum	1.68317	High
neg_1075	Triethanolamine	Rum	1.38282	High
neg_10762	16-Hydroxypalmitate	Rum	1.55983	High
neg_10765	Octadecanoic acid	Rum	2.14708	High
neg_10769	12-Oxo-2,3-dinor-10,15-phytodienoic acid	Rum	1.48475	High
neg_10773	Levetiracetam	Rum	1.49878	High
neg_10779	(R)-3,4-Dihydro-2-(4,8,12-trimethyl-3,7,11-tridecatrienyl)-2H-1-benzopyran-6-ol	Rum	1.71115	High
neg_10783	Linsidomine	Rum	2.21657	High
neg_10806	Momordol	Rum	1.45896	High
neg_10816	Jurubine	Rum	1.97306	High
neg_10823	1,2,3-Trioxolane	Rum	1.34861	High
neg_10855	2'-Oxoquinidinone	Rum	2.22698	High
neg_1087	6-Formylumbelliferone	Rum	1.69489	High
neg_10884	DG(14:1(9Z)/20:4(8Z,11Z,14Z,17Z)/0:0)	Rum	2.123	High
neg_10900	PIP(18:3(6Z,9Z,12Z)/PGJ2)	Rum	1.72634	High
neg_10904	N-Despyridinyl rosiglitazone	Rum	1.5744	High
neg_10934	Methyl-[12]-gingerol	Rum	1.58948	High
neg_10943	demethylphylloquinol	Rum	1.443	High
neg_10963	Pravastatin	Rum	1.33079	High
neg_10965	Phytoporphyrin	Rum	1.66462	High
neg_10968	Capsianoside II	Rum	1.71484	High
neg_10969	Soyasaponin bg	Rum	1.42618	High
neg_10990	PA(22:6(4Z,7Z,11E,13Z,15E,19Z)-2OH(10S,17)/2:0)	Rum	1.22627	High
neg_10996	Erythrocentaurin	Rum	1.49096	High
neg_11000	NORETHINDRONE ACETATE	Rum	1.51791	High
neg_11005	Dextrorphan O-glucuronide	Rum	1.67037	High
neg_11006	TG(8:0/8:0/i-12:0)	Rum	1.47332	High
neg_11007	TG(8:0/12:0/10:0)	Rum	1.25899	High
neg_11012	Ethyl hydrogen sulfate	Rum	1.45473	High
neg_11022	20-Tetracosene-1,18-diol	Rum	1.61331	High
neg_1103	alpha-Hydroxy-NDMA	Rum	1.55852	High
neg_1113	Molybdopterin precursor Z	Rum	1.6649	High
neg_1145	7-Cyano-7-carbaguanine	Rum	1.28687	High
neg_1146	(Z)-5-[(5-Methyl-2-thienyl)methylene]-2(5H)-furanone	Rum	1.52426	High
neg_1182	2-Hydroxyglutaric acid lactone	Rum	2.11176	High
neg_1190	1,6-Dihydroxy-5-methylcyclohexa-2,4-dienecarboxylate	Rum	1.53068	High
neg_1207	Histidylglycine	Rum	1.79361	High
neg_1252	Erythrono-1,4-lactone	Rum	1.33213	High
neg_1269	Ethen-1,1-diyl	Rum	1.59606	High
neg_1320	D-Glycerate	Rum	1.26204	High
neg_1451	2-(Hydroxymethyl)-4-oxobutanoate	Rum	1.68475	High
neg_1500	Gallic acid	Rum	1.36089	High
neg_1530	5-Ureido-4-imidazole carboxylate	Rum	3.00196	High
neg_1607	(-)-3-Cyanomethyl-3-hydroxy-1H-indol-2(3H)-one	Rum	2.78836	High
neg_1623	cis-4-Decenol	Rum	1.99487	High
neg_1634	DG(20:3(6,8,11)-OH(5)/18:0/0:0)	Rum	1.30625	High
neg_1650	DG(14:0/0:0/PGF2alpha)	Rum	1.2598	High
neg_1658	Val-Gly-Val-Ala-Pro-Gly	Rum	1.63536	High
neg_1664	Beta-Casomorphin-5	Rum	1.98068	High
neg_1677	3-hydroxypristanic acid	Rum	1.92499	High
neg_1684	4'-Apo-beta,psi-caroten-4'-al	Rum	1.43223	High
neg_1695	(S)-Edulinine	Rum	1.24828	High
neg_1708	DG(2:0/PGE2/0:0)	Rum	1.31337	High
neg_1734	nortestosterone laurate	Rum	1.2088	High
neg_1759	N-Arachidonoyl Serine	Rum	1.8884	High
neg_1782	Paromamine	Rum	1.59489	High
neg_1798	Hexoprenaline	Rum	1.57484	High
neg_1835	MG(0:0/22:1(13Z)/0:0)	Rum	1.34477	High
neg_1836	Cer(d17:1/22:6(5Z,8E,10Z,13Z,15E,19Z)-2OH(7S, 17S))	Rum	1.24965	High
neg_1845	6-Hydroxy-4-heneicosanone	Rum	1.91258	High
neg_1849	DG(20:5(7Z,9Z,11E,13E,17Z)-3OH(5,6,15)/12:0/0:0)	Rum	1.24247	High
neg_1868	(8'R)-Neochrome	Rum	1.7951	High
neg_1878	DG(13:0/PGE2/0:0)	Rum	1.48031	High
neg_1897	3beta-Hydroxy-4beta,14alpha-dimethyl-9beta,19-cyclo-5alpha-ergost-24(24(1))-en-4alpha-carboxylate	Rum	1.59506	High
neg_1916	10-Acetoxy-8-heptadecene-4,6-diyn-3-ol	Rum	1.54575	High
neg_1923	20-HETE-d6	Rum	1.35816	High
neg_1933	(8S,9S,10R,11S,13S,14S,17S)-11,17-Dihydroxy-10,13-dimethyl-17-prop-1-ynyl-9,11,12,14,15,16-hexahydro-8H-cyclopenta[a]phenanthren-3-one	Rum	1.41505	High
neg_1934	19,20-DiHDPA	Rum	1.53785	High
neg_1947	N-Arachidonoyl Arginine	Rum	1.69777	High
neg_1948	Cadabicine methyl ether	Rum	1.72027	High
neg_1950	PG(16:0/0:0)[U]	Rum	1.27424	High
neg_1957	Cer(d16:1/PGE2)	Rum	1.68028	High
neg_1988	SM(d20:1/TXB2)	Rum	2.05758	High
neg_1989	Dimethyl sulfoxide	Rum	1.27508	High
neg_1991	1-O-Octadecyl-sn-glyceryl-3-phosphorylcholine	Rum	1.7627	High
neg_2004	DG(15:0/18:2(9Z,12Z)/0:0)	Rum	1.52154	High
neg_2005	DG(20:5(7Z,9Z,11E,13E,17Z)-3OH(5,6,15)/21:0/0:0)	Rum	1.30104	High
neg_2021	1,2,4-Nonadecanetriol	Rum	1.58595	High
neg_2036	Annoglaxin	Rum	1.42266	High
neg_2047	Hexacosanoic acid	Rum	1.88417	High
neg_2049	Hexadecanedioate	Rum	1.44054	High
neg_2071	1-O-Isopentyl-3-O-octadec-2-enoyl glycerol	Rum	1.71895	High
neg_2072	N-Nervonoyl Glutamine	Rum	1.56899	High
neg_2083	Cladosporin	Rum	2.09963	High
neg_2097	(Z)-7-[(1R,3S,4S,5R)-3-[(E,3R)-3-Hydroxyoct-1-enyl]-6-thiabicyclo[3.1.1]heptan-4-yl]hept-5-enoic acid	Rum	1.40467	High
neg_2105	DG(15:0/0:0/PGE1)	Rum	1.37598	High
neg_2106	Cer(d20:1/PGE2)	Rum	1.54291	High
neg_2113	DG(19:0/6 keto-PGF1alpha/0:0)	Rum	1.32948	High
neg_2117	21-hydroxy-heneicosanoic acid	Rum	2.10335	High
neg_2121	N-Linoleoyl Threonine	Rum	1.78143	High
neg_2123	Juvenile hormone III acid	Rum	1.38041	High
neg_2127	24-Hydroxytetracosanoic acid	Rum	1.73121	High
neg_2129	4,6-Tricosanedione	Rum	1.91306	High
neg_2140	DG(15:0/0:0/20:5(7Z,9Z,11E,13E,17Z)-3OH(5,6,15))	Rum	1.88474	High
neg_2141	Posatirelin	Rum	1.78333	High
neg_2142	Cer(d20:1/6 keto-PGF1alpha)	Rum	1.91665	High
neg_2172	5-Dodecyldihydro-2(3H)-furanone	Rum	1.66266	High
neg_2178	PA(PGF2alpha/19:0)	Rum	1.60944	High
neg_2193	Cer(d18:1/12:0)	Rum	1.78162	High
neg_2213	Momordicinin	Rum	1.65701	High
neg_2221	3-Hydroxy-1-phenyl-1-eicosanone	Rum	1.49108	High
neg_2248	N-Stearoyl Tryptophan	Rum	1.35449	High
neg_2253	7-Pentacosanone	Rum	1.77463	High
neg_2257	1-eicosanoyl-glycero-3-phosphate	Rum	1.49819	High
neg_2276	Icosadienoic acid	Rum	2.36316	High
neg_2449	PI(16:1(9Z)/TXB2)	Rum	1.88922	High
neg_2599	L-3,4-Dihydroxybutan-2-one 4-phosphate	Rum	1.58312	High
neg_2726	2'-Deoxy-5-hydroxymethylcytidine-5'-triphosphate	Rum	1.56293	High
neg_2728	Ethyl methylphosphonofluoridate	Rum	1.4776	High
neg_2742	3'-thiacytidine	Rum	1.35805	High
neg_2751	C.I. Food Red 1	Rum	1.42763	High
neg_2752	2',3'-Dideoxythymidine triphosphate	Rum	1.482	High
neg_2758	UDP-2,3-diacetamido-2,3-dideoxy-alpha-D-glucuronate	Rum	1.40116	High
neg_2771	4-Acetamido-4'-isothiocyanostilbene-2,2'-disulfonic acid	Rum	1.44872	High
neg_2773	Formamidopyrimidine nucleoside triphosphate	Rum	1.60126	High
neg_2775	Tiazofurin adenine dinucleotide	Rum	1.23076	High
neg_2797	Flavin adenine dinucleotide (FAD)	Rum	1.66265	High
neg_2820	Penicillin G	Rum	2.66994	High
neg_2853	5-Acetylamino-6-amino-3-methyluracil	Rum	1.80919	High
neg_2888	Quinoline-4,8-diol	Rum	1.5555	High
neg_2915	Patulin	Rum	1.35429	High
neg_2930	2-Propylmalate	Rum	1.28846	High
neg_3017	2-Hydroxy-5-methyl-cis,cis-muconic semialdehyde	Rum	2.21545	High
neg_3055	Phthalic anhydride	Rum	1.23601	High
neg_3113	6-Methylmercaptopurine	Rum	1.82017	High
neg_3130	4,7-Dihydroxy-2H-1-benzopyran-2-one	Rum	1.40691	High
neg_3211	Phosphate	Rum	1.55092	High
neg_3213	p-Coumaroyl glycolic acid	Rum	1.26277	High
neg_3401	A771726	Rum	2.40169	High
neg_3417	4-Hydroxybenzaldehyde	Rum	1.43845	High
neg_3472	4-Amino-5-aminomethyl-2-methylpyrimidine	Rum	2.35211	High
neg_3608	N7-(2-Carbamoyl-2-hydroxyethyl)guanine	Rum	1.28425	High
neg_3617	2-Phenyl-2-butenal	Rum	2.31349	High
neg_3621	1-Hydroxy-2-naphthaldehyde	Rum	1.91855	High
neg_3682	4-Hydroxystyrene	Rum	1.58788	High
neg_3700	Meloside L	Rum	1.60847	High
neg_3712	(-)-Shinpterocarpin	Rum	1.24725	High
neg_3846	Monomethyl glutaric acid	Rum	1.40566	High
neg_3847	5-(3'-Carboxy-3'-oxopropyl)-4,6-dihydroxypicolinate	Rum	3.01469	High
neg_3866	N-[1-(2-Cyclopropylethyl)-6-fluoro-4-hydroxy-2-oxo-1,2-dihydroquinoline-3-carbonyl]glycine	Rum	1.43417	High
neg_3878	XANTHOXYLIN	Rum	1.82363	High
neg_4014	5-Hydroxyconiferaldehyde	Rum	1.68927	High
neg_4088	Dopaxanthin quinone	Rum	2.8134	High
neg_4110	HAEMATOMMIC ACID	Rum	1.41714	High
neg_4123	Indolelactic acid	Rum	1.45527	High
neg_4140	Dihydroclavaminic acid	Rum	1.68769	High
neg_4178	Orsellinic acid	Rum	1.98345	High
neg_4225	1-Fluoro-3-(2-methylphenyl)uracil	Rum	1.69815	High
neg_4240	(2E,11Z)-Wyerone acid	Rum	1.5206	High
neg_4285	Glycylproline	Rum	1.28271	High
neg_4322	3-(2-Hydroxyphenyl)propionic acid	Rum	2.34067	High
neg_4394	6-Fluoromevalonate	Rum	1.70283	High
neg_4415	ESCULETIN	Rum	1.3399	High
neg_446	2-Oxo-3-hydroxy-4-phosphobutanoate	Rum	1.48759	High
neg_4504	2-Isopropyl-3-methoxypyrazine	Rum	1.22463	High
neg_4510	Xanthurenic acid	Rum	1.77825	High
neg_4519	Deepoxy-deoxynivalenol	Rum	2.15454	High
neg_4569	Regadenoson	Rum	1.67028	High
neg_4697	1H-Indene-1,2(3H)-dione	Rum	1.88927	High
neg_4698	2-Oxoindole-3-acetate	Rum	1.86286	High
neg_4705	5'-Deoxy-5-fluorocytidine	Rum	1.76271	High
neg_4781	(2-Pyridin-3-ylpyrrolidin-1-yl)methanol	Rum	2.27883	High
neg_4812	(-)-threo-Iso(homo)3-citrate	Rum	1.31968	High
neg_4825	2-n-Propyl-4-oxopentanoic acid	Rum	2.20808	High
neg_4897	5-Methoxyindoleacetate	Rum	1.9487	High
neg_4898	2H-Dibenz[b,f]azepin-2-one	Rum	1.99667	High
neg_4906	Isochorismate	Rum	1.77158	High
neg_4930	Scutellarein 6-xyloside	Rum	1.83655	High
neg_5005	4-Nitrophenol	Rum	2.03814	High
neg_5007	Senkyunolide	Rum	1.80029	High
neg_5009	PINOSYLVIN	Rum	2.17041	High
neg_5085	5-Ethynyl-2'-deoxyuridine	Rum	2.05057	High
neg_5114	Aspirin	Rum	1.2914	High
neg_5131	Pentoxifylline	Rum	1.26781	High
neg_5205	Biochanin a 7-sulfate	Rum	1.90093	High
neg_5252	3-Methyldioxyindole	Rum	1.32262	High
neg_5263	1,4-Benzothiazine-O-quinonimine	Rum	1.63041	High
neg_5265	CMP	Rum	2.7954	High
neg_5329	purpurogallin	Rum	1.98888	High
neg_5355	5-(1-Hydroxyethyl)-4-methylthiazole	Rum	1.38713	High
neg_5360	N2-Galacturonyl-L-lysine	Rum	2.39197	High
neg_5397	Isatoribine	Rum	1.30955	High
neg_5421	Kaempferol 3-(2'''-feruloylsophoroside) 7-cellobioside	Rum	1.2216	High
neg_5427	THIARABINE	Rum	1.88471	High
neg_5437	Methysticin	Rum	2.2483	High
neg_5451	2,4,6,8-Tridecatetrayne	Rum	1.49113	High
neg_5458	Dhurrin	Rum	1.81884	High
neg_5465	Cyclo(-D-Tyr-Arg-Gly-Asp-Cys(carboxymethyl)-OH) sulfoxide	Rum	1.89421	High
neg_5506	(4R,5S)-4,5,6-Trihydroxy-2,3-dioxohexanoate	Rum	1.35721	High
neg_5515	aniracetam	Rum	2.07329	High
neg_5580	Pseudomonine	Rum	1.5378	High
neg_5631	Kaempferol 3-O-arabinoside	Rum	1.9073	High
neg_5647	Dehydroxymethylflazine	Rum	1.47505	High
neg_5648	Nepicastat	Rum	2.36893	High
neg_5673	2-Ethyl-4-(2-furanyl)-2-propenal	Rum	2.35347	High
neg_5676	Farnisin	Rum	2.25667	High
neg_5684	TUBAIC ACID	Rum	2.79975	High
neg_5685	Deoxyuridine	Rum	1.24167	High
neg_5690	Cys-Cys-Asp-Pro	Rum	1.56345	High
neg_5695	7-Hydroxy-6-methyl-2H-1-benzopyran-2-one	Rum	2.68683	High
neg_5707	Naphazoline	Rum	1.86977	High
neg_5717	Verbascoside A	Rum	1.96244	High
neg_5725	Dexamethasone 21-sulfate	Rum	1.38349	High
neg_5737	trans-2-Enoyl-OPC8-CoA	Rum	1.31581	High
neg_5780	7-Carboxy-7-carbaguanine	Rum	1.64071	High
neg_5880	Lomefloxacin	Rum	2.19472	High
neg_5915	ETHYLNOREPINEPHRINE	Rum	2.91254	High
neg_5988	Apigenin	Rum	1.24438	High
neg_6020	3-b-Galactopyranosyl glucose	Rum	1.19608	High
neg_6085	Moracin P	Rum	1.5813	High
neg_6089	Daidzin	Rum	1.53649	High
neg_6090	Methyl salicylate O-[rhamnosyl-(1->6)-glucoside]	Rum	1.64494	High
neg_6142	QUINALIZARIN	Rum	1.54829	High
neg_6144	Necatorine	Rum	1.53768	High
neg_6145	Sulfamethoxazole N4-hydroxylamine	Rum	1.55872	High
neg_6146	2-Ethoxy-6(5-tetrazolyl)xanthone	Rum	1.51771	High
neg_6235	5-[(1-Iminoethyl)amino]-2-aminopentanoic acid	Rum	2.13688	High
neg_6241	Flurbiprofen glucuronide	Rum	2.17902	High
neg_6246	Anhydropisatin	Rum	1.84964	High
neg_6253	Parishin C	Rum	1.27831	High
neg_6258	5'-Phosphoribosyl-N-formylglycinamide	Rum	1.3438	High
neg_6280	Lyoniresinol 9'-sulfate	Rum	1.19908	High
neg_6322	N-Undecanoylglycine	Rum	1.75879	High
neg_6367	1H-Indole-2,3-dione	Rum	1.50793	High
neg_6376	(9R)-4,5,6,7-Tetrahydroxy-1,8,8,9-tetramethyl-9H-phenaleno[1,2-b]furan-3-one	Rum	1.32232	High
neg_6413	Taurine glutamate	Rum	1.91522	High
neg_6414	Islatravir	Rum	1.88371	High
neg_6444	Benzofuran, 4,7-dimethyl-	Rum	1.39499	High
neg_6451	7E-Mycosinyl acetate	Rum	1.35046	High
neg_6492	Hexyl salicylic acid	Rum	1.87298	High
neg_6494	4-hydroxybenzoate	Rum	1.44903	High
neg_6533	Talaromycin A	Rum	1.58004	High
neg_6535	5,6-Dimethoxyflavone	Rum	2.10763	High
neg_6620	Aflatoxin Q1	Rum	1.49019	High
neg_663	Methylarsonite	Rum	1.28379	High
neg_6636	Dodecanedioic acid	Rum	1.20705	High
neg_6641	Isopentenyl phosphate	Rum	1.23568	High
neg_6652	Furagin	Rum	1.53026	High
neg_6665	Ptelatoside A	Rum	1.54107	High
neg_6755	Staphyloferrin A	Rum	1.60396	High
neg_6788	Tetracenomycin B3	Rum	1.99401	High
neg_6793	(1S,3R,4R,5R)-1-[[(1R,2S)-2-(4-Chlorophenyl)cyclopropyl]methoxy]-3,4-dihydroxy-5-[(E)-3-(4-hydroxyphenyl)prop-2-enoyl]oxycyclohexane-1-carboxylic acid	Rum	1.5532	High
neg_6794	Armillarisin A	Rum	1.75482	High
neg_6825	Stercurensin	Rum	1.48424	High
neg_6893	Davallialactone	Rum	1.68358	High
neg_6898	Purpurin	Rum	1.99063	High
neg_6905	cis-3-Hexenyl phenylacetate	Rum	1.71934	High
neg_6956	16-Hydroxy-10-oxohexadecanoic acid	Rum	1.60187	High
neg_7027	2,3-Dehydrosilychristin	Rum	1.85154	High
neg_7040	2-Deoxy-scyllo-inosose	Rum	1.83878	High
neg_7041	Methyl jasmonate	Rum	2.35224	High
neg_7042	(±)13-HpODE	Rum	2.87305	High
neg_7114	Noreugenin	Rum	1.70775	High
neg_7122	Digalacturonate	Rum	1.23907	High
neg_7157	(1R,6R)-6-Hydroxy-2-succinylcyclohexa-2,4-diene-1-carboxylate	Rum	1.32789	High
neg_7190	(7S,8S)-DiHODE	Rum	2.90741	High
neg_7227	Panaquinquecol 5	Rum	2.36302	High
neg_7229	(2S,3S,4S,5R)-3,4,5-Trihydroxy-6-sulfooxyoxane-2-carboxylic acid	Rum	1.54741	High
neg_7257	α-CEHC	Rum	1.41485	High
neg_7268	13,14-dihydro-15-keto Prostaglandin E1-d4	Rum	1.20847	High
neg_7308	Streptidine	Rum	2.05189	High
neg_7339	Tetradecanedioic acid	Rum	2.57912	High
neg_7340	3,5,5-Trimethyl-1,2-cyclohexanedione	Rum	1.25032	High
neg_7433	Menthone 1,2-glyceryl ketal	Rum	2.13923	High
neg_7511	Epiacoronene	Rum	1.49987	High
neg_7521	Eremopetasinorol	Rum	1.48498	High
neg_7524	Cetylmannoside	Rum	2.06767	High
neg_7598	3-(1-Adamantyl)-6,7,8,9-tetrahydro-5H-[1,2,4]triazolo[4,3-a]azepine	Rum	1.56398	High
neg_7687	4-Hydroxy-2,2'-bipyrrole-5-carbaldehyde	Rum	1.55074	High
neg_7716	alpha-hydroxy myristic acid	Rum	1.29642	High
neg_7783	13,14-Dihydro PGF-1a	Rum	2.44585	High
neg_7796	Homoagmatine	Rum	1.44891	High
neg_7808	L-Menthyl (R,S)-3-hydroxybutyrate	Rum	1.71144	High
neg_7851	5-[(2R)-2-Aminopropyl]-2-hydroxybenzoic acid	Rum	1.4734	High
neg_7908	N-palmitoyl-phosphoethanolamine	Rum	1.60024	High
neg_7966	Diprenorphine	Rum	1.87728	High
neg_8010	FISETINIDOL	Rum	3.00669	High
neg_8028	Estrone	Rum	2.52362	High
neg_8078	N-Eicosapentaenoyl Histidine	Rum	1.26202	High
neg_8170	3''-Hydroxy-geranylhydroquinone	Rum	1.47651	High
neg_8197	N-Lauroylglycine	Rum	1.20463	High
neg_8218	LysoPE(15:0/0:0)	Rum	1.45199	High
neg_8254	PS(18:0/20:3(8Z,11Z,14Z)-2OH(5,6))	Rum	1.44973	High
neg_831	Pyrophosphate	Rum	1.34535	High
neg_8355	Pregnanediol	Rum	1.53242	High
neg_8429	N-[2-(3,4-Dihydroxyphenyl)ethyl]icosa-5,8,11,14-tetraenamide	Rum	1.81341	High
neg_8513	12,15-Epoxy-13,14-dimethyleicosa-10,12,14-trienoic acid	Rum	1.51306	High
neg_8515	10,20-Dihydroxyeicosanoic acid	Rum	1.53922	High
neg_8583	STS-135	Rum	1.40145	High
neg_8613	1-Hydroxyacorenone	Rum	1.31204	High
neg_8616	24-Methylenecholestanol ferulate	Rum	1.87778	High
neg_8652	(±)-2-(1-Methylpropyl)-4,6-dinitrophenol	Rum	1.76717	High
neg_8681	CP 47,497-C8-homolog C-8-hydroxy metabolite	Rum	2.10616	High
neg_8694	Erythromycin D	Rum	1.43737	High
neg_8743	Erythromycin C	Rum	2.23232	High
neg_8752	Biolimus A9	Rum	1.63387	High
neg_8758	Fluperlapine	Rum	1.82791	High
neg_881	N-Acetyldemethylphosphinothricin	Rum	2.19252	High
neg_8845	(6E,8E)-4,6,8-Megastigmatriene	Rum	1.49287	High
neg_8900	Centellasapogenol A	Rum	1.39122	High
neg_8919	PIP(18:2(9Z,12Z)/PGJ2)	Rum	1.38751	High
neg_8920	PIP(20:4(5Z,8Z,11Z,14Z)/TXB2)	Rum	2.97778	High
neg_8949	3-(1,1-Dimethylallyl)herniarin	Rum	1.90076	High
neg_8970	Canrenone	Rum	1.50342	High
neg_9007	PS(14:0/18:2(9Z,11E)+=O(13))	Rum	1.82065	High
neg_9008	PE(20:4(6E,8Z,11Z,13E)-2OH(5S,15S)/P-16:0)	Rum	2.52227	High
neg_9012	Trihexosylceramide (d18:1/9Z-18:1)	Rum	1.69881	High
neg_9068	PE(P-18:0/20:4(5Z,8Z,11Z,13E)+=O(15))	Rum	1.50284	High
neg_908	1-Nitrohydroxyphenyl-N-benzoylalanine	Rum	2.0851	High
neg_9087	Ipomeatetrahydrofuran	Rum	1.20916	High
neg_9122	PE(20:2(11Z,14Z)/PGD1)	Rum	1.86177	High
neg_913	Cystine-glutamate	Rum	1.93494	High
neg_9140	DG(8:0/5-iso PGF2VI/0:0)	Rum	1.86803	High
neg_9177	PIP(22:2(13Z,16Z)/20:5(7Z,9Z,11E,13E,17Z)-3OH(5,6,15))	Rum	1.74809	High
neg_919	2-Amino-5-phosphonopentanoic acid	Rum	2.31762	High
neg_9192	5-Hydroxyhexadecanoic acid	Rum	1.23597	High
neg_9240	Leukotriene F4	Rum	1.63029	High
neg_9245	11-Eicosatrienoic acid	Rum	1.93948	High
neg_9248	Calcitetrol	Rum	1.27087	High
neg_9266	Cucurbitacin S	Rum	2.20665	High
neg_9288	Tetrahydrocortisone	Rum	1.31574	High
neg_9293	(Z)-9-Cycloheptadecen-1-one	Rum	1.79341	High
neg_9364	16-Hydroxyhexadecanoic acid	Rum	1.27119	High
neg_9436	Diethylpropion	Rum	1.72729	High
neg_9457	PA(PGE2/2:0)	Rum	1.53218	High
neg_9462	Deoxycholylhistidine	Rum	1.44443	High
neg_9477	Danatrol	Rum	1.92867	High
neg_9506	(Z)-3-Nonen-1-ol	Rum	1.33076	High
neg_9532	MG(i-17:0/0:0/0:0)	Rum	2.04632	High
neg_9599	Dienogest	Rum	1.4681	High
neg_9602	PIP(22:2(13Z,16Z)/20:4(7E,9E,11Z,13E)-3OH(5S,6R,15S))	Rum	1.75403	High
neg_9646	Nebramycin factor 4	Rum	1.26163	High
neg_9659	SM(d18:1/PGE2)	Rum	1.22238	High
neg_9687	(16R,17R)-3-Cyclopentyloxy-17-ethynyl-13-methyl-7,8,9,11,12,14,15,16-octahydro-6H-cyclopenta[a]phenanthrene-16,17-diol	Rum	1.20019	High
neg_9702	19-Epischolaricine	Rum	1.51756	High
neg_9714	Notoginsenoside T1	Rum	2.21844	High
neg_9733	n-methylsphingosine	Rum	1.72478	High
neg_9752	Farnesylcysteine	Rum	1.52173	High
neg_9770	Tulathromycin A	Rum	2.4777	High
neg_9808	Polystyrene sulfonate	Rum	1.35062	High
neg_9809	N-Undecylbenzenesulfonic acid	Rum	1.44606	High
neg_9836	Icosanoic acid	Rum	1.37192	High
neg_9852	12(13)-EpOME-d	Rum	1.43055	High
neg_9902	Rhodinyl phenylacetate	Rum	1.88998	High
neg_9911	5-((2-(Diethylamino)ethyl)amino)-8-hydroxy-6H-imidazo[4,5,1-de]acridin-6-one	Rum	1.21089	High
neg_9934	Almokalant	Rum	1.56645	High
neg_9959	5-hydroxypropafenone	Rum	1.54153	High
neg_9982	Artemoin D	Rum	1.84324	High
neg_9986	N,N-Diethyl-2-(2-(4-methoxyphenyl)-5,7-dimethylpyrazolo[1,5-a]pyrimidin-3-yl)acetamide	Rum	1.66132	High
pos_10045	Staphyloferrin B	Rum	1.52474	High
pos_10259	secologanin	Rum	1.19854	High
pos_10419	Tetradecanol	Rum	1.37865	High
pos_10420	Palmitaldehyde	Rum	1.29433	High
pos_10438	Pentadecanol	Rum	1.38089	High
pos_10467	Xanthomicrol	Rum	1.3655	High
pos_10558	(1R,4E,5'R,6R,6'R,7S,8S,10S,11S,12R,14S,15R,16S,18E,20E,22S,25R,27S,29S)-22-Ethyl-7,11,14,15-tetrahydroxy-6'-(2-hydroxypropyl)-5',6,8,10,12,14,16,29-octamethylspiro[2,26-dioxabicyclo[23.3.1]nonacosa-4,18,20-triene-27,2'-oxane]-3,9,13-trione	Rum	2.79425	High
pos_10614	3-(7'-Methylthio)heptylmalic acid	Rum	2.56896	High
pos_10654	Corchoroside B	Rum	1.40138	High
pos_10666	Avocadyne	Rum	1.584	High
pos_10701	1,4-Ipomeadiol	Rum	1.27954	High
pos_10702	hydrocinnamic acid	Rum	1.24802	High
pos_10706	(3Z)-4-(2,3,6-trimethylphenyl)-3-buten-2-one	Rum	1.45983	High
pos_10712	Bioadykinin Fragment 1-5	Rum	1.29179	High
pos_10750	PE(14:0/0:0)	Rum	1.97253	High
pos_10824	Alanylhydroxyproline	Rum	1.49481	High
pos_10903	N-Stearoyl GABA	Rum	1.54136	High
pos_10993	Methyl 2-octynoate	Rum	1.19931	High
pos_10997	L-Aspartate 4-semialdehyde	Rum	1.30779	High
pos_11004	6,10,14-Trimethyl-2-methylenepentadecanal	Rum	1.3417	High
pos_11015	Armillaripin	Rum	1.41442	High
pos_11036	1-[Ethyl-(6-hydrazinylpyridazin-3-yl)amino]propan-2-ol	Rum	1.20271	High
pos_11088	Tecomine	Rum	1.26232	High
pos_11140	Tetracosanedioic acid	Rum	1.73236	High
pos_11250	Cyclooctat-9-en-7-ol	Rum	1.75696	High
pos_11268	14,15-Epoxyemindole SB	Rum	1.50615	High
pos_11301	N-Arachidonoyl Asparagine	Rum	1.38075	High
pos_11342	Nivalenol	Rum	1.31923	High
pos_11343	1-Hydroxy-2,12,15-heneicosatrien-4-one	Rum	1.4877	High
pos_11348	Armillarin	Rum	1.37048	High
pos_11501	Ivacaftor	Rum	1.45544	High
pos_11525	Eicosapentaenoic Acid ethyl ester	Rum	1.96892	High
pos_11534	N-Acetylaspartylglutamic acid	Rum	1.24201	High
pos_11538	2(R)-hydroxydocosanoic acid	Rum	1.5664	High
pos_11540	Cerebronic acid	Rum	1.37108	High
pos_11640	Glyuranolide	Rum	2.15636	High
pos_1167	(2R,4S)-Pyrrolidine-2,4-dicarboxylic acid	Rum	1.70539	High
pos_11696	(1R,3S,5E)-5-[(2E)-2-[(1R,3As,7aR)-1-[(2R,3E,5E)-7-ethyl-7-hydroxy-5-methylnona-3,5-dien-2-yl]-7a-methyl-2,3,3a,5,6,7-hexahydro-1H-inden-4-ylidene]ethylidene]-4-methylidenecyclohexane-1,3-diol	Rum	1.60111	High
pos_11701	Somniferine	Rum	1.57477	High
pos_11702	N-Formyl-1-hydroxy-13-dihydrodaunomycin	Rum	2.19952	High
pos_11703	Premithramycin A2'	Rum	1.64988	High
pos_11720	Pirlindole	Rum	1.61522	High
pos_1184	PS(18:0/20:0)	Rum	2.06314	High
pos_11842	Marindinin	Rum	2.70237	High
pos_11847	Tyr His Ile His	Rum	1.83665	High
pos_11877	Dextran-70	Rum	1.21195	High
pos_11884	Linalyl benzoate	Rum	1.26141	High
pos_11891	Pantetheine 4'-phosphate	Rum	1.61056	High
pos_11905	12-Ethyl-8-propylbacteriochlorophyllide d	Rum	1.45306	High
pos_11921	Porphobilinogen	Rum	1.34397	High
pos_1199	Dicrocin	Rum	1.29588	High
pos_11998	Coriandrone A	Rum	1.931	High
pos_12003	DG(O-18:0/2:0/0:0)	Rum	2.68174	High
pos_12046	12-Hydroxyhexadecanoic acid	Rum	1.39629	High
pos_12094	Gentisate aldehyde	Rum	1.419	High
pos_12095	Benzoquinoneacetic acid	Rum	1.52548	High
pos_12096	Anofinic acid	Rum	1.39324	High
pos_12099	Phthalic acid Mono-2-ethylhexyl Ester	Rum	1.36458	High
pos_12156	Bilineal	Rum	1.3243	High
pos_1222	Hematoporphyrin IX	Rum	1.36678	High
pos_12226	Acevaltrate	Rum	1.65452	High
pos_12232	Estradiol-17beta 3-sulfate	Rum	1.47188	High
pos_12235	(Z)-5-Octen-1-ol	Rum	2.16664	High
pos_12240	(2E,6Z)-nona-2,6-dienal	Rum	2.09132	High
pos_12256	7alpha-hydroxy-3-oxochol-4-en-24-oic Acid	Rum	2.01788	High
pos_12259	3-keto Fusidic acid	Rum	2.23303	High
pos_12267	(E)-4,8-Dimethyl-1,3,7-nonatriene	Rum	2.40936	High
pos_12285	Cysteinyl-Isoleucine	Rum	1.85172	High
pos_12289	MG(18:0/0:0/0:0)	Rum	1.53848	High
pos_12303	DG(14:1(9Z)/18:4(6Z,9Z,12Z,15Z)/0:0)	Rum	1.27001	High
pos_12317	9-F1-phytoprostane	Rum	2.01786	High
pos_1232	PE(22:5(7Z,10Z,13Z,16Z,19Z)/P-18:0)	Rum	2.15975	High
pos_1235	PE(22:2(13Z,16Z)/TXB2)	Rum	1.64708	High
pos_12400	Rehmannic acid	Rum	1.31927	High
pos_12470	SWIETENINE	Rum	1.23575	High
pos_12473	Viomycin	Rum	3.00579	High
pos_12483	2-Isopropyl-1,4-hexadiene	Rum	1.21197	High
pos_12502	geldanamycin	Rum	1.35031	High
pos_1258	Dmean	Rum	1.65288	High
pos_12611	2,5-Furandicarboxylic acid	Rum	1.36096	High
pos_12612	Acetylcholine	Rum	1.46283	High
pos_12613	Valtrate	Rum	1.33328	High
pos_12615	Norbutorphanol	Rum	1.2412	High
pos_12616	2-[Cyclopentyloxy(methyl)phosphoryl]sulfanyl-N,N-dimethylethanamine	Rum	1.31241	High
pos_12618	1-(beta-D-Glucopyranosyloxy)-3-octanone	Rum	1.26499	High
pos_12622	LysoPC(P-18:0/0:0)	Rum	1.50132	High
pos_12624	1,7-Dimethylguanosine	Rum	2.00294	High
pos_12708	Glycochenodeoxycholic acid 3-glucuronide	Rum	3.01053	High
pos_1275	C-13(2)-Carboxypyropheophorbide a	Rum	2.1214	High
pos_1278	Evacetrapib	Rum	2.03926	High
pos_12898	Ouabain	Rum	1.54823	High
pos_12908	2',3'-Dideoxyuridine	Rum	1.3639	High
pos_1291	Farnesiferol B	Rum	1.3328	High
pos_12911	Tetrahydrobiopterin	Rum	2.40077	High
pos_12917	Benzyl O-[arabinofuranosyl-(1->6)-glucoside]	Rum	1.3315	High
pos_1293	Ser Pro Val Tyr	Rum	2.11643	High
pos_1296	7-O-Succinyl macrolactin A	Rum	1.85269	High
pos_13000	Nb-Lignoceroyltryptamine	Rum	1.57763	High
pos_13113	L-Oleandrosyl-oleandolide	Rum	1.99182	High
pos_1314	Pancopride	Rum	1.68279	High
pos_1316	Grenoblone	Rum	1.80408	High
pos_13219	Geranyl-hydroxybenzoate	Rum	1.2183	High
pos_13221	2-cis-abscisate	Rum	1.43936	High
pos_13226	Hexanoylglutamine	Rum	1.34714	High
pos_13233	Panduratin A	Rum	1.36948	High
pos_1324	CDP-DG(20:2(11Z,14Z)/TXB2)	Rum	1.62184	High
pos_13272	(8S,9R,11S,13S,14S,17S)-13-Methyl-11-[4-[5-(4,4,5,5,5-pentafluoropentylsulfonyl)pentoxy]phenyl]-6,7,8,9,11,12,14,15,16,17-decahydrocyclopenta[a]phenanthrene-3,17-diol	Rum	2.25631	High
pos_13313	2,3-Dihydroxy-p-cumate	Rum	1.295	High
pos_1334	DG(2:0/PGJ2/0:0)	Rum	1.80851	High
pos_13391	Dehydroisocoproporphyrin	Rum	1.27683	High
pos_13408	Prolyl-Gamma-glutamate	Rum	2.17014	High
pos_1341	PA(2:0/PGE2)	Rum	1.57804	High
pos_13415	Arginylserine	Rum	1.94777	High
pos_13420	Falecalcitriol	Rum	1.43528	High
pos_13477	2'-Dehydrokanamycin A	Rum	1.93413	High
pos_13486	Ser Trp Phe Trp	Rum	1.86297	High
pos_13527	CDP-DG(i-12:0/18:1(12Z)-2OH(9,10))	Rum	1.43723	High
pos_13571	Gluten exorphin B5	Rum	1.29584	High
pos_13589	Indole-3-ethanol	Rum	1.55594	High
pos_13600	PE(22:2(13Z,16Z)/P-18:1(11Z))	Rum	1.71285	High
pos_13608	PS(16:0/24:1(15Z))	Rum	2.6008	High
pos_13839	Triterpenoid	Rum	1.27004	High
pos_13882	Dicyclohexyl disulfide	Rum	1.82965	High
pos_13884	6-Deoxypenciclovir	Rum	1.73221	High
pos_13887	4-Amino-1-[(2R,5R)-5-(hydroxymethyl)-4-sulfanyloxolan-2-yl]pyrimidin-2-one	Rum	1.94009	High
pos_13888	Sinapyl alcohol	Rum	1.95361	High
pos_13903	Chidamide	Rum	1.20042	High
pos_13904	Fludrocortisone	Rum	1.31993	High
pos_13906	4-(1-Isopropyl-2-methyl-1H-imidazol-5-yl)-N-(4-(methylsulfonyl)phenyl)pyrimidin-2-amine	Rum	1.30709	High
pos_13908	2-[(4-Hydroxycyclohexyl)amino]-4-(3,6,6-trimethyl-4-oxo-5,7-dihydroindazol-1-yl)benzamide	Rum	1.38664	High
pos_13909	7,8-Dihydrovomifoliol 9-[apiosyl-(1->6)-glucoside]	Rum	1.43423	High
pos_13925	N-Desmethyl Topotecan	Rum	1.33637	High
pos_13978	Prolyl-Histidine	Rum	2.31503	High
pos_14031	PC(16:0/PGF1alpha)	Rum	1.22154	High
pos_14044	7',8'-Dihydro-8'-hydroxyreticulataxanthin	Rum	1.45311	High
pos_14048	Capsicum annuum Fluorescent chlorophyll catabolite	Rum	1.31299	High
pos_14050	Glu Trp Trp Phe	Rum	1.91286	High
pos_14064	Fenleuton	Rum	1.38511	High
pos_14070	beta-Citraurol	Rum	1.4406	High
pos_14074	Pro Asp Leu Tyr	Rum	1.74473	High
pos_14101	Anhwiedelphinine	Rum	2.13186	High
pos_14118	DG(20:0/LTE4/0:0)	Rum	2.6814	High
pos_1424	3-Hydroxydodecanedioic acid	Rum	1.26671	High
pos_14290	CDP-DG(16:1(9Z)/6 keto-PGF1alpha)	Rum	1.68379	High
pos_14295	Entacapone	Rum	1.62764	High
pos_14296	Deoxyloganic acid	Rum	1.65555	High
pos_14320	N-Methylporphyroxine	Rum	1.67967	High
pos_14321	Spinoflavanone A	Rum	1.68669	High
pos_14322	Glycyl-histidyl-arginyl-proline	Rum	1.67346	High
pos_14323	Bipindogulomethyloside	Rum	1.55506	High
pos_14332	PIP(22:2(13Z,16Z)/PGF2alpha)	Rum	1.72454	High
pos_14334	CDP-DG(6 keto-PGF1alpha/16:0)	Rum	1.84318	High
pos_14335	CDP-DG(5-iso PGF2VI/22:6(4Z,7Z,10Z,13Z,16Z,19Z))	Rum	1.6855	High
pos_14345	2H-Benzo[F]isoindole-1-carbonitrile	Rum	1.66117	High
pos_14351	Fluorofenidone	Rum	1.61274	High
pos_14359	(2S,2'S)-Pyrosaccharopine	Rum	1.47456	High
pos_14380	Morphine	Rum	1.42836	High
pos_14381	6-Deoxydihydrokalafungin	Rum	1.76545	High
pos_14384	Isopenicillin N	Rum	1.68009	High
pos_14385	6-[4-(4-carboxy-2-hydroxybutyl)-2-hydroxyphenoxy]-3,4,5-trihydroxyoxane-2-carboxylic acid	Rum	1.62221	High
pos_14386	Hastatoside	Rum	1.66184	High
pos_1444	tetrazinone	Rum	1.31632	High
pos_1445	2,5-Dihydro-4,5-dimethyl-2-(1-methylpropyl)thiazole	Rum	1.34128	High
pos_1499	Diethyl sulfate	Rum	1.35626	High
pos_1539	Haplophytine	Rum	1.89644	High
pos_1566	PG(i-24:0/18:3(10,12,15)-OH(9))	Rum	2.05559	High
pos_1583	PE(22:4(7Z,10Z,13Z,16Z)/P-18:0)	Rum	1.30572	High
pos_1657	Armillane	Rum	1.27585	High
pos_1663	PG(18:3(6Z,9Z,12Z)/0:0)	Rum	2.1095	High
pos_1673	PE(18:0/22:4(7Z,10Z,13Z,16Z))	Rum	1.74998	High
pos_1700	PS(22:1(13Z)/16:1(9Z))	Rum	1.75717	High
pos_1716	8-Hydroxyondansetron	Rum	2.78995	High
pos_1724	CE(LTE4)	Rum	1.60766	High
pos_1757	Palmitic acid	Rum	1.53134	High
pos_1810	alpha-Linolenic acid	Rum	1.21345	High
pos_1813	Cholesterol	Rum	1.49163	High
pos_1818	Demethylphosphinothricin	Rum	1.39907	High
pos_1821	Antroquinonol	Rum	1.41485	High
pos_1847	Proliferin	Rum	1.25627	High
pos_1894	trans-2-Octenal	Rum	1.46049	High
pos_1897	Santene	Rum	1.75094	High
pos_1899	cis-2,8-Menthadien-2-ol	Rum	1.47028	High
pos_1900	3,5,5-Trimethyl-2-cyclohexen-1-one	Rum	1.6919	High
pos_1902	Dihydrojasmone	Rum	1.74777	High
pos_1903	Cystophorene	Rum	1.95631	High
pos_1905	Hexyl 2-methyl-4-pentenoate	Rum	1.81461	High
pos_1907	5-Doxyl	Rum	1.89051	High
pos_1909	3R,4S-epoxy-6Z,9Z-heptadecadiene	Rum	1.2961	High
pos_1918	QH(2)	Rum	1.32718	High
pos_1922	2-Pentylfuran	Rum	1.88321	High
pos_1959	Withaperuvin H	Rum	2.27863	High
pos_1964	Cotinine glucuronide	Rum	1.68692	High
pos_1968	Bethanidine	Rum	1.42812	High
pos_2010	Captopril-cysteine disulfide	Rum	1.23966	High
pos_2073	(8R,9S,10S,13S,14S,17R)-16-Fluoro-17-hydroxy-10,13-dimethyl-1,2,4,5,6,7,8,9,11,12,14,15,16,17-tetradecahydrocyclopenta[a]phenanthren-3-one	Rum	1.70439	High
pos_2105	n-formimidoyl-glutamic acid	Rum	1.36957	High
pos_2106	butenoylcarnitine	Rum	1.38455	High
pos_2121	4-Imidazolone-5-propanoate	Rum	1.37773	High
pos_2164	Val Leu Gly	Rum	1.30754	High
pos_2240	5-Chloro-2-hydroxy-p-benzoquinone	Rum	1.59872	High
pos_2316	3-Phospho-D-glycerate	Rum	1.22569	High
pos_2496	L-Arabinono-1,4-lactone	Rum	1.37392	High
pos_2530	L-quinate	Rum	1.42067	High
pos_2546	Cyclohexa-1,2,4,5-tetraene	Rum	1.22835	High
pos_2562	O-Desmethyldiltiazem	Rum	1.55087	High
pos_3047	dTMP	Rum	1.60917	High
pos_3392	Indoxyl	Rum	1.80598	High
pos_3395	(1R,2S)-Naphthalene 1,2-oxide	Rum	1.96627	High
pos_3399	5-Hydroxy-L-tryptophan	Rum	1.70844	High
pos_3548	(-)-Fumigaclavine B	Rum	2.99093	High
pos_3605	xi-5-Hydroxydodecanoic acid	Rum	2.99659	High
pos_3691	Cerulenin	Rum	1.70439	High
pos_3953	N-[(7,8-Dihydropterin-6-yl)methyl]-4-(beta-D-ribofuranosyl)aniline 5'-phosphate	Rum	2.80467	High
pos_4427	3-[(1E,4R)-4-Hydroxycyclohex-2-en-1-ylidene]-2-oxopropanoate	Rum	1.42497	High
pos_4577	2-Hydroxybenzaldehyde oxime	Rum	1.6115	High
pos_4821	Abscisate	Rum	2.23091	High
pos_4823	5'-Phosphoribosylglycinamide	Rum	1.36867	High
pos_5225	Astin I	Rum	1.65092	High
pos_539	Lactulose	Rum	2.303	High
pos_5397	Lysyl-Lysine	Rum	3.01442	High
pos_541	Cephamycin C	Rum	2.30613	High
pos_5450	LYNESTRENOL	Rum	3.00953	High
pos_5702	1-(5'-Phosphoribosyl)-5-amino-4-imidazolecarboxamide	Rum	2.76183	High
pos_5900	TETRAHYDROURIDINE	Rum	2.62623	High
pos_6114	6-Methoxypterocarpin	Rum	1.44995	High
pos_644	Zidovudine monophosphate	Rum	1.8909	High
pos_6452	3-Hydroxy-2-methylpyridine-5-carboxylate	Rum	1.75693	High
pos_6453	Creatinine bicarbonate	Rum	1.85	High
pos_6454	2-(Hydroxymethyl)-3-(acetamidomethylene)succinate	Rum	1.96109	High
pos_6793	(4S,8R)-8,9-Dihydroxy-p-menth-1(6)-en-2-one	Rum	1.26043	High
pos_7042	12-Hydroxydodecanoic acid	Rum	1.51878	High
pos_717	D-Galactaro-1,5-lactone	Rum	2.35156	High
pos_719	N6,N6,N6-Trimethyl-L-lysine	Rum	1.80895	High
pos_7429	Chitobiose	Rum	1.9094	High
pos_7455	2,4(1H,3H)-Pyrimidinedione, 5-fluoro-1-(tetrahydro-2-furanyl)-, (R)-	Rum	1.36591	High
pos_7528	Trihydroxystearic acid	Rum	1.24819	High
pos_7637	2'-C-Methylcytidine	Rum	1.66884	High
pos_7720	5-(3',4',5'-Trihydroxyphenyl)-gamma-valerolactone-3'-O-glucuronide	Rum	1.85	High
pos_7820	2-Hydroxycampholonic acid	Rum	1.27292	High
pos_7987	L-Dopachrome	Rum	1.9812	High
pos_7988	6-(Hydroxymethyl)-2,4(1H,3H)-pteridinedione	Rum	2.05771	High
pos_8052	1-O-alpha-D-Glucopyranosyl-D-mannitol	Rum	1.20097	High
pos_810	5''-Phosphoribosylparomamine	Rum	2.04854	High
pos_8182	Succinylaminoimidazole carboxamide riboside	Rum	1.6977	High
pos_8199	2-Indanone	Rum	2.00517	High
pos_8358	3,4-Dihydroxyphenylethanol-4-diglucoside	Rum	1.23354	High
pos_8551	trans-2-Enoyl-OPC4-CoA	Rum	1.41234	High
pos_8750	Sesaminol glucoside	Rum	1.46248	High
pos_8888	Bisacumol	Rum	1.31202	High
pos_8890	3-(L-Menthoxy)-2-methylpropane-1,2-diol	Rum	1.6341	High
pos_8933	Xanthotoxol glucoside	Rum	1.58374	High
pos_8948	2-Thiouracil	Rum	1.81443	High
pos_8953	Cys Asp Glu Met	Rum	1.73712	High
pos_896	1-Ethyl-2-benzimidazolinone	Rum	2.2387	High
pos_8981	Bacteriochlorophyllide b	Rum	1.23113	High
pos_9006	Liquiritigenin 4'-[3-acetylapiosyl-(1->2)-glucoside]	Rum	1.64047	High
pos_9074	Deoxyinosine	Rum	1.84302	High
pos_9079	4-Nitrophenyl beta-D-glucopyranosiduronic acid	Rum	1.6908	High
pos_9127	Kaempferol 3-O-rhamnosyl-rutinoside	Rum	1.82466	High
pos_9135	Bryaquinone	Rum	1.70317	High
pos_9146	4-(4-Methylpiperazin-1-yl)-7-(trifluoromethyl)pyrrolo[1,2-a]quinoxaline	Rum	1.39921	High
pos_9150	Hydroxyrubicin	Rum	1.3945	High
pos_9161	1,2-Dihydroisoquinoline	Rum	1.76984	High
pos_9162	3-Dehydroshikimate	Rum	1.73886	High
pos_9167	9-Deazaguanine	Rum	2.2045	High
pos_9204	Linarin	Rum	1.47063	High
pos_9218	Cyclocalopin D	Rum	1.7188	High
pos_9224	3-Isopropenylpentanedioic acid	Rum	1.47823	High
pos_9241	Apimaysin	Rum	1.5271	High
pos_9259	2-Hydroxypropyl octanoate	Rum	1.36198	High
pos_9275	Kaempferol 3-(2''-rhamnosylrutinoside)	Rum	2.15262	High
pos_9309	gamma-Glutamyldopa	Rum	1.37628	High
pos_9363	Dihydroferulic acid	Rum	1.45903	High
pos_9395	Maysin 3'-methyl ether	Rum	1.33647	High
pos_9516	SN38 glucuronide	Rum	2.00007	High
pos_9550	3-Fucosyllactose	Rum	1.40033	High
pos_9579	7-O-(2,6-Dideoxy-2-fluoro-alpha-L-talopyranosyl)adriamycinone-14-O-hemipimelate	Rum	2.31095	High
pos_9603	Piperenol A triacetate	Rum	1.28895	High
pos_9622	3'-Sialyllactosamine	Rum	1.34624	High
pos_9708	Kaempferol 3-(3'',6''-diacetyl-2'',4''-di-p-coumaroylrhamnoside)	Rum	1.26736	High
pos_9712	Biflorin	Rum	2.10473	High
pos_9715	2-[(2-Aminoethylcarbamoyl)methyl]-2-hydroxybutanedioate	Rum	1.51337	High
pos_9716	Derriscannoside A	Rum	1.40099	High
pos_9733	alpha-1,5-L-Arabinotetraose	Rum	2.68943	High
pos_9769	17-beta-estradiol 3-sulfate-17-(beta-D-glucuronide)	Rum	2.65749	High
pos_9796	Myristic acid	Rum	1.55461	High
pos_9814	Pentadecanoyl-EA	Rum	1.80352	High
pos_9830	3,4-Dimethyl-5-pentyl-2-furantridecanoic acid	Rum	1.72092	High
pos_9836	Diethanolamine	Rum	1.68967	High
pos_9894	N-Acetyl-L-glutamate	Rum	1.80717	High
pos_9992	1,5-Diferuloylquinic acid	Rum	2.33034	High
neg_10022	2,6-Cyclolycopene-1,5-diol	Ret	1.72862	High
neg_10027	TG(22:5(7Z,10Z,13Z,16Z,19Z)/20:5(5Z,8Z,11Z,14Z,17Z)/22:6(4Z,7Z,10Z,13Z,16Z,19Z))	Ret	1.74881	High
neg_10097	PA(24:0/PGJ2)	Ret	1.38722	High
neg_10117	Erucic acid	Ret	1.32999	High
neg_10213	DG(PGE2/15:0/0:0)	Ret	1.28703	High
neg_10218	10-Hydroxyundecanoylcarnitine	Ret	1.23875	High
neg_1022	Hydroxypyruvic acid	Ret	1.5682	High
neg_10246	DG(22:2(13Z,16Z)/20:4(5Z,8Z,11Z,14Z)/0:0)	Ret	1.85849	High
neg_10248	Undecylprodigiosin	Ret	1.73138	High
neg_10270	Feruloylagmatine	Ret	1.19792	High
neg_10277	Flavidulol D	Ret	2.38809	High
neg_10308	Sandosapogenol	Ret	1.6668	High
neg_10312	Brassica napus non-fluorescent chlorophyll catabolite 3	Ret	1.40409	High
neg_10399	DG(15:0/20:4(5Z,8Z,11Z,14Z)-OH(20)/0:0)	Ret	1.32604	High
neg_10400	DG(20:3(8Z,11Z,14Z)-2OH(5,6)/18:0/0:0)	Ret	1.50613	High
neg_10407	Flavidulol C	Ret	1.21443	High
neg_10419	cis-9,10-Epoxystearic acid	Ret	1.20192	High
neg_10423	vamorolone	Ret	1.73034	High
neg_10440	6,8-Heptacosanedione	Ret	2.24106	High
neg_10447	DG(10:0/20:4(5E,8Z,12Z,14Z)-OH(11R)/0:0)	Ret	1.65144	High
neg_10448	6,8a-Seco-6,8a-deoxy-5-oxoavermectin ''1b'' aglycone	Ret	1.26553	High
neg_10456	aclacinomycin S	Ret	1.80589	High
neg_10499	TG(18:0/20:1(11Z)/22:5(4Z,7Z,10Z,13Z,16Z))	Ret	1.40599	High
neg_10511	Acetylsalvipisone	Ret	1.42487	High
neg_1053	5-amino-6-(5-phospho-D-ribosylamino)uracil	Ret	1.28777	High
neg_1054	Glucotropaeolin	Ret	1.3259	High
neg_10552	DG(PGE2/13:0/0:0)	Ret	1.35005	High
neg_10579	DG(19:0/PGF1alpha/0:0)	Ret	1.74138	High
neg_10590	6-Methylprednisone	Ret	2.3591	High
neg_10626	Frangulanine	Ret	1.52488	High
neg_10640	DG(15:0/0:0/22:2n6)	Ret	1.2914	High
neg_10654	(R)-N-(2-(1H-Indol-3-yl)-1-(4-(4-methoxybenzyl)-5-phenethyl-4H-1,2,4-triazol-3-yl)ethyl)-2-aminoacetamide	Ret	1.34687	High
neg_10675	Withaperuvin D	Ret	1.37028	High
neg_10680	MG(0:0/21:0/0:0)	Ret	1.3003	High
neg_10682	Glyceryl lactooleate	Ret	1.75326	High
neg_10683	Endoxifen O-glucuronide	Ret	1.57046	High
neg_10699	2-Cyclohexen-1-one, 3-(15-hydroxypentadecyl)-2,4,4-trimethyl-	Ret	1.22674	High
neg_10709	DL-2-hydroxy stearic acid	Ret	1.60765	High
neg_10713	Tetrahydropersin	Ret	1.4937	High
neg_1072	CDP-glycerol	Ret	2.47997	High
neg_10762	16-Hydroxypalmitate	Ret	1.3892	High
neg_10765	Octadecanoic acid	Ret	1.35484	High
neg_10769	12-Oxo-2,3-dinor-10,15-phytodienoic acid	Ret	1.70594	High
neg_10773	Levetiracetam	Ret	1.69862	High
neg_10779	(R)-3,4-Dihydro-2-(4,8,12-trimethyl-3,7,11-tridecatrienyl)-2H-1-benzopyran-6-ol	Ret	1.75234	High
neg_10780	Docosanal	Ret	2.7167	High
neg_10783	Linsidomine	Ret	1.36986	High
neg_1080	ADP	Ret	2.50288	High
neg_10804	(R)-14-Methyloxacyclotetradecan-2-one	Ret	2.33311	High
neg_10808	Eicosyl ferulate	Ret	2.31403	High
neg_10816	Jurubine	Ret	1.50497	High
neg_10817	Hebevinoside IV	Ret	1.59995	High
neg_10820	2-Octaprenyl-6-hydroxyphenol	Ret	1.88433	High
neg_10823	1,2,3-Trioxolane	Ret	1.81452	High
neg_1087	6-Formylumbelliferone	Ret	1.28845	High
neg_10920	9-Hydroxy-4-(3,7-dimethyl-2,6-octadienyloxy)-psoralen	Ret	2.192	High
neg_10943	demethylphylloquinol	Ret	1.32269	High
neg_10968	Capsianoside II	Ret	1.38658	High
neg_10969	Soyasaponin bg	Ret	1.62668	High
neg_10990	PA(22:6(4Z,7Z,11E,13Z,15E,19Z)-2OH(10S,17)/2:0)	Ret	1.82802	High
neg_10995	4-Hydroxydebrisoquine	Ret	1.56021	High
neg_10996	Erythrocentaurin	Ret	1.67425	High
neg_11000	NORETHINDRONE ACETATE	Ret	1.62425	High
neg_11005	Dextrorphan O-glucuronide	Ret	1.3059	High
neg_11006	TG(8:0/8:0/i-12:0)	Ret	1.55788	High
neg_11007	TG(8:0/12:0/10:0)	Ret	1.22218	High
neg_11008	TG(8:0/8:0/16:0)	Ret	1.70383	High
neg_11012	Ethyl hydrogen sulfate	Ret	1.74198	High
neg_1102	Eujambin	Ret	1.59668	High
neg_11022	20-Tetracosene-1,18-diol	Ret	1.31161	High
neg_1108	5-hydroxy-2-oxo-4-ureido-2,5-dihydro-1H imidazole-5-carboxylate	Ret	2.51438	High
neg_1113	Molybdopterin precursor Z	Ret	2.19994	High
neg_1133	L-Threoneopterin	Ret	1.78809	High
neg_1139	(6'-Hydroxy-3-oxospiro[2-benzofuran-1,9'-xanthene]-3'-yl) acetate	Ret	1.75382	High
neg_1252	Erythrono-1,4-lactone	Ret	1.9569	High
neg_1254	Trans-4-Hydroxy-L-proline	Ret	1.25099	High
neg_1269	Ethen-1,1-diyl	Ret	1.83741	High
neg_1320	D-Glycerate	Ret	1.28896	High
neg_1451	2-(Hydroxymethyl)-4-oxobutanoate	Ret	2.14589	High
neg_1623	cis-4-Decenol	Ret	1.39966	High
neg_1634	DG(20:3(6,8,11)-OH(5)/18:0/0:0)	Ret	2.27465	High
neg_1650	DG(14:0/0:0/PGF2alpha)	Ret	1.50519	High
neg_1664	Beta-Casomorphin-5	Ret	1.82133	High
neg_1677	3-hydroxypristanic acid	Ret	1.64877	High
neg_1695	(S)-Edulinine	Ret	1.44581	High
neg_1708	DG(2:0/PGE2/0:0)	Ret	1.65677	High
neg_1724	11-Deoxycortisol	Ret	2.07305	High
neg_1726	16-phenoxy tetranor Prostaglandin A2	Ret	2.00931	High
neg_1727	Fluocortolone	Ret	1.97434	High
neg_1735	Ciraparantag	Ret	1.49605	High
neg_1758	Crithmumdiol	Ret	1.44909	High
neg_1759	N-Arachidonoyl Serine	Ret	1.68128	High
neg_1782	Paromamine	Ret	1.49344	High
neg_1798	Hexoprenaline	Ret	1.58405	High
neg_1802	Reboxetine	Ret	1.47058	High
neg_1817	(+)-Pinoresinol	Ret	1.58057	High
neg_1835	MG(0:0/22:1(13Z)/0:0)	Ret	1.19994	High
neg_1845	6-Hydroxy-4-heneicosanone	Ret	1.7028	High
neg_1854	Capsianoside I	Ret	1.57693	High
neg_1868	(8'R)-Neochrome	Ret	1.59174	High
neg_1878	DG(13:0/PGE2/0:0)	Ret	1.55643	High
neg_1897	3beta-Hydroxy-4beta,14alpha-dimethyl-9beta,19-cyclo-5alpha-ergost-24(24(1))-en-4alpha-carboxylate	Ret	1.70189	High
neg_1916	10-Acetoxy-8-heptadecene-4,6-diyn-3-ol	Ret	1.70954	High
neg_1923	20-HETE-d6	Ret	1.77834	High
neg_1933	(8S,9S,10R,11S,13S,14S,17S)-11,17-Dihydroxy-10,13-dimethyl-17-prop-1-ynyl-9,11,12,14,15,16-hexahydro-8H-cyclopenta[a]phenanthren-3-one	Ret	1.87884	High
neg_1934	19,20-DiHDPA	Ret	1.93802	High
neg_1936	3beta,5beta-Ketodiol	Ret	1.40249	High
neg_1947	N-Arachidonoyl Arginine	Ret	1.78916	High
neg_1948	Cadabicine methyl ether	Ret	1.88579	High
neg_1954	Tetracosyl ferulate	Ret	1.41324	High
neg_1957	Cer(d16:1/PGE2)	Ret	1.85404	High
neg_1964	DG(17:0/20:4(8Z,11Z,14Z,17Z)-2OH(5S,6R)/0:0)	Ret	1.76627	High
neg_1989	Dimethyl sulfoxide	Ret	1.92912	High
neg_1991	1-O-Octadecyl-sn-glyceryl-3-phosphorylcholine	Ret	1.39369	High
neg_2004	DG(15:0/18:2(9Z,12Z)/0:0)	Ret	1.8369	High
neg_2005	DG(20:5(7Z,9Z,11E,13E,17Z)-3OH(5,6,15)/21:0/0:0)	Ret	1.25808	High
neg_2017	4,5-Dihydro-4-((1-piperazinyl)acetyl)-7-(3-(trifluoromethyl)phenyl)pyrazolo(1,5-a)pyrimidine-3-carbonitrile	Ret	1.8107	High
neg_2023	Digoxigenin bisdigitoxoside	Ret	1.2022	High
neg_2036	Annoglaxin	Ret	1.3026	High
neg_2047	Hexacosanoic acid	Ret	1.40792	High
neg_2048	DG(i-14:0/20:4(8Z,11Z,14Z,17Z)-2OH(5S,6R)/0:0)	Ret	1.23578	High
neg_2068	7alpha-Hydroxycampesterol	Ret	1.88732	High
neg_2071	1-O-Isopentyl-3-O-octadec-2-enoyl glycerol	Ret	1.31546	High
neg_2072	N-Nervonoyl Glutamine	Ret	1.54631	High
neg_2083	Cladosporin	Ret	1.26415	High
neg_2097	(Z)-7-[(1R,3S,4S,5R)-3-[(E,3R)-3-Hydroxyoct-1-enyl]-6-thiabicyclo[3.1.1]heptan-4-yl]hept-5-enoic acid	Ret	1.51656	High
neg_2104	Cer(d18:1/18:1(9Z))	Ret	2.4903	High
neg_2105	DG(15:0/0:0/PGE1)	Ret	1.45842	High
neg_2113	DG(19:0/6 keto-PGF1alpha/0:0)	Ret	1.86261	High
neg_2117	21-hydroxy-heneicosanoic acid	Ret	1.56729	High
neg_2121	N-Linoleoyl Threonine	Ret	1.75781	High
neg_2123	Juvenile hormone III acid	Ret	1.35549	High
neg_2125	Mosin C	Ret	1.36638	High
neg_2127	24-Hydroxytetracosanoic acid	Ret	1.35344	High
neg_2138	Heteroxanthin	Ret	1.98904	High
neg_2141	Posatirelin	Ret	1.54899	High
neg_2142	Cer(d20:1/6 keto-PGF1alpha)	Ret	1.27237	High
neg_2193	Cer(d18:1/12:0)	Ret	1.20435	High
neg_2212	Oleandolide	Ret	1.94136	High
neg_2213	Momordicinin	Ret	1.67384	High
neg_2239	3-hydroxyropivacaine	Ret	1.48872	High
neg_2244	Pyrrole-2,3,5-tricarboxylic acid	Ret	1.72031	High
neg_2248	N-Stearoyl Tryptophan	Ret	1.72245	High
neg_2253	7-Pentacosanone	Ret	1.61972	High
neg_2262	Acidissiminin	Ret	1.31727	High
neg_2273	Muricatenol	Ret	1.19941	High
neg_2276	Icosadienoic acid	Ret	1.19867	High
neg_2449	PI(16:1(9Z)/TXB2)	Ret	1.27813	High
neg_2450	PI(16:0/6 keto-PGF1alpha)	Ret	1.66857	High
neg_2599	L-3,4-Dihydroxybutan-2-one 4-phosphate	Ret	1.58992	High
neg_2726	2'-Deoxy-5-hydroxymethylcytidine-5'-triphosphate	Ret	1.60944	High
neg_2728	Ethyl methylphosphonofluoridate	Ret	1.38932	High
neg_2742	3'-thiacytidine	Ret	1.84897	High
neg_2751	C.I. Food Red 1	Ret	1.4643	High
neg_2752	2',3'-Dideoxythymidine triphosphate	Ret	1.65307	High
neg_2758	UDP-2,3-diacetamido-2,3-dideoxy-alpha-D-glucuronate	Ret	1.52773	High
neg_2771	4-Acetamido-4'-isothiocyanostilbene-2,2'-disulfonic acid	Ret	1.69194	High
neg_2773	Formamidopyrimidine nucleoside triphosphate	Ret	1.61464	High
neg_2775	Tiazofurin adenine dinucleotide	Ret	1.30463	High
neg_2853	5-Acetylamino-6-amino-3-methyluracil	Ret	1.5711	High
neg_2857	2,3-Dihydroxybenzoic acid	Ret	2.55555	High
neg_2915	Patulin	Ret	1.83764	High
neg_3053	(R)-Mevalonate	Ret	1.60003	High
neg_3055	Phthalic anhydride	Ret	1.6473	High
neg_3113	6-Methylmercaptopurine	Ret	1.71417	High
neg_3130	4,7-Dihydroxy-2H-1-benzopyran-2-one	Ret	1.83909	High
neg_3211	Phosphate	Ret	1.23802	High
neg_3213	p-Coumaroyl glycolic acid	Ret	1.9524	High
neg_3232	4-Hydroxybenzoic acid	Ret	1.24059	High
neg_3417	4-Hydroxybenzaldehyde	Ret	1.73473	High
neg_3617	2-Phenyl-2-butenal	Ret	1.29953	High
neg_3621	1-Hydroxy-2-naphthaldehyde	Ret	1.66194	High
neg_3654	Ceftobiprole	Ret	2.03231	High
neg_3682	4-Hydroxystyrene	Ret	1.42579	High
neg_3694	2-Hydroxy-2-ethylsuccinic acid	Ret	1.54089	High
neg_3777	Taraxacoside	Ret	1.93352	High
neg_3846	Monomethyl glutaric acid	Ret	1.88431	High
neg_3866	N-[1-(2-Cyclopropylethyl)-6-fluoro-4-hydroxy-2-oxo-1,2-dihydroquinoline-3-carbonyl]glycine	Ret	1.57378	High
neg_4014	5-Hydroxyconiferaldehyde	Ret	1.26333	High
neg_4225	1-Fluoro-3-(2-methylphenyl)uracil	Ret	1.21697	High
neg_4273	S-(2-carboxypropyl)-Cysteamine	Ret	1.57864	High
neg_4394	6-Fluoromevalonate	Ret	1.39636	High
neg_4415	ESCULETIN	Ret	1.53574	High
neg_446	2-Oxo-3-hydroxy-4-phosphobutanoate	Ret	1.56744	High
neg_4697	1H-Indene-1,2(3H)-dione	Ret	1.48741	High
neg_4698	2-Oxoindole-3-acetate	Ret	1.49707	High
neg_4772	2-Cyano-3-[3-ethoxy-4-hydroxy-5-[(phenylthio)methyl]phenyl]-2-propenamide	Ret	1.99391	High
neg_4825	2-n-Propyl-4-oxopentanoic acid	Ret	1.42084	High
neg_4870	Galangin 7-rhamnoside	Ret	1.2383	High
neg_4897	5-Methoxyindoleacetate	Ret	1.50318	High
neg_4898	2H-Dibenz[b,f]azepin-2-one	Ret	1.52234	High
neg_4906	Isochorismate	Ret	1.50722	High
neg_4923	Vanillin	Ret	2.06351	High
neg_4930	Scutellarein 6-xyloside	Ret	1.41787	High
neg_4931	3,4-Dicaffeoyl-1,5-quinolactone	Ret	1.32681	High
neg_4965	Ethyl gallate 3-glucuronide	Ret	1.42168	High
neg_5005	4-Nitrophenol	Ret	1.44363	High
neg_5205	Biochanin a 7-sulfate	Ret	1.71664	High
neg_5263	1,4-Benzothiazine-O-quinonimine	Ret	1.19841	High
neg_5329	purpurogallin	Ret	1.67841	High
neg_5386	2-(5'-Methylthio)pentylmalic acid	Ret	1.43607	High
neg_5397	Isatoribine	Ret	1.79536	High
neg_5415	4-(beta-D-Ribofuranosyl)phenol 5'-phosphate	Ret	1.28327	High
neg_5423	1,2-Dihydronaphthalene	Ret	2.31959	High
neg_5424	2-ISOPRENYL-3-HYDROXY-5-METHYL-a-PYRONE	Ret	2.31427	High
neg_5458	Dhurrin	Ret	2.01664	High
neg_5506	(4R,5S)-4,5,6-Trihydroxy-2,3-dioxohexanoate	Ret	1.90137	High
neg_5631	Kaempferol 3-O-arabinoside	Ret	1.40765	High
neg_5673	2-Ethyl-4-(2-furanyl)-2-propenal	Ret	1.33911	High
neg_5676	Farnisin	Ret	1.52127	High
neg_5707	Naphazoline	Ret	1.70233	High
neg_5763	COUMARINIC ACID METHYL ETHER	Ret	2.14167	High
neg_5798	Senkyunolide N	Ret	1.46833	High
neg_5884	Butyrolactone derivative	Ret	1.26367	High
neg_6018	Difluorodeoxyuridine	Ret	1.60424	High
neg_6020	3-b-Galactopyranosyl glucose	Ret	1.29631	High
neg_6064	(3E)-3-[(1R,5R,6S)-5-Hydroxy-7-oxabicyclo[4.1.0]heptan-2-ylidene]-2-oxopropanoate	Ret	1.39521	High
neg_6079	1,8-Menthadien-2-ol	Ret	1.52243	High
neg_6081	Undecanedioic acid	Ret	1.57119	High
neg_6098	5-Heptyltetrahydro-2-oxo-3-furancarboxylic acid	Ret	1.46114	High
neg_6246	Anhydropisatin	Ret	1.51902	High
neg_6254	Radicinin	Ret	1.30259	High
neg_6269	5-(Phenylethynyl)furan-2-carboxylic acid	Ret	1.47214	High
neg_6294	Phenolphthalein	Ret	1.55114	High
neg_6322	N-Undecanoylglycine	Ret	1.52484	High
neg_6413	Taurine glutamate	Ret	1.36609	High
neg_6414	Islatravir	Ret	1.51235	High
neg_6494	4-hydroxybenzoate	Ret	1.52468	High
neg_6533	Talaromycin A	Ret	1.25656	High
neg_6545	xi-7-Hydroxyhexadecanedioic acid	Ret	1.82665	High
neg_6555	2-n-Propyl-4-pentenoic acid	Ret	2.11797	High
neg_6620	Aflatoxin Q1	Ret	1.45073	High
neg_663	Methylarsonite	Ret	1.89299	High
neg_6636	Dodecanedioic acid	Ret	1.85212	High
neg_6638	Nefiracetam	Ret	1.6972	High
neg_6641	Isopentenyl phosphate	Ret	1.68013	High
neg_6652	Furagin	Ret	1.27292	High
neg_6665	Ptelatoside A	Ret	1.24725	High
neg_6774	13,14-dihydro-15-keto-tetranor PGF1β	Ret	1.52917	High
neg_6788	Tetracenomycin B3	Ret	1.6063	High
neg_6825	Stercurensin	Ret	1.72151	High
neg_7027	2,3-Dehydrosilychristin	Ret	1.44504	High
neg_7040	2-Deoxy-scyllo-inosose	Ret	1.43504	High
neg_7114	Noreugenin	Ret	1.4777	High
neg_7127	4,5-Dihydrovomifoliol	Ret	2.07491	High
neg_7129	1,11-Undecanedicarboxylic acid	Ret	2.15319	High
neg_7136	3,5,5-Trimethyl-2-cyclopenten-1-one	Ret	1.29464	High
neg_7144	L-Targinine	Ret	1.20471	High
neg_7157	(1R,6R)-6-Hydroxy-2-succinylcyclohexa-2,4-diene-1-carboxylate	Ret	1.45812	High
neg_7225	2-octenoylglycine	Ret	2.58467	High
neg_7229	(2S,3S,4S,5R)-3,4,5-Trihydroxy-6-sulfooxyoxane-2-carboxylic acid	Ret	1.41585	High
neg_7256	Tetrahomomethionine	Ret	1.97918	High
neg_7257	α-CEHC	Ret	1.26618	High
neg_7308	Streptidine	Ret	1.23844	High
neg_7511	Epiacoronene	Ret	1.59876	High
neg_7521	Eremopetasinorol	Ret	1.55116	High
neg_7557	Microcystin LW	Ret	1.76978	High
neg_7582	Ethylene brassylate	Ret	1.79713	High
neg_7598	3-(1-Adamantyl)-6,7,8,9-tetrahydro-5H-[1,2,4]triazolo[4,3-a]azepine	Ret	1.56571	High
neg_7666	8-iso Prostaglandin E2-d4	Ret	1.37081	High
neg_7687	4-Hydroxy-2,2'-bipyrrole-5-carbaldehyde	Ret	1.67278	High
neg_7716	alpha-hydroxy myristic acid	Ret	1.4274	High
neg_7722	N-OMEGA-PROPYL-L-ARGININE	Ret	1.50468	High
neg_7796	Homoagmatine	Ret	1.69943	High
neg_7851	5-[(2R)-2-Aminopropyl]-2-hydroxybenzoic acid	Ret	1.78946	High
neg_7863	Etarotene	Ret	1.38792	High
neg_7880	9,10,13-Trihydroxystearic acid	Ret	1.77826	High
neg_7983	3,4-Dimethylpyrrolo[1,2-a]pyrazine	Ret	1.88497	High
neg_8079	10-Deoxymethymycin	Ret	1.52499	High
neg_8170	3''-Hydroxy-geranylhydroquinone	Ret	1.63961	High
neg_8175	Queuosine	Ret	2.71955	High
neg_8193	Alvimopan	Ret	1.57244	High
neg_8197	N-Lauroylglycine	Ret	1.68051	High
neg_8251	Hexadecanedioic acid	Ret	1.61545	High
neg_831	Pyrophosphate	Ret	1.26025	High
neg_8327	Tricyclohumuladiol	Ret	1.66715	High
neg_8355	Pregnanediol	Ret	1.34697	High
neg_8429	N-[2-(3,4-Dihydroxyphenyl)ethyl]icosa-5,8,11,14-tetraenamide	Ret	2.06764	High
neg_8513	12,15-Epoxy-13,14-dimethyleicosa-10,12,14-trienoic acid	Ret	1.29801	High
neg_8515	10,20-Dihydroxyeicosanoic acid	Ret	1.3885	High
neg_8528	1-octen-3-hydroperoxide	Ret	1.30869	High
neg_8580	16-hydroxy hexadecanoic acid	Ret	1.3447	High
neg_8583	STS-135	Ret	1.25013	High
neg_8616	24-Methylenecholestanol ferulate	Ret	1.46566	High
neg_8652	(±)-2-(1-Methylpropyl)-4,6-dinitrophenol	Ret	1.7022	High
neg_8680	6-isobutyl-4-hydroxy-2-pyrone	Ret	1.70863	High
neg_8681	CP 47,497-C8-homolog C-8-hydroxy metabolite	Ret	1.73302	High
neg_8694	Erythromycin D	Ret	1.7444	High
neg_8706	Cyclosquamosin G	Ret	1.65805	High
neg_878	Quinic acid	Ret	2.16461	High
neg_8845	(6E,8E)-4,6,8-Megastigmatriene	Ret	1.69838	High
neg_8848	Rhizocticin A	Ret	1.91693	High
neg_8884	Chloroxanthin	Ret	2.11051	High
neg_8919	PIP(18:2(9Z,12Z)/PGJ2)	Ret	2.02942	High
neg_8949	3-(1,1-Dimethylallyl)herniarin	Ret	1.25787	High
neg_9007	PS(14:0/18:2(9Z,11E)+=O(13))	Ret	1.28472	High
neg_9122	PE(20:2(11Z,14Z)/PGD1)	Ret	1.33244	High
neg_9159	3-hydroxy-tetradecanoic acid	Ret	1.78361	High
neg_9173	22-Hydroxydocosanoic acid	Ret	2.67694	High
neg_9181	N1,N12-Diacetylspermine	Ret	1.32522	High
neg_9192	5-Hydroxyhexadecanoic acid	Ret	1.67356	High
neg_9364	16-Hydroxyhexadecanoic acid	Ret	1.49445	High
neg_9402	11beta,17alpha,21-Trihydroxy-5beta-pregnane-3,20-dione	Ret	1.28118	High
neg_9428	Panaquinquecol 2	Ret	2.11239	High
neg_943	Taurine	Ret	2.17907	High
neg_9436	Diethylpropion	Ret	1.62159	High
neg_9462	Deoxycholylhistidine	Ret	2.21765	High
neg_9485	Flupentixol decanoate	Ret	1.19895	High
neg_9491	2-Tetradecanone	Ret	1.30399	High
neg_9529	Eicosadienic acid	Ret	2.40108	High
neg_9532	MG(i-17:0/0:0/0:0)	Ret	1.59538	High
neg_9588	PE(22:2(13Z,16Z)/24:0)	Ret	1.34802	High
neg_9599	Dienogest	Ret	1.64567	High
neg_9602	PIP(22:2(13Z,16Z)/20:4(7E,9E,11Z,13E)-3OH(5S,6R,15S))	Ret	2.25672	High
neg_9646	Nebramycin factor 4	Ret	1.58658	High
neg_9659	SM(d18:1/PGE2)	Ret	2.34015	High
neg_9668	Procurcumenol	Ret	1.29435	High
neg_9702	19-Epischolaricine	Ret	1.63618	High
neg_9714	Notoginsenoside T1	Ret	1.23689	High
neg_9733	n-methylsphingosine	Ret	1.27266	High
neg_9738	alpha-(4-Fluorophenyl)-4-(5-fluoro-2-pyrimidinyl)-1-piperazine butanol	Ret	2.08071	High
neg_9740	Ginsenoside Rh3	Ret	2.04953	High
neg_9752	Farnesylcysteine	Ret	1.67759	High
neg_9775	PS(24:1(15Z)/15:0)	Ret	1.79268	High
neg_9776	ROCCELLIC ACID	Ret	2.01542	High
neg_9808	Polystyrene sulfonate	Ret	1.63838	High
neg_9809	N-Undecylbenzenesulfonic acid	Ret	1.68889	High
neg_9819	C20915	Ret	1.45896	High
neg_9852	12(13)-EpOME-d	Ret	1.41402	High
neg_9882	DG(13:0/20:4(5Z,8Z,11Z,14Z)-OH(20)/0:0)	Ret	1.46156	High
neg_9902	Rhodinyl phenylacetate	Ret	1.31305	High
neg_9934	Almokalant	Ret	1.6017	High
neg_9959	5-hydroxypropafenone	Ret	1.64941	High
neg_9968	Cholylglycyltyrosine	Ret	1.65244	High
neg_9986	N,N-Diethyl-2-(2-(4-methoxyphenyl)-5,7-dimethylpyrazolo[1,5-a]pyrimidin-3-yl)acetamide	Ret	1.69228	High
pos_10045	Staphyloferrin B	Ret	1.864	High
pos_10180	Sabinene hydrate	Ret	1.40899	High
pos_10259	secologanin	Ret	1.86815	High
pos_10419	Tetradecanol	Ret	2.09317	High
pos_10420	Palmitaldehyde	Ret	2.00015	High
pos_10438	Pentadecanol	Ret	2.11722	High
pos_10466	11Z-Eicosenoic acid	Ret	1.72055	High
pos_10468	MG(19:0/0:0/0:0)	Ret	1.79622	High
pos_10472	6-deoxoteasterone	Ret	1.52922	High
pos_10623	14(15)-EET-d11	Ret	2.02555	High
pos_10654	Corchoroside B	Ret	2.43527	High
pos_10700	m-Xylene	Ret	1.24857	High
pos_10701	1,4-Ipomeadiol	Ret	1.83936	High
pos_10702	hydrocinnamic acid	Ret	1.81975	High
pos_10706	(3Z)-4-(2,3,6-trimethylphenyl)-3-buten-2-one	Ret	1.75893	High
pos_10712	Bioadykinin Fragment 1-5	Ret	1.76006	High
pos_10744	3-Oxo-3-ureidopropanoate	Ret	1.86772	High
pos_10858	LysoPE(18:3(6Z,9Z,12Z)/0:0)	Ret	1.33991	High
pos_10903	N-Stearoyl GABA	Ret	2.06581	High
pos_10993	Methyl 2-octynoate	Ret	1.65209	High
pos_10995	L-Fucono-1,5-lactone	Ret	1.69382	High
pos_10997	L-Aspartate 4-semialdehyde	Ret	1.57664	High
pos_10999	3-Buten-2-one 1-(2,3,6-trimethyl phenyl)	Ret	1.64827	High
pos_11003	Asparagine glutamate	Ret	1.66103	High
pos_11004	6,10,14-Trimethyl-2-methylenepentadecanal	Ret	2.24764	High
pos_11015	Armillaripin	Ret	1.64431	High
pos_11053	Lithocholic acid	Ret	2.09013	High
pos_11058	Ethyl 3-hydroxydodecanoate	Ret	1.74222	High
pos_11088	Tecomine	Ret	1.6975	High
pos_11097	Furegrelate	Ret	1.74353	High
pos_11140	Tetracosanedioic acid	Ret	1.3953	High
pos_11196	Campesterol	Ret	1.83519	High
pos_11239	25-Hydroxycholesterol	Ret	1.34589	High
pos_11249	4'-Thiothymidine	Ret	1.45875	High
pos_11250	Cyclooctat-9-en-7-ol	Ret	1.56814	High
pos_11268	14,15-Epoxyemindole SB	Ret	2.24716	High
pos_11324	3-[(3aS,4S,7aS)-7a-Methyl-1,5-dioxo-octahydro-1H-inden-4-yl]propanoate	Ret	1.27001	High
pos_11342	Nivalenol	Ret	1.48372	High
pos_11343	1-Hydroxy-2,12,15-heneicosatrien-4-one	Ret	1.27511	High
pos_11348	Armillarin	Ret	1.77345	High
pos_11501	Ivacaftor	Ret	1.585	High
pos_11525	Eicosapentaenoic Acid ethyl ester	Ret	1.71813	High
pos_11534	N-Acetylaspartylglutamic acid	Ret	1.58917	High
pos_11538	2(R)-hydroxydocosanoic acid	Ret	2.2308	High
pos_11540	Cerebronic acid	Ret	2.14713	High
pos_11571	10-Octacosene-1,12-diol	Ret	2.48612	High
pos_11627	Asparaginyl-Lysine	Ret	1.25716	High
pos_11639	Ganoderiol I	Ret	1.90807	High
pos_11640	Glyuranolide	Ret	1.56388	High
pos_1167	(2R,4S)-Pyrrolidine-2,4-dicarboxylic acid	Ret	1.25625	High
pos_11701	Somniferine	Ret	1.59852	High
pos_11702	N-Formyl-1-hydroxy-13-dihydrodaunomycin	Ret	1.62934	High
pos_11703	Premithramycin A2'	Ret	1.91542	High
pos_11707	CDP-DG(22:3(10Z,13Z,16Z)/PGF1alpha)	Ret	1.89607	High
pos_11749	Exaltolide	Ret	1.31998	High
pos_11877	Dextran-70	Ret	1.90802	High
pos_11891	Pantetheine 4'-phosphate	Ret	1.69988	High
pos_11898	Phaseolic acid	Ret	1.61859	High
pos_11905	12-Ethyl-8-propylbacteriochlorophyllide d	Ret	1.5996	High
pos_11921	Porphobilinogen	Ret	1.66541	High
pos_1197	14(R)-Hydroxy-retro-vitamin A	Ret	1.45683	High
pos_1199	Dicrocin	Ret	1.64786	High
pos_12004	Euscaphic acid	Ret	1.87538	High
pos_12018	3-[(3-(2-Carboxyethyl)-4-methylpyrrol-2-YL)methylene]-2-indolinone	Ret	1.44864	High
pos_12046	12-Hydroxyhexadecanoic acid	Ret	1.73725	High
pos_12072	2,4-Diamino-6,7-dimethoxyquinazoline	Ret	1.57072	High
pos_12094	Gentisate aldehyde	Ret	1.7506	High
pos_12095	Benzoquinoneacetic acid	Ret	1.79948	High
pos_12096	Anofinic acid	Ret	1.8235	High
pos_12099	Phthalic acid Mono-2-ethylhexyl Ester	Ret	1.84186	High
pos_12121	4-Pyridoxic acid 5'-phosphate	Ret	1.73159	High
pos_1222	Hematoporphyrin IX	Ret	2.34342	High
pos_12232	Estradiol-17beta 3-sulfate	Ret	1.79567	High
pos_12256	7alpha-hydroxy-3-oxochol-4-en-24-oic Acid	Ret	1.73711	High
pos_12273	D-1-[(3-Carboxypropyl)amino]-1-deoxyfructose	Ret	1.53632	High
pos_12291	Azacyclotridec-1-en-2-amine, N-(2-phenylcyclopentyl)-, cis-	Ret	1.2757	High
pos_12303	DG(14:1(9Z)/18:4(6Z,9Z,12Z,15Z)/0:0)	Ret	2.11154	High
pos_1231	1-O-beta-D-Glucopyranosyl-2,3-di-O-(8-hexadecenoyl)glycerol	Ret	1.22021	High
pos_12317	9-F1-phytoprostane	Ret	1.66624	High
pos_12340	Nonanal	Ret	1.23926	High
pos_12360	(Z)-4-Hepten-1-ol	Ret	1.28391	High
pos_12364	Norecasantalol	Ret	1.2159	High
pos_12365	8E,10E-Dodecadienal	Ret	1.24557	High
pos_12367	Isoline	Ret	1.55814	High
pos_12373	Cyclohexenyl	Ret	1.20699	High
pos_12400	Rehmannic acid	Ret	1.3848	High
pos_12524	1-Methylcyclohexanol	Ret	1.22616	High
pos_12532	2,3-Thioepoxy Madol	Ret	1.55535	High
pos_1258	Dmean	Ret	1.87637	High
pos_12611	2,5-Furandicarboxylic acid	Ret	1.72727	High
pos_12612	Acetylcholine	Ret	1.71701	High
pos_12613	Valtrate	Ret	1.76541	High
pos_12615	Norbutorphanol	Ret	1.62235	High
pos_12616	2-[Cyclopentyloxy(methyl)phosphoryl]sulfanyl-N,N-dimethylethanamine	Ret	1.72196	High
pos_12618	1-(beta-D-Glucopyranosyloxy)-3-octanone	Ret	1.84287	High
pos_12621	3,3-Bis(carboxymethyl)hexadecanedioic acid	Ret	1.93182	High
pos_12624	1,7-Dimethylguanosine	Ret	1.38772	High
pos_1266	2-Succinylbenzoate	Ret	1.5818	High
pos_12682	Eremanthin	Ret	1.40403	High
pos_12715	Hydroxyspirilloxanthin	Ret	1.70084	High
pos_12725	Acarbose	Ret	1.86208	High
pos_1275	C-13(2)-Carboxypyropheophorbide a	Ret	1.55519	High
pos_1277	Neoannonin B	Ret	1.56452	High
pos_1278	Evacetrapib	Ret	1.73176	High
pos_1280	PA(14:0/22:6(4Z,7Z,10Z,13Z,16Z,19Z))	Ret	2.0761	High
pos_1281	Torvoside D	Ret	2.10791	High
pos_1282	Benzyl alcohol	Ret	1.27373	High
pos_12857	DG(12:0/5-iso PGF2VI/0:0)	Ret	1.95818	High
pos_12908	2',3'-Dideoxyuridine	Ret	1.87493	High
pos_12916	5-(1,1-Dimethylheptyl)-2-[5-hydroxy-2-(3-hydroxypropyl)cyclohexyl]phenol	Ret	1.48575	High
pos_12917	Benzyl O-[arabinofuranosyl-(1->6)-glucoside]	Ret	1.92953	High
pos_1293	Ser Pro Val Tyr	Ret	1.65557	High
pos_12941	1,4,6-Trimethylnaphthalene	Ret	1.32038	High
pos_1296	7-O-Succinyl macrolactin A	Ret	1.5627	High
pos_13113	L-Oleandrosyl-oleandolide	Ret	1.50549	High
pos_13119	1-Methyl-2-propylbenzene	Ret	1.46277	High
pos_13120	1,3-Diisopropylbenzene	Ret	1.45209	High
pos_13122	2-Decylfuran	Ret	1.58833	High
pos_13124	Hydroxypelenolide	Ret	1.3196	High
pos_1314	Pancopride	Ret	1.38077	High
pos_13148	C16 Sphinganine	Ret	1.70114	High
pos_1316	Grenoblone	Ret	1.35675	High
pos_13198	Cholylarginine	Ret	1.92449	High
pos_13219	Geranyl-hydroxybenzoate	Ret	1.23031	High
pos_13226	Hexanoylglutamine	Ret	1.33479	High
pos_1324	CDP-DG(20:2(11Z,14Z)/TXB2)	Ret	1.60087	High
pos_13313	2,3-Dihydroxy-p-cumate	Ret	1.7167	High
pos_13315	Humulene-8-hydroperoxide	Ret	1.37591	High
pos_1332	7,12-Dihydroxy-3,11,15,23-tetraoxolanost-8-en-26-oic acid	Ret	2.1421	High
pos_13332	DG(20:4(5Z,8Z,11Z,14Z)/18:0/0:0)	Ret	1.90409	High
pos_1334	DG(2:0/PGJ2/0:0)	Ret	1.5551	High
pos_13349	C16:4n-2,5,9,12	Ret	1.80184	High
pos_13355	beta-Elemolic acid	Ret	1.73225	High
pos_13377	2-Cyclotetradecen-1-one	Ret	1.70113	High
pos_13379	D6-Ambrettolide	Ret	1.55337	High
pos_13380	beta-Muurolene	Ret	1.43176	High
pos_13381	5-Aminopentanoic acid	Ret	1.70928	High
pos_13384	4alpha-Methyl-5alpha-ergosta-8,14,24(28)-trien-3beta-ol	Ret	1.56196	High
pos_13399	Trichodiene	Ret	1.71998	High
pos_1341	PA(2:0/PGE2)	Ret	1.75494	High
pos_13411	Tanacetol B	Ret	1.71869	High
pos_13415	Arginylserine	Ret	1.2189	High
pos_13427	2,3-Dimethyl-2-cyclohexen-1-one	Ret	1.75766	High
pos_13428	4-Vinylcyclohexene	Ret	1.57688	High
pos_13431	1,2,4,5-Tetramethylbenzene	Ret	1.56741	High
pos_13432	6-Hexyltetrahydro-2H-pyran-2-one	Ret	1.48568	High
pos_13435	7Z-tetradecenoic acid	Ret	1.23491	High
pos_13437	9,12,15-Octadecatrien-1-ol	Ret	1.38142	High
pos_13454	3-Hexenol	Ret	1.24682	High
pos_13457	2E,4Z-Heptadienal	Ret	1.29904	High
pos_1346	N-Stearoyl Asparagine	Ret	1.67669	High
pos_13477	2'-Dehydrokanamycin A	Ret	1.6117	High
pos_13482	MPPa (Methyl pyropheophorbide-a)	Ret	1.81533	High
pos_13486	Ser Trp Phe Trp	Ret	1.78225	High
pos_13497	Syndesine	Ret	2.0743	High
pos_13502	Peanut oil, hydrogenated	Ret	1.44921	High
pos_13527	CDP-DG(i-12:0/18:1(12Z)-2OH(9,10))	Ret	1.69401	High
pos_13536	Gancaonin P	Ret	2.11989	High
pos_13540	2-(4'-methylthio)butylmalate	Ret	2.08875	High
pos_13541	Amrubicin	Ret	2.09449	High
pos_13543	Atorvastatin	Ret	2.09383	High
pos_13548	Strophanthin	Ret	2.37138	High
pos_13553	Amaranthussaponin IV	Ret	2.20093	High
pos_13558	PIP(PGF2alpha/18:3(9Z,12Z,15Z))	Ret	1.77016	High
pos_13561	PGP(a-25:0/PGE2)	Ret	1.53154	High
pos_13571	Gluten exorphin B5	Ret	2.09135	High
pos_13578	Tyr-pro-phe-pro-gly-pro-ile	Ret	1.88668	High
pos_13600	PE(22:2(13Z,16Z)/P-18:1(11Z))	Ret	2.0094	High
pos_13685	L-759,633	Ret	1.3826	High
pos_13749	Tsugarioside B	Ret	1.39608	High
pos_13760	3-Hydroxyhexanoylcarnitine	Ret	1.4196	High
pos_1377	Leukotriene D5	Ret	1.42261	High
pos_13784	Demethoxyrapamycin	Ret	1.77393	High
pos_13786	3,7-Dimethyl-9-(2,6,6-trimethylcyclohexen-1-yl)nona-2,4,6,8-tetraenamide	Ret	1.45814	High
pos_13789	DG(13:0/PGF1alpha/0:0)	Ret	1.23836	High
pos_13818	Palosuran	Ret	1.93974	High
pos_13857	Hexadecasphingosine	Ret	1.78546	High
pos_13858	N-Oleoyl GABA	Ret	1.40376	High
pos_13859	DEHYDRO (11,12)URSOLIC ACID LACTONE	Ret	1.61115	High
pos_13860	Sphingosyl-phosphocholine	Ret	1.2161	High
pos_13865	3-O-Sulfogalactosylceramide (d18:1/24:0)	Ret	1.52846	High
pos_13918	DG(LTE4/8:0/0:0)	Ret	1.43532	High
pos_13919	2-Methylindoline	Ret	1.35245	High
pos_1392	Colistin	Ret	1.28456	High
pos_13944	Oleoyl-EA(d2)	Ret	1.60652	High
pos_13945	4-Hydroxy-D4-neuroprostane	Ret	2.05582	High
pos_13978	Prolyl-Histidine	Ret	1.44602	High
pos_14048	Capsicum annuum Fluorescent chlorophyll catabolite	Ret	1.27492	High
pos_14050	Glu Trp Trp Phe	Ret	2.04403	High
pos_14064	Fenleuton	Ret	1.90293	High
pos_14065	Pugnac	Ret	2.09604	High
pos_14074	Pro Asp Leu Tyr	Ret	1.27903	High
pos_1410	DG(16:0/PGJ2/0:0)	Ret	1.57375	High
pos_14101	Anhwiedelphinine	Ret	1.77577	High
pos_14130	Muroctasin	Ret	1.93447	High
pos_14165	5-Amino-6-(5'-phosphoribosylamino)uracil	Ret	2.04332	High
pos_14166	2,5-diamino-6-(5-phospho-D-ribosylamino)pyrimidin-4(3H)-one	Ret	2.19289	High
pos_1424	3-Hydroxydodecanedioic acid	Ret	1.81949	High
pos_14256	1,4,7,10,13,16-Hexaoxacyclooctadecane	Ret	1.51074	High
pos_14270	N-(14-Methylhexadecanoyl)pyrrolidine	Ret	1.24925	High
pos_14290	CDP-DG(16:1(9Z)/6 keto-PGF1alpha)	Ret	1.21554	High
pos_14296	Deoxyloganic acid	Ret	1.33114	High
pos_14320	N-Methylporphyroxine	Ret	1.32808	High
pos_14321	Spinoflavanone A	Ret	1.3777	High
pos_14322	Glycyl-histidyl-arginyl-proline	Ret	1.41146	High
pos_14323	Bipindogulomethyloside	Ret	1.61177	High
pos_14332	PIP(22:2(13Z,16Z)/PGF2alpha)	Ret	1.26587	High
pos_14335	CDP-DG(5-iso PGF2VI/22:6(4Z,7Z,10Z,13Z,16Z,19Z))	Ret	1.6678	High
pos_14345	2H-Benzo[F]isoindole-1-carbonitrile	Ret	1.34718	High
pos_14351	Fluorofenidone	Ret	1.31675	High
pos_14359	(2S,2'S)-Pyrosaccharopine	Ret	1.46237	High
pos_14380	Morphine	Ret	1.56406	High
pos_14381	6-Deoxydihydrokalafungin	Ret	1.21074	High
pos_14384	Isopenicillin N	Ret	1.26353	High
pos_14385	6-[4-(4-carboxy-2-hydroxybutyl)-2-hydroxyphenoxy]-3,4,5-trihydroxyoxane-2-carboxylic acid	Ret	1.2765	High
pos_14386	Hastatoside	Ret	1.34124	High
pos_1444	tetrazinone	Ret	1.96892	High
pos_1445	2,5-Dihydro-4,5-dimethyl-2-(1-methylpropyl)thiazole	Ret	2.02205	High
pos_1446	Ethotoin	Ret	2.03492	High
pos_1475	estradiol alone	Ret	1.91092	High
pos_1482	beta-Casomorphin-7	Ret	2.41229	High
pos_1483	N-isopropyl α-methylarachidonoyl amine	Ret	1.59049	High
pos_1499	Diethyl sulfate	Ret	1.84603	High
pos_1527	PE(24:1(15Z)/PGD1)	Ret	1.64896	High
pos_1531	N-Docosahexaenoyl Arginine	Ret	1.46151	High
pos_1539	Haplophytine	Ret	2.10032	High
pos_1566	PG(i-24:0/18:3(10,12,15)-OH(9))	Ret	1.59794	High
pos_1569	13'-Carboxy-alpha-tocopherol	Ret	1.42789	High
pos_1647	PC(22:6(4Z,7Z,11E,13Z,15E,19Z)-2OH(10S,17)/24:1(15Z))	Ret	1.75185	High
pos_1655	1-(4-Hydroxy-3,5-dimethoxyphenyl)-2-[2-methoxy-4-(1-propenyl)phenoxy]-1-propanol	Ret	2.17066	High
pos_1657	Armillane	Ret	2.16467	High
pos_1663	PG(18:3(6Z,9Z,12Z)/0:0)	Ret	1.56402	High
pos_1668	DG(20:4(5Z,8Z,11Z,14Z)-OH(20)/18:0/0:0)	Ret	1.42216	High
pos_1677	PG(i-22:0/20:4(5Z,8Z,11Z,14Z)-OH(20))	Ret	1.93525	High
pos_1695	DG(15:0/TXB2/0:0)	Ret	1.45393	High
pos_1705	SM(d20:1/PGE1)	Ret	1.45561	High
pos_1721	DG(20:2(11Z,14Z)/22:6(4Z,7Z,10Z,13Z,16Z,19Z)/0:0)	Ret	1.49292	High
pos_1739	Cer(d16:1/PGE1)	Ret	1.64832	High
pos_1740	PG(i-24:0/20:5(5Z,8Z,11Z,14Z,16E)-OH(18R))	Ret	1.32232	High
pos_1746	Vitamin D3	Ret	1.95589	High
pos_1770	DG(18:4(6Z,9Z,12Z,15Z)/20:5(5Z,8Z,11Z,14Z,17Z)/0:0)	Ret	1.6346	High
pos_1807	Umbelliferone	Ret	1.44469	High
pos_1808	1,4,5-Naphthalenetriol	Ret	1.75647	High
pos_1818	Demethylphosphinothricin	Ret	1.89012	High
pos_1821	Antroquinonol	Ret	1.99124	High
pos_1837	5-alpha-Cholestane-3-beta,5,6-beta-triol, 6-acetate 3-(hydrogen succinate)	Ret	1.42151	High
pos_1845	Cer(d16:1/PGF1alpha)	Ret	1.76814	High
pos_1894	trans-2-Octenal	Ret	1.42418	High
pos_1897	Santene	Ret	1.19979	High
pos_1900	3,5,5-Trimethyl-2-cyclohexen-1-one	Ret	1.66052	High
pos_1902	Dihydrojasmone	Ret	1.51739	High
pos_1903	Cystophorene	Ret	1.66813	High
pos_1905	Hexyl 2-methyl-4-pentenoate	Ret	1.89549	High
pos_1907	5-Doxyl	Ret	1.91652	High
pos_1909	3R,4S-epoxy-6Z,9Z-heptadecadiene	Ret	1.9179	High
pos_1922	2-Pentylfuran	Ret	1.53782	High
pos_1959	Withaperuvin H	Ret	1.58989	High
pos_1964	Cotinine glucuronide	Ret	1.68637	High
pos_1968	Bethanidine	Ret	1.75828	High
pos_1994	3,4-Dihydro-7-methoxy-2-methylene-3-oxo-2H-1,4-benzoxazine-5-carbonyl-CoA	Ret	2.13894	High
pos_1997	Protopine	Ret	2.02374	High
pos_2005	SM(d18:0/14:0)	Ret	1.53598	High
pos_2010	Captopril-cysteine disulfide	Ret	1.99708	High
pos_2017	DG(20:0/PGE2/0:0)	Ret	1.72594	High
pos_2039	2-(alpha-Hydroxypropyl)thiamine diphosphate	Ret	2.4888	High
pos_2073	(8R,9S,10S,13S,14S,17R)-16-Fluoro-17-hydroxy-10,13-dimethyl-1,2,4,5,6,7,8,9,11,12,14,15,16,17-tetradecahydrocyclopenta[a]phenanthren-3-one	Ret	1.70077	High
pos_2075	Protoporphyrin	Ret	1.60841	High
pos_2098	Tromethamine	Ret	1.47728	High
pos_2105	n-formimidoyl-glutamic acid	Ret	1.86248	High
pos_2106	butenoylcarnitine	Ret	1.77904	High
pos_2114	Myristoylglycine	Ret	2.16671	High
pos_2121	4-Imidazolone-5-propanoate	Ret	1.82592	High
pos_2164	Val Leu Gly	Ret	1.71292	High
pos_2240	5-Chloro-2-hydroxy-p-benzoquinone	Ret	1.67299	High
pos_2316	3-Phospho-D-glycerate	Ret	1.98256	High
pos_2318	Glyoxylate	Ret	1.9413	High
pos_2496	L-Arabinono-1,4-lactone	Ret	1.52457	High
pos_2506	2-Deoxy-D-ribitol	Ret	1.48091	High
pos_2518	3-Deoxyarabinohexonic acid	Ret	1.40893	High
pos_2530	L-quinate	Ret	1.85401	High
pos_2535	L-Oxalylalbizziine	Ret	1.95614	High
pos_2546	Cyclohexa-1,2,4,5-tetraene	Ret	1.2388	High
pos_2912	(-)-Slaframine	Ret	1.82549	High
pos_3392	Indoxyl	Ret	1.80937	High
pos_3395	(1R,2S)-Naphthalene 1,2-oxide	Ret	1.84638	High
pos_3399	5-Hydroxy-L-tryptophan	Ret	2.07525	High
pos_3691	Cerulenin	Ret	2.00391	High
pos_4055	Sulfazecin	Ret	2.1168	High
pos_4323	1H-Indole-2-carbonitrile, 4-(2-hydroxy-3-((1-methylethyl)amino)propoxy)-3-iodo-	Ret	2.06929	High
pos_4427	3-[(1E,4R)-4-Hydroxycyclohex-2-en-1-ylidene]-2-oxopropanoate	Ret	1.64889	High
pos_4577	2-Hydroxybenzaldehyde oxime	Ret	1.73711	High
pos_5042	Methylphenidate	Ret	1.51648	High
pos_5225	Astin I	Ret	1.60131	High
pos_5402	N-(5-Phospho-D-ribosyl)anthranilate	Ret	1.34777	High
pos_5492	4-Amino-anhydrotetracycline	Ret	1.28434	High
pos_582	(1R,6S)-6-Amino-5-oxocyclohex-2-ene-1-carboxylate	Ret	2.56165	High
pos_5943	(-)-Corey Lactone Diol	Ret	1.19705	High
pos_6042	Tranexamic Acid	Ret	1.57911	High
pos_608	beta-D-glucosaminyl-(1->4)-beta-D-glucosamine	Ret	1.33206	High
pos_644	Zidovudine monophosphate	Ret	1.28421	High
pos_645	Cyclic GMP-AMP	Ret	2.30644	High
pos_6452	3-Hydroxy-2-methylpyridine-5-carboxylate	Ret	1.50157	High
pos_6453	Creatinine bicarbonate	Ret	1.46734	High
pos_6454	2-(Hydroxymethyl)-3-(acetamidomethylene)succinate	Ret	1.43289	High
pos_658	3',5'-Cyclic AMP	Ret	2.46435	High
pos_6596	S-Glutathionyl-L-cysteine	Ret	1.87213	High
pos_6793	(4S,8R)-8,9-Dihydroxy-p-menth-1(6)-en-2-one	Ret	1.56888	High
pos_7042	12-Hydroxydodecanoic acid	Ret	1.88411	High
pos_719	N6,N6,N6-Trimethyl-L-lysine	Ret	1.74772	High
pos_7528	Trihydroxystearic acid	Ret	1.6041	High
pos_7820	2-Hydroxycampholonic acid	Ret	1.60256	High
pos_7821	(R)-1-O-b-D-glucopyranosyl-1,3-octanediol	Ret	1.53371	High
pos_810	5''-Phosphoribosylparomamine	Ret	1.5241	High
pos_8199	2-Indanone	Ret	1.48273	High
pos_8347	1-Nitro-5-hydroxy-6-glutathionyl-5,6-dihydronaphthalene	Ret	1.20495	High
pos_8357	Coumarin	Ret	1.88265	High
pos_8387	Melledonol	Ret	1.32501	High
pos_8582	2,5-Dimethylbenzaldehyde	Ret	1.51206	High
pos_8888	Bisacumol	Ret	1.59904	High
pos_8890	3-(L-Menthoxy)-2-methylpropane-1,2-diol	Ret	1.85062	High
pos_8933	Xanthotoxol glucoside	Ret	1.45776	High
pos_8948	2-Thiouracil	Ret	1.83963	High
pos_8964	cis-1,2-Dihydro-3-ethylcatechol	Ret	1.74488	High
pos_8975	(Z)-13-Hexadecenoic acid	Ret	1.36887	High
pos_8977	(+)-15,16-Dihydroxyoctadecanoic acid	Ret	1.47524	High
pos_9037	Justicidin B	Ret	1.43889	High
pos_9071	N-(3-Aminopropyl)-N-methylcarbamic acid tert-butyl ester	Ret	1.3311	High
pos_9107	Physcion 8-gentiobioside	Ret	1.267	High
pos_9135	Bryaquinone	Ret	1.59368	High
pos_9150	Hydroxyrubicin	Ret	1.21945	High
pos_9161	1,2-Dihydroisoquinoline	Ret	1.87307	High
pos_9162	3-Dehydroshikimate	Ret	1.9045	High
pos_9167	9-Deazaguanine	Ret	1.26098	High
pos_9199	(2,5-Dihydroxypyrrol-1-yl) 5-[(3aS,4S,6aR)-2-oxo-1,3,3a,4,6,6a-hexahydrothieno[3,4-d]imidazol-4-yl]pentanoate	Ret	1.55488	High
pos_9202	Didymocalyxin B	Ret	1.5671	High
pos_9225	4-Ethyl-2-methyl-5-propylthiazole	Ret	1.56662	High
pos_9262	tetranor-12(S)-HETE	Ret	1.2178	High
pos_9303	Sesaminol 2-O-triglucoside	Ret	1.2555	High
pos_9309	gamma-Glutamyldopa	Ret	1.60528	High
pos_9395	Maysin 3'-methyl ether	Ret	2.21368	High
pos_9550	3-Fucosyllactose	Ret	1.84114	High
pos_9603	Piperenol A triacetate	Ret	1.9603	High
pos_9712	Biflorin	Ret	1.77086	High
pos_9715	2-[(2-Aminoethylcarbamoyl)methyl]-2-hydroxybutanedioate	Ret	1.30372	High
pos_9716	Derriscannoside A	Ret	1.93578	High
pos_9796	Myristic acid	Ret	1.91377	High
pos_9801	xi-10-Hydroxyoctadecanoic acid	Ret	1.53944	High
pos_9814	Pentadecanoyl-EA	Ret	1.43644	High
pos_9830	3,4-Dimethyl-5-pentyl-2-furantridecanoic acid	Ret	1.43979	High
pos_9836	Diethanolamine	Ret	1.85773	High
pos_9853	Triphenylphosphine oxide	Ret	1.19699	High
pos_9855	12-amino-octadecanoic acid	Ret	1.53768	High
pos_9880	Curdione	Ret	1.222	High
pos_9894	N-Acetyl-L-glutamate	Ret	1.44746	High
neg_10091	3alpha-Hydroxyoreadone	Oma	2.50532	High
neg_10117	Erucic acid	Oma	1.52003	High
neg_10135	5-(Biotinamido)pentylamine	Oma	1.79178	High
neg_10138	MG(0:0/22:2(13Z,16Z)/0:0)	Oma	1.72696	High
neg_10141	Bilirubin	Oma	2.92413	High
neg_10185	Narbonolide	Oma	2.40228	High
neg_10218	10-Hydroxyundecanoylcarnitine	Oma	1.70855	High
neg_1023	2,4-Dihydroxypyridine	Oma	1.9551	High
neg_10230	Lipid X	Oma	1.49579	High
neg_10245	Prostaglandin F-main urinary metabolite	Oma	1.36403	High
neg_10263	3''-Oxoribostamycin	Oma	1.52396	High
neg_10312	Brassica napus non-fluorescent chlorophyll catabolite 3	Oma	1.56791	High
neg_10329	Reserpine	Oma	2.179	High
neg_10373	7a,12a-Dihydroxy-5a-cholestan-3-one	Oma	1.82334	High
neg_10397	DG(12:0/20:3(6,8,11)-OH(5)/0:0)	Oma	1.42595	High
neg_10439	Palmitoyl glucuronide	Oma	2.72852	High
neg_10443	26-Hydroxyecdysone	Oma	1.73309	High
neg_10451	DG(12:0/22:6(4Z,7Z,10Z,12E,16Z,19Z)-OH(14)/0:0)	Oma	2.75147	High
neg_10478	Tylactone	Oma	2.37464	High
neg_10550	(2Z,6E)-3,7,11,15,19-Pentamethyl-2,6-eicosadien-1-ol	Oma	1.81124	High
neg_10581	MG(P-18:0/0:0/0:0)	Oma	1.42712	High
neg_10584	Polypropylene	Oma	1.39436	High
neg_10601	2-Tetradecylcyclobutanone	Oma	1.20127	High
neg_10602	Docosanoic acid	Oma	2.03858	High
neg_10632	Dehydrocarpaine I	Oma	1.78354	High
neg_10653	5-Nonadecyl-1,3-benzenediol	Oma	1.44432	High
neg_10659	TG(15:0/18:3(6Z,9Z,12Z)/22:6(4Z,7Z,10Z,13Z,16Z,19Z))	Oma	1.71737	High
neg_10678	Oleyl alcohol	Oma	1.35144	High
neg_10687	Eriojaposide B	Oma	2.99264	High
neg_10711	3,7-Dimethyl-2,6-nonadienenitrile	Oma	1.86814	High
neg_10717	Gibberellin A1	Oma	1.29348	High
neg_10726	Avermectin A1b	Oma	1.62406	High
neg_1075	Triethanolamine	Oma	1.75317	High
neg_10782	4b-Hydroxystanozolol	Oma	2.52797	High
neg_10888	Plastoquinone	Oma	1.36844	High
neg_10889	N-a-Acetyl-L-arginine	Oma	2.02356	High
neg_10890	(3R,4R)-4-Amino-1-[[4-[(3-methoxyphenyl)amino]pyrrolo[2,1-f][1,2,4]triazin-5-yl]methyl]piperidin-3-ol	Oma	1.72514	High
neg_10893	Cyclocalamin	Oma	1.8151	High
neg_10902	Fluorohydrocortisone	Oma	1.5988	High
neg_10904	N-Despyridinyl rosiglitazone	Oma	1.67285	High
neg_10923	Kudzusaponin SA3	Oma	2.9716	High
neg_10944	Ganoderic acid F	Oma	2.95833	High
neg_10987	4,4-Dimethyl-5alpha-cholesta-8-en-3beta-ol	Oma	2.07324	High
neg_1138	Fluazifop	Oma	2.71465	High
neg_1145	7-Cyano-7-carbaguanine	Oma	1.54819	High
neg_1192	Cycloalliin	Oma	1.42682	High
neg_1213	Alloxazine	Oma	2.211	High
neg_1405	4(1H)-Pteridinone, 2-amino-6-methyl-	Oma	2.27755	High
neg_1435	Benzoyl glucuronide (Benzoic acid)	Oma	2.71448	High
neg_1492	(R)-3,4-Dihydro-6,8-dihydroxy-3-methyl-1H-2-benzopyran-1-one	Oma	1.33155	High
neg_1506	Gentisic acid	Oma	1.51559	High
neg_1516	Caffeic acid	Oma	2.22321	High
neg_1539	2-(2-Hydroxyethyl)-4-oxohexanedioic acid	Oma	1.38837	High
neg_1557	5'-S-Methyl-5'-thioinosine	Oma	2.76827	High
neg_1571	Maltol	Oma	1.51421	High
neg_1624	alpha-Tocopherol	Oma	2.13305	High
neg_1625	4alpha-Methyl-24-ethyl-cholesta-7,24-dien-3beta-ol	Oma	1.33216	High
neg_1661	Concanamycin	Oma	1.78354	High
neg_1679	MG(0:0/20:0/0:0)	Oma	2.80661	High
neg_1701	Pravastatin lactone	Oma	1.45893	High
neg_1734	nortestosterone laurate	Oma	1.41069	High
neg_1786	MG(0:0/24:0/0:0)	Oma	2.07043	High
neg_1830	Robustocin	Oma	1.46587	High
neg_1836	Cer(d17:1/22:6(5Z,8E,10Z,13Z,15E,19Z)-2OH(7S, 17S))	Oma	1.20501	High
neg_1837	Notoginsenoside T2	Oma	1.40298	High
neg_1855	Teasterone	Oma	1.7757	High
neg_1856	Cucurbitacin C	Oma	1.57403	High
neg_1888	3-O-Mycarosylerythronolide B	Oma	1.99401	High
neg_1950	PG(16:0/0:0)[U]	Oma	1.95188	High
neg_2038	hydroxyvitamin d3	Oma	1.88973	High
neg_2067	2-Hydroxy-22-methyltetracosanoic acid	Oma	1.75816	High
neg_2070	7alpha,12alpha-Dihydroxy-5beta-cholestan-3-one	Oma	2.43842	High
neg_2073	Caffeine, 8-((3-methoxypropyl)amino)-	Oma	2.18585	High
neg_2120	SM(d16:1/6 keto-PGF1alpha)	Oma	2.20681	High
neg_2185	3b,15b,17a-Trihydroxy-pregnenone	Oma	2.8043	High
neg_2187	Prostaglandin D2 methyl ester	Oma	2.6612	High
neg_2192	Chikusetsusaponin Ia	Oma	2.54331	High
neg_2201	3-keto-Digoxigenin	Oma	2.00991	High
neg_2229	Squalene	Oma	1.50734	High
neg_2257	1-eicosanoyl-glycero-3-phosphate	Oma	1.51639	High
neg_2418	Alantolactone	Oma	1.22484	High
neg_2436	Lividamine	Oma	1.52865	High
neg_2621	2-Methylbutyrate	Oma	1.33898	High
neg_2622	2-Hydroxy-cis-hex-2,4-dienoate	Oma	1.27092	High
neg_2624	Tetrahydroharmol	Oma	1.6932	High
neg_2645	Pondaplin	Oma	1.48027	High
neg_2650	Methyl methacrylate	Oma	1.88447	High
neg_2666	1-(2-Furanyl)-2-propanone	Oma	1.52222	High
neg_2690	Benzoxazinone	Oma	1.69046	High
neg_2702	2-Phenylethyl beta-D-glucopyranoside	Oma	2.40705	High
neg_2720	3-Methoxy-4-hydroxyphenylacetaldehyde	Oma	1.9855	High
neg_2764	2-Isopropylmaleate	Oma	1.92874	High
neg_2779	(2r,3r,4s,5r,6s)-2-(Hydroxymethyl)-6-Sulfanyl-Oxane-3,4,5-Triol	Oma	2.2038	High
neg_2798	Pluviatolide	Oma	2.36023	High
neg_2801	3-(3-Oxobutanoyloxy)butanoic acid	Oma	2.02968	High
neg_2804	3-(5-Methyl-2-furyl)prop-2-enal	Oma	2.09621	High
neg_2808	Arabinosylhypoxanthine	Oma	1.43878	High
neg_2835	(R)-3-((R)-3-Hydroxybutanoyloxy)butanoate	Oma	1.62851	High
neg_2839	Alongside	Oma	1.68759	High
neg_2846	2-Hydroxyphenylacetic acid	Oma	1.99017	High
neg_2851	3-[(1R,2S,5R,6S)-5-Hydroxy-7-oxabicyclo[4.1.0]heptan-2-yl]-2-oxopropanoate	Oma	1.83206	High
neg_2852	ETHYL SYRINGATE	Oma	1.31916	High
neg_2863	Macarpine	Oma	2.22935	High
neg_2865	L-1,2,3,4-Tetrahydro-beta-carboline-3-carboxylic acid	Oma	1.68907	High
neg_2874	2-Hydroxychromene-2-carboxylate	Oma	2.0156	High
neg_2882	L-Thymidine	Oma	2.24604	High
neg_2887	2-Methylglutaric acid	Oma	2.95388	High
neg_2900	3-Hydroxymonoethylglycinexylidide	Oma	1.59748	High
neg_2902	4-(4-Hydroxyphenyl)-2-butanone glucoside	Oma	1.28871	High
neg_2907	Methionyl-Proline	Oma	1.80741	High
neg_2916	2'-Deoxyuridine	Oma	1.56689	High
neg_2922	7-DESHYDROXYPYROGALLIN-4-CARBOXYLIC ACID	Oma	2.03187	High
neg_2923	Brevifolincarboxylic acid	Oma	1.87442	High
neg_2930	2-Propylmalate	Oma	2.19556	High
neg_2931	1,4-Dihydroxy-2-naphthoic acid	Oma	2.30144	High
neg_2934	Nopalinic acid	Oma	1.33783	High
neg_2943	3-Butyn-1-ol	Oma	1.74296	High
neg_2945	beta-D-Glucopyranosylurea	Oma	1.3327	High
neg_2960	DL-3,4-Dihydroxymandelic acid	Oma	1.71951	High
neg_2961	3-(3,4-Dihydroxyphenyl)pyruvate	Oma	2.22868	High
neg_2963	ANHYDROBRAZILIC ACID	Oma	2.1688	High
neg_2983	Polyethylene, oxidized	Oma	1.59875	High
neg_2986	3-(3,4-Dihydroxybenzyl)-7-hydroxy-5-methoxy-4-chromanone	Oma	1.78234	High
neg_2995	1-(2-Furanyl)-1-pentanone	Oma	2.75146	High
neg_2996	N-Hydroxy-IQ	Oma	2.14518	High
neg_3016	1-(2-Furanyl)-1-butanone	Oma	1.94482	High
neg_3018	3-(1-Hydroxymethyl-1-propenyl)pentanedioic acid	Oma	1.60903	High
neg_3030	5-(2-Methylpropyl)tetrahydro-2-oxo-3-furancarboxylic acid	Oma	1.96226	High
neg_3032	6-Hydroxypseudooxynicotine	Oma	2.59818	High
neg_3037	Eudesmic acid	Oma	2.28872	High
neg_3051	(S,E)-Zearalenone	Oma	1.29711	High
neg_3054	6-Acetyl-2,3-dihydro-2-(hydroxymethyl)-4(1H)-pyridinone	Oma	1.65657	High
neg_3061	6-Oxo-1,4,5,6-tetrahydronicotinate	Oma	1.5908	High
neg_3063	3-(3-Hydroxyphenyl)propanoic acid	Oma	2.70692	High
neg_3064	5-Hydroxyferulate	Oma	2.07986	High
neg_3067	Ketoprofen	Oma	1.57248	High
neg_3080	Caproic acid	Oma	2.63594	High
neg_3081	7-Nonene-3,5-diyn-1-ol	Oma	1.94458	High
neg_3085	Succinonitrile	Oma	2.53381	High
neg_3088	Sinapate	Oma	1.86681	High
neg_3098	Helinorbisabone	Oma	1.35504	High
neg_3099	N,N-Dihydroxy-L-tyrosine	Oma	2.15955	High
neg_3101	cis-3-Hexenyl lactate	Oma	1.69598	High
neg_3114	(S)-6-Hydroxynicotine	Oma	2.81504	High
neg_3117	Decarbamoylneosaxitoxin	Oma	1.97266	High
neg_3133	Iridotrial	Oma	1.678	High
neg_3136	epsilon-Caprolactam	Oma	1.47538	High
neg_3155	7,7,8,8-Tetracyanoquinodimethane	Oma	2.11812	High
neg_3158	cis-3-(Carboxy-ethyl)-3,5-cyclo-hexadiene-1,2-diol	Oma	2.32552	High
neg_3159	5-Butyltetrahydro-2-oxo-3-furancarboxylic acid	Oma	2.0788	High
neg_3160	Tabtoxinine-delta-lactam	Oma	1.8575	High
neg_3180	2'',6''-O-Diacetyloninin	Oma	2.80841	High
neg_3196	1-Methoxy-3-(4-hydroxyphenyl)-2E-propenal 4'-glucoside	Oma	2.06031	High
neg_3202	7-Deoxyloganetic alcohol	Oma	2.4625	High
neg_3203	Pelubiprofen	Oma	1.88299	High
neg_3211	Phosphate	Oma	1.31951	High
neg_3216	Abu-Tyr-OH	Oma	1.6673	High
neg_3229	Hydroquinone	Oma	2.59693	High
neg_3232	4-Hydroxybenzoic acid	Oma	1.81468	High
neg_3233	Tetrahydrofurfuryl propionate	Oma	1.29785	High
neg_3244	hydroxybutyl	Oma	1.99594	High
neg_3258	Dacarbazine	Oma	1.98832	High
neg_3261	N-Succinyl-L,L-2,6-diaminopimelate	Oma	1.82521	High
neg_3279	(S)-4-Hydroxymandelonitrile	Oma	1.49226	High
neg_3285	3-Deoxy-D-manno-octulosonate	Oma	1.5149	High
neg_3286	Abu-Ala-OH	Oma	1.34364	High
neg_3292	Oleoside	Oma	1.91058	High
neg_3302	(1R,4R,5S)-1-[(1S)-1-Hydroxy-2-methylpropyl]-4-propyl-6-oxa-2-azabicyclo[3.2.0]heptane-3,7-dione	Oma	2.00722	High
neg_3315	6-Hydroxy-3,4-dihydro-2(1H)-quinolinone	Oma	1.74427	High
neg_3327	Di-alpha-furfuryl ether	Oma	1.33736	High
neg_3330	4,5-Dihydroniveusin A	Oma	2.6825	High
neg_3336	Aesculetin	Oma	1.91135	High
neg_3340	Aspartylhydroxyproline	Oma	1.35828	High
neg_3342	Flazine methyl ether	Oma	1.79434	High
neg_3361	2-Methyltetrahydrofuran-3-one	Oma	1.46962	High
neg_3363	Barbital	Oma	2.36673	High
neg_3364	3-Hydroxysebacic acid	Oma	1.57518	High
neg_3374	Dukunolide B	Oma	1.53641	High
neg_3379	(2S,3'S)-alpha-Amino-2-carboxy-5-oxo-1-pyrrolidinebutanoic acid	Oma	1.97276	High
neg_3391	METHYL 4-FORMYLBENZOATE	Oma	1.73168	High
neg_3402	Psilostachyin	Oma	2.07965	High
neg_3408	10-Hydroxy-2,8-decadiene-4,6-diynoic acid	Oma	2.07895	High
neg_3409	(R)-Shinanolone	Oma	1.60248	High
neg_3428	Coriandrone E	Oma	1.27235	High
neg_3443	Citreovirenone	Oma	1.3873	High
neg_3446	Floxuridine	Oma	1.89428	High
neg_3448	3''-deamino-3''-oxonicotianamine	Oma	1.37481	High
neg_3463	FUSARENON X	Oma	1.4379	High
neg_3470	2-Isopropyl-1,4-benzenediol	Oma	2.19759	High
neg_3475	(S)-Batatic acid	Oma	1.9713	High
neg_3481	Asparaginylglutamine	Oma	1.27668	High
neg_3511	(S)-4-(2,4-Difluoro-5-(pyrimidin-5-yl)phenyl)-4-methyl-5,6-dihydro-4H-1,3-thiazin-2-amine	Oma	2.27729	High
neg_3523	7-Methylguanosine	Oma	1.60165	High
neg_3534	Descarbonyl-lacosamide	Oma	1.39506	High
neg_3535	Wyerol	Oma	1.38172	High
neg_3543	Acetone	Oma	2.61449	High
neg_3545	2-Methyl-4-pentenoic acid	Oma	2.51614	High
neg_3548	3-Hydroxyphenylacetic acid	Oma	1.75615	High
neg_3551	Methylnoradrenaline	Oma	2.05238	High
neg_3553	4-Hydroxy-benzenepropanedioate	Oma	1.99819	High
neg_3558	indole-3-acetyl-glutamine	Oma	1.29004	High
neg_3569	N2-Succinoylarginine	Oma	2.68494	High
neg_3573	Phenyl-p-benzoquinone	Oma	1.75611	High
neg_3583	Ammonia glutamate	Oma	1.19595	High
neg_3584	N-[[(2S,3S,4R,5R)-5-(6-Aminopurin-9-yl)-3,4-dihydroxyoxolan-2-yl]-hydroxymethyl]-N-ethylformamide	Oma	1.42641	High
neg_3596	3-Carboxy-4-methyl-5-propyl-2-furanpropionic acid	Oma	1.42242	High
neg_3597	9h-Purin-9-amine	Oma	1.4186	High
neg_3599	3-Hydroxycotinine glucuronide	Oma	1.36812	High
neg_3600	Dehydrocyanaropicrin	Oma	1.42339	High
neg_3601	Aurasperone B	Oma	1.59485	High
neg_3619	1-Pyrimidinylpiperazine	Oma	2.81819	High
neg_3628	5,7-Dihydroxy-6-methoxyflavone 5-rhamnoside	Oma	1.67848	High
neg_3642	alpha-AMINO-3-HYDROXY-5-METHYL-4-ISOXAZOLEPROPIONIC ACID	Oma	1.55585	High
neg_3660	EUGENITOL	Oma	1.42997	High
neg_3662	1-[(2R,4R,5R)-3,4-Dihydroxy-5-(hydroxymethyl)-2-oxolanyl]-2-pyrimidinone	Oma	1.62457	High
neg_3670	Atrolactic acid	Oma	1.86594	High
neg_3671	Uridine	Oma	1.67595	High
neg_3697	Heptyl 4-hydroxybenzoate	Oma	1.8609	High
neg_3728	Azacitidine	Oma	1.60205	High
neg_3752	m-CRESYL ACETATE	Oma	1.29405	High
neg_3754	7-Hydroxy-2,5-dimethyl-4H-1-benzopyran-4-one	Oma	1.49041	High
neg_3761	(2R)-2-(3,4-Dihydroxyphenyl)-3,5,7-trihydroxy-2,3-dihydrochromen-4-one	Oma	1.33174	High
neg_3770	Diplosporin	Oma	2.12433	High
neg_3788	2'-Deoxyinosine 5'-phosphate	Oma	2.25156	High
neg_3792	(Z)-4-Heptenal	Oma	2.81392	High
neg_3793	4-methyl-hexanoic acid	Oma	2.94858	High
neg_3795	Suberic acid	Oma	2.77451	High
neg_3797	(1beta,2beta,5beta)-p-Menth-3-ene-1,2,5-triol	Oma	1.95359	High
neg_3812	Oxypaeoniflorin	Oma	1.67315	High
neg_3820	3-Methylthymidine	Oma	1.45359	High
neg_3822	5'-Azacytidine	Oma	1.89013	High
neg_3835	(S)-Isosclerone	Oma	1.91294	High
neg_3838	2-Dechloroethylifosfamide	Oma	1.9923	High
neg_3839	EPIAFZELECHIN (2R,3R)(-)	Oma	1.31218	High
neg_3864	Edoxudine	Oma	1.33327	High
neg_3867	Aromadendrin 4'-methyl ether 7-rhamnoside	Oma	1.57935	High
neg_3881	4-coumaroylshikimate	Oma	2.17514	High
neg_3891	(E)-2-(2,4-Hexadiynylidene)-1,6-dioxaspiro[4.5]dec-3-ene	Oma	1.44666	High
neg_3893	3-Hexenal	Oma	1.98608	High
neg_3895	(+)-cis-3,4-Dihydrophenanthrene-3,4-diol	Oma	1.41726	High
neg_3896	Etofylline	Oma	1.61516	High
neg_3909	Threonylhydroxyproline	Oma	1.53293	High
neg_3910	4-[(2-Methyl-3-furanyl)thio]-5-nonanone	Oma	1.60606	High
neg_3921	2-Hydroxy-1,4-benzoxazin-3-one glucuronide	Oma	2.46235	High
neg_3923	Mycochromone	Oma	1.77972	High
neg_3939	Egonol glucoside	Oma	1.84764	High
neg_3973	Methyl vanillate	Oma	1.57752	High
neg_3975	Oxdralazine	Oma	1.53893	High
neg_3976	5-Amino-6-ribitylamino uracil	Oma	1.44803	High
neg_3995	2-NBDG	Oma	1.19849	High
neg_4006	Cycasin	Oma	1.69632	High
neg_4013	4-Methoxy-2,2'-bipyrrole-5-carbaldehyde	Oma	2.15188	High
neg_4016	N-carbamoylglycine	Oma	1.55923	High
neg_4018	5-(2-Hydroxyethyl)-4-methylthiazole	Oma	1.29568	High
neg_4025	5-(2'-Formylethyl)-4,6-dihydroxypicolinate	Oma	1.61117	High
neg_4034	Kaempferide 3-rhamnoside	Oma	1.56419	High
neg_4099	Phellopterin	Oma	1.90521	High
neg_4146	5-Hydroxy-6-methoxycoumarin 7-glucoside	Oma	1.34624	High
neg_4160	N-(2-Hydroxyethyl)-2-(1-isoquinolinylmethylene)hydrazinecarbothioamide	Oma	1.74903	High
neg_4180	Glycylhydroxyproline	Oma	1.51531	High
neg_4183	3-Methyl-5-pentyl-2-furanpropanoic acid	Oma	2.3936	High
neg_4201	O-(1->4)-alpha-L-Dihydrostreptosyl-streptidine 6-phosphate	Oma	1.89193	High
neg_4204	Vitamin K3	Oma	1.58593	High
neg_4205	6-(1-Hydroxyethyl)-2,2-dimethyl-2H-1-benzopyran	Oma	1.54031	High
neg_4209	gamma-Glutamyl-S-methylcysteine	Oma	1.61452	High
neg_4210	Osthol	Oma	1.49818	High
neg_4211	6-[(2R,4S,5R)-4-Hydroxy-5-(hydroxymethyl)oxolan-2-yl]-7,8-dihydroimidazo[1,2-c]pyrimidin-5-one	Oma	1.23924	High
neg_4212	Felbamate	Oma	1.52961	High
neg_4219	Portulacaxanthin II	Oma	1.32399	High
neg_4221	Hesperidin	Oma	1.42456	High
neg_4224	8-Methyl-6-nonenoic acid	Oma	2.14554	High
neg_4227	3-(2-(Benzoxazol-2-yl)ethyl)-5-ethyl-6-methylpyridin-2(1H)-one	Oma	1.60719	High
neg_4235	3-Hydroxyphloretin 2'-O-xylosyl-glucoside	Oma	1.44389	High
neg_4241	Dihydrokalafungin	Oma	1.91681	High
neg_4254	3-Hydroxynonyl acetate	Oma	3.00193	High
neg_4274	Dodecadienoic acid	Oma	2.99869	High
neg_4283	Gladiatoside B3	Oma	1.46432	High
neg_4299	Neosalacinol	Oma	1.84003	High
neg_4301	Crispolide	Oma	1.23667	High
neg_4317	Doxantrazole	Oma	1.91703	High
neg_4320	Neosilyhermin A	Oma	1.42165	High
neg_4323	Cys-Gly	Oma	1.29834	High
neg_4324	3-(2-Furanyl)-2-phenyl-2-propenal	Oma	1.41366	High
neg_4334	Biapenem	Oma	1.74372	High
neg_4344	3'-Azido-3'-deoxy-5'- O-beta-D-glucopyranuronosylthymidine	Oma	1.30302	High
neg_4355	cis-2,3-Dihydro-2,3-dihydroxybiphenyl	Oma	1.37646	High
neg_4359	Guanidinoproclavaminic acid	Oma	1.76696	High
neg_4360	Irofulven	Oma	1.8267	High
neg_4362	Val-Ser-OH	Oma	1.85461	High
neg_4366	5'-Methylthioadenosine	Oma	1.43938	High
neg_4376	(2S)-3-(4H-Imidazol-4-yl)-2-[[(2S)-5-oxopyrrolidine-2-carbonyl]amino]propanoic acid	Oma	1.44674	High
neg_4377	Ala-Thr-OH	Oma	1.69437	High
neg_4380	N(4)-Acetylsulfamethazine	Oma	1.8124	High
neg_4414	4'-O-Methyl-(-)-epicatechin 3'-O-glucuronide	Oma	1.84615	High
neg_4419	Cynaratriol	Oma	1.19645	High
neg_4442	6,11-Dihydroxy-2,2-dimethylpyrano[3,2-c]xanthen-7(2H)-one	Oma	1.43357	High
neg_4465	3-(4-Hydroxyphenyl)-3,5,6,8-tetrahydro-2H-chromene-4,7-dione	Oma	1.43123	High
neg_4469	Thr-Asp-OH	Oma	1.90642	High
neg_4482	4'-HYDROXYCHALCONE	Oma	1.19799	High
neg_4496	Spinosin C	Oma	1.49322	High
neg_4504	2-Isopropyl-3-methoxypyrazine	Oma	2.02886	High
neg_4512	Dihydroshikonofuran	Oma	1.89147	High
neg_4513	2,4,6-Octatriynoic acid	Oma	1.53887	High
neg_4519	Deepoxy-deoxynivalenol	Oma	1.34655	High
neg_4533	Dehypoxanthine futalosine	Oma	1.58054	High
neg_4549	Phytosulfokine a	Oma	1.75083	High
neg_4576	Spinosin B	Oma	1.3804	High
neg_4579	2,4,5,7alpha-Tetrahydro-1,4,4,7a-tetramethyl-1H-inden-2-ol	Oma	1.54822	High
neg_4580	Mepivacaine	Oma	1.50486	High
neg_4581	6-Epi-7-isocucurbic acid glucoside	Oma	2.18714	High
neg_4603	5,4'-DIMETHOXY-7-HYDROXYFLAVONE	Oma	1.37931	High
neg_4607	(-)-epicatechin-3'-O-glucuronide	Oma	1.64467	High
neg_4644	Marshdine	Oma	2.3634	High
neg_4658	4-Acetylimidazo[4,5-c]pyridine	Oma	1.47939	High
neg_4659	2-Phenyl-3,4-dihydrochromen-2-ol	Oma	1.24363	High
neg_4700	2-Methylerythritol	Oma	1.87904	High
neg_4707	Phomopsin A	Oma	1.26928	High
neg_4719	Nevirapine	Oma	2.95322	High
neg_4720	4-[3-(4-Chlorophenyl)-1,2,4-oxadiazol-5-yl]butanoic acid	Oma	2.03586	High
neg_4739	Apigenin 7-O-beta-D-galactomannoside	Oma	1.32949	High
neg_4750	2,4-Hexadien-1-ol	Oma	3.01327	High
neg_4758	Cndac	Oma	1.56868	High
neg_4760	Vulgaxanthin II	Oma	1.68683	High
neg_4763	Formononetin 7-glucuronide	Oma	1.95078	High
neg_4768	Quercetin 3-sophorotrioside 7-rhamnoside	Oma	1.5826	High
neg_4785	Pterosin E	Oma	1.69377	High
neg_4787	5-(3-Aminopropylphosphanyloxy)-2-(hydroxymethyl)pyran-4-one	Oma	1.37493	High
neg_4794	Pamicogrel	Oma	1.36	High
neg_4808	Cratoxylone	Oma	1.51087	High
neg_4839	Kaempferide 3-[rhamnopyranosyl-(1->6)-glucoside] 7-rhamnoside	Oma	1.22132	High
neg_4864	Pyridoxamine	Oma	1.38783	High
neg_4868	Mollicellin A	Oma	1.34504	High
neg_4869	(6beta,7alpha,12beta,13beta)-7-Hydroxy-11,16-dioxo-8,14-apianadien-22,6-olide	Oma	1.26267	High
neg_4876	Tetramethylquercetin 3-rutinoside	Oma	1.73706	High
neg_4916	Ramontoside	Oma	1.60903	High
neg_4939	Tolmetin glucuronide	Oma	1.3529	High
neg_4948	Phenethyl rutinoside	Oma	1.26082	High
neg_4950	6''-O-Acetylglycitin	Oma	1.33402	High
neg_4955	Erbstatin Analog	Oma	2.92791	High
neg_4959	Acetaminophen cystein	Oma	2.13938	High
neg_4962	Histidylhistidine	Oma	1.91335	High
neg_4966	Zearalenone 4-sulfate	Oma	1.53202	High
neg_5015	Indicaxanthin	Oma	1.41101	High
neg_5042	2-(Fluoromethyl)-3-(3,4-dihydroxyphenyl)alanine	Oma	1.32935	High
neg_5055	(R)-Pabulenol	Oma	1.59605	High
neg_5056	Agnuside	Oma	1.63283	High
neg_5059	Butyl butyryllactate	Oma	3.01041	High
neg_5076	5-(Aziridin-1-yl)-3-(hydroxymethyl)-2-(3-hydroxyprop-1-enyl)-1-methylindole-4,7-dione	Oma	1.75666	High
neg_5086	(2R)-5-Hydroxy-7-methoxy-2-phenyl-3,4-dihydro-2H-1-benzopyran-4-one	Oma	1.78412	High
neg_5131	Pentoxifylline	Oma	1.69909	High
neg_5136	Ketoprofen glucuronide	Oma	1.48191	High
neg_5144	AICA-riboside	Oma	2.55292	High
neg_5158	Verbenalin	Oma	1.80195	High
neg_5159	Edulisin V	Oma	1.22855	High
neg_5170	N2-Succinyl-L-ornithine	Oma	2.40619	High
neg_5176	Rhapontigenin	Oma	1.40091	High
neg_5178	(1R,2S,3R)-2-Acetyl-4(5)-(1,2,3,4-tetrahydroxybutyl)imidazole	Oma	1.22057	High
neg_5189	Oxolinic acid	Oma	1.20713	High
neg_5190	De-O-methylsterigmatocystin	Oma	1.36181	High
neg_5215	2,3-Dihydro-5,5',7,7'-tetrahydroxy-2-(4-hydroxyphenyl)[3,8'-bi-4H-1-benzopyran]-4,4'-dione	Oma	1.32101	High
neg_5216	5'-Butyrylphosphoinosine	Oma	1.85987	High
neg_5240	Tetrahydropteridine	Oma	1.60765	High
neg_5249	Phloretin xylosyl-galactoside	Oma	1.55686	High
neg_5252	3-Methyldioxyindole	Oma	1.44778	High
neg_5253	Safynol	Oma	1.96716	High
neg_5254	(E)-1,11-Tridecadiene-3,5,7,9-tetrayne	Oma	1.3225	High
neg_5256	12-Tridecene-4,6,8,10-tetraynal	Oma	1.27825	High
neg_5275	Pyridoxamine phosphate	Oma	1.2933	High
neg_5287	2,6-Di-tert-butyl-1,4-benzenediol	Oma	2.69906	High
neg_5308	Hydroxyphenyllactic acid	Oma	1.58334	High
neg_5314	gamma-Glutamyl-S-methylcysteine sulfoxide	Oma	1.78262	High
neg_5316	Thiamine monophosphate	Oma	1.63047	High
neg_5362	3-Hydroxyphloretin 2'-O-glucoside	Oma	1.45888	High
neg_5364	(3Z,6Z)-3,6-Nonadien-1-ol	Oma	2.77613	High
neg_5366	Heptylmalonic acid	Oma	2.73661	High
neg_5367	Aegelinol	Oma	1.3412	High
neg_5368	(2S)-2-(Carboxymethylamino)-5-(diaminomethylideneamino)-4-methylpentanoic acid	Oma	2.37598	High
neg_5372	3',4'-Dihydrodiol	Oma	2.96061	High
neg_5373	Pazufloxacin	Oma	2.9316	High
neg_5405	Methyl 3,4-dicaffeoylquinate	Oma	1.22623	High
neg_5416	3',4',5'-Trimethoxytricetin 7-[rhamnosyl-(1->6)-glucoside]	Oma	1.38212	High
neg_5435	Neoeriocitrin	Oma	1.28874	High
neg_5437	Methysticin	Oma	1.32112	High
neg_5451	2,4,6,8-Tridecatetrayne	Oma	1.83625	High
neg_5455	HIERACIN	Oma	2.19433	High
neg_5466	8-Demethylnovobiocic acid	Oma	1.21391	High
neg_5481	alpha-Campholonic acid	Oma	2.12679	High
neg_5483	Sebacic acid	Oma	2.35599	High
neg_5486	Liquiritigenin	Oma	1.49872	High
neg_5487	Dihydrojasmonic acid	Oma	2.95976	High
neg_5499	(S)-3-Mercaptohexyl pentanoate	Oma	1.81166	High
neg_5500	2'-Fluoro-2',3'-dideoxyadenosine	Oma	1.30132	High
neg_5501	Helenalin	Oma	1.71467	High
neg_5540	Dukunolide C	Oma	1.21853	High
neg_5552	Valechlorin	Oma	1.53169	High
neg_5559	Leucodelphinidin 3-[galactosyl-(1->4)-glucoside]	Oma	1.21305	High
neg_5563	Didymin	Oma	1.22816	High
neg_5566	Albanin F	Oma	1.58505	High
neg_5575	Plastoquinol-1	Oma	1.44446	High
neg_5582	alpha-Hydrojuglone 4-O-b-D-glucoside	Oma	1.21493	High
neg_5597	Xanthoplanine	Oma	2.51691	High
neg_5613	Ergothioneine	Oma	2.24254	High
neg_5627	Osmundalin	Oma	1.65903	High
neg_5643	2,4-Dihydroxy-6-pentylbenzoate	Oma	2.82389	High
neg_5651	alpha-1,5-L-Arabinotriose	Oma	1.31684	High
neg_5659	p-Tolyl phenylacetate	Oma	1.2025	High
neg_5660	LysoPA(8:0/0:0)	Oma	2.82525	High
neg_5677	Indoxam	Oma	1.97174	High
neg_5687	Kievitone	Oma	1.23087	High
neg_5698	(R)-Equol	Oma	1.93759	High
neg_5699	Illudin M	Oma	1.44108	High
neg_5701	(2S,3S,4S,5R)-6-(Benzo[b][1]benzazepine-11-carbonylamino)-3,4,5-trihydroxyoxane-2-carboxylic acid	Oma	1.32723	High
neg_5706	bis(Benzyloxy)methane	Oma	1.43972	High
neg_5743	n-acetylmuramyl-l-alanine	Oma	1.83085	High
neg_5753	Aminopterin	Oma	1.805	High
neg_5755	10,14-Dihydroxy-11-methoxy-3,3-dimethyl-12-(3-methyl-2-butenyl)-[1]benzopyrano[5,6-b]xanthen-13(3H)-one	Oma	1.95993	High
neg_5763	COUMARINIC ACID METHYL ETHER	Oma	1.71979	High
neg_5785	Reduced FMN	Oma	1.62521	High
neg_5828	Echinacoside	Oma	1.74372	High
neg_5830	Acefylline	Oma	1.43469	High
neg_5890	(+)-(R)-2-(2,4-Difluorophenyl)-1-(3-((E)-4-(2,2,3,3-tetrafluoropropoxy)styryl)-1,2,4-triazol-1-yl)-3-(1,2,4-triazol-1-yl)propan-2-ol	Oma	1.35449	High
neg_5899	Tavulin	Oma	1.19841	High
neg_5987	Lapachenole	Oma	1.50501	High
neg_6021	2-Quinoxalinol, 3-methyl-, 2-formate	Oma	1.49547	High
neg_6068	Ketopelenolide a	Oma	1.4653	High
neg_6152	lysophosphatidylinositol	Oma	1.28097	High
neg_6262	2-Aminophenoxazin-3-one-8-aldehyde	Oma	1.51053	High
neg_6296	N-(1-Deoxy-1-fructosyl)tryptophan	Oma	1.50706	High
neg_6297	Anhydrotetracycline	Oma	1.23709	High
neg_6308	2-Butylfuran	Oma	2.07223	High
neg_6312	(1R,7S)-4-[4-(4-Pyrimidin-2-ylpiperazin-1-yl)butyl]-4-azatricyclo[5.2.1.02,6]deca-2,5-diene-3,5-diol	Oma	1.23567	High
neg_6331	(4Z,7Z,10Z,13Z,16Z,19Z)-Docosahexaenoic acid	Oma	1.20425	High
neg_6349	Eugenyl benzoate	Oma	1.35066	High
neg_6364	(E)-5-(3,4,5,6-Tetrahydro-3-pyridylidenemethyl)-2-furanmethanol	Oma	2.39404	High
neg_6365	Obtustyrene	Oma	1.68315	High
neg_6373	Alanyl-Tyrosine	Oma	2.45356	High
neg_6451	7E-Mycosinyl acetate	Oma	1.64417	High
neg_6549	Omarigliptin	Oma	1.60817	High
neg_6576	(S)-2,3,4,5-Tetrahydropyridine-2-carboxylate	Oma	1.6067	High
neg_6651	Abscisic aldehyde	Oma	1.91893	High
neg_6774	13,14-dihydro-15-keto-tetranor PGF1β	Oma	1.48171	High
neg_6897	3-DESMETHYL-5-DESHYDROXYSCLEROIN	Oma	1.42163	High
neg_7016	Scoparone	Oma	2.34987	High
neg_7140	6-Keto-prostaglandin F1alpha	Oma	1.83706	High
neg_7192	S-Adenosyl-L-homocysteine	Oma	1.92287	High
neg_7270	Methoprene acid	Oma	1.24008	High
neg_7277	Arteether	Oma	1.94948	High
neg_7557	Microcystin LW	Oma	1.47132	High
neg_7660	Lansiumarin B	Oma	2.4853	High
neg_7680	Prostaglandin G1	Oma	2.93489	High
neg_7707	Glycycoumarin	Oma	1.62668	High
neg_7734	12-OPDA	Oma	1.94909	High
neg_7736	Mespirenone	Oma	1.89661	High
neg_7768	Oleic acid	Oma	2.91171	High
neg_7770	13,14-dihydro-19(R)-hydroxyPGE1	Oma	2.84242	High
neg_7800	N-Arachidonoyl Lysine	Oma	1.41321	High
neg_7838	1-[(trans-4-Aminocyclohexyl)methyl]-N-Butyl-3-(4-Fluorophenyl)-1h-Pyrazolo[3,4-D]pyrimidin-6-Amine	Oma	2.39478	High
neg_7887	(9Z,11E)-(13S)-13-Hydroperoxyoctadeca-9,11-dienoic acid	Oma	2.44584	High
neg_7900	5-Tetradecenoic acid	Oma	2.37051	High
neg_7908	N-palmitoyl-phosphoethanolamine	Oma	1.20763	High
neg_7915	CL(11:0/12:0/12:0/13:0)	Oma	1.75869	High
neg_8012	18-Hydroperoxyoctadeca-2,4-dienoic acid	Oma	2.15395	High
neg_8030	Corchorifatty acid D	Oma	2.64546	High
neg_8062	Gingerglycolipid A	Oma	2.35004	High
neg_8078	N-Eicosapentaenoyl Histidine	Oma	1.4817	High
neg_8126	Dimethyl 3-methoxy-4-oxo-5-(8,11,14-pentadecatrienyl)-2-hexenedioate	Oma	1.31398	High
neg_8157	Tetradecanoic acid	Oma	2.83949	High
neg_8163	1-Phenyl-2-decanoylamino-3-morpholino-1-propanol	Oma	1.60511	High
neg_8164	Varespladib	Oma	2.35288	High
neg_8189	6-Hydroxyazapropazone	Oma	1.81725	High
neg_8190	13,14-dihydro-PGE1	Oma	2.90676	High
neg_8192	Citalopram N-oxide	Oma	1.56389	High
neg_8242	Saponin H	Oma	2.84512	High
neg_8247	16-Mercaptohexadecanoic acid	Oma	1.35982	High
neg_8251	Hexadecanedioic acid	Oma	1.38185	High
neg_8256	3-Oxohexadecanoic acid	Oma	2.22678	High
neg_8276	PA(PGD2/13:0)	Oma	2.61021	High
neg_8296	LysoPA(0:0/18:2(9Z,12Z))	Oma	1.74567	High
neg_8379	15-Hexadecenoic acid	Oma	2.04705	High
neg_8407	2-Nonenoic acid	Oma	1.74506	High
neg_8424	20-Oxo-5-O-beta-mycaminosyltylactone	Oma	2.87442	High
neg_8465	Gentamicin A	Oma	1.22172	High
neg_8495	3b-Hydroxy-6b-methoxy-7(11)-eremophilen-12,8a-olide	Oma	2.00737	High
neg_8547	Androstenedione	Oma	2.25232	High
neg_8551	Corchorosol A	Oma	2.69993	High
neg_8588	all-trans-Heptaprenyl diphosphate	Oma	2.3314	High
neg_8613	1-Hydroxyacorenone	Oma	1.70845	High
neg_863	Methylphosphate	Oma	2.24137	High
neg_8634	(9Z)-Hexadecenoic acid	Oma	2.52961	High
neg_8641	6'''-Deamino-6'''-oxoparomomycin II	Oma	2.51567	High
neg_8645	18-Hydroxyoctadecadienoic acid	Oma	2.90505	High
neg_8684	Abametapir	Oma	2.01565	High
neg_8754	MG(22:6(5Z,8E,10Z,13Z,15E,19Z)-2OH(7S, 17S)/0:0/0:0)	Oma	2.21441	High
neg_876	D-Ribulose	Oma	1.43645	High
neg_8763	cis-1,2-Dihydronaphthalene-1,2-diol	Oma	1.82747	High
neg_8889	Lobucavir	Oma	1.36346	High
neg_8895	Propanoyl phosphate	Oma	2.88752	High
neg_8900	Centellasapogenol A	Oma	1.2728	High
neg_8909	(17R)-17-Hydroxy-13-methyl-17-prop-2-enyl-1,2,6,7,8,14,15,16-octahydrocyclopenta[a]phenanthren-3-one	Oma	1.23671	High
neg_8970	Canrenone	Oma	1.7537	High
neg_8988	Fusidic acid	Oma	1.43002	High
neg_9063	9,10-EOT	Oma	2.07042	High
neg_9087	Ipomeatetrahydrofuran	Oma	1.5966	High
neg_9092	xi-2-Hexyl-5-methyl-3(2H)-furanone	Oma	1.65669	High
neg_9094	9,10-DiHOME	Oma	2.38966	High
neg_9097	Dehydroepiandrosterone sulfate	Oma	1.72668	High
neg_9113	1-Palmitoyl Lysophosphatidic Acid	Oma	2.89051	High
neg_9164	11-deoxy-PGF1α	Oma	2.97381	High
neg_9172	Methyl palmoxirate	Oma	2.82685	High
neg_9176	PIP(22:3(10Z,13Z,16Z)/20:5(7Z,9Z,11E,13E,17Z)-3OH(5,6,15))	Oma	2.88467	High
neg_9199	Prostaglandin E2 ethanolamide	Oma	1.65655	High
neg_9244	2,3-Dinor-8-iso prostaglandin F1alpha	Oma	2.12833	High
neg_9274	Octadeca-9,12-dienal	Oma	1.58407	High
neg_9279	Caprylic acid	Oma	2.05504	High
neg_9281	1,2-Cyclohexanediol, 1-methyl-4-(1-methylethenyl)-	Oma	2.87687	High
neg_9289	Glycinamide, glycyl-L-prolyl-	Oma	2.68558	High
neg_9326	Withaferin A	Oma	2.37525	High
neg_9330	PIP(PGJ2/22:3(10Z,13Z,16Z))	Oma	2.97039	High
neg_9341	2-Ethyl-1-methylpyridin-4-one	Oma	1.4755	High
neg_9361	beta-D-Glucosyloxydestruxin B	Oma	2.06993	High
neg_9371	Cucurbitacin B	Oma	1.70769	High
neg_9393	trans-4-Octadecenoic acid	Oma	1.93077	High
neg_9439	7alpha-Hydroxycholesterol	Oma	2.12826	High
neg_9465	Cyclosquamosin F	Oma	1.47483	High
neg_9487	Ginsenoside Rh4	Oma	1.38626	High
neg_9495	Amyl salicylate	Oma	1.35127	High
neg_9500	Gentamicin X2	Oma	1.30467	High
neg_9547	9-Oxooctadecanoic acid	Oma	1.37611	High
neg_9553	1-heptadecanoyl-glycero-3-phosphate	Oma	1.66883	High
neg_9591	3-hydroxypentadecanoic acid	Oma	1.37259	High
neg_9600	9(S)-HPOT	Oma	1.48353	High
neg_9662	CP47497 C7-Hydroxy metabolite	Oma	1.36899	High
neg_9684	4-Hydroxynonanal	Oma	1.89104	High
neg_9686	MEDICA 16	Oma	1.2678	High
neg_9750	Polyoxyethylene 40 monostearate	Oma	2.18601	High
neg_9767	11b,17a,21-Trihydroxypreg-nenolone	Oma	2.28788	High
neg_9769	3-[[3-Methoxy-5-(1H-pyrrol-2-yl)pyrrol-2-ylidene]methyl]-1,4-dimethyl-4,5,6,7-tetrahydro-2H-isoindole	Oma	1.50157	High
neg_9776	ROCCELLIC ACID	Oma	1.31503	High
neg_9793	Prostaglandin E2	Oma	2.36401	High
neg_9836	Icosanoic acid	Oma	1.45825	High
neg_9863	Withanolide B	Oma	2.35421	High
neg_9887	12-hydroxyicosanoic acid	Oma	1.9971	High
neg_9904	(3Z)-Phytochromobilin	Oma	2.83109	High
neg_9973	2-Octadecanone, 3-hydroxy-	Oma	2.15026	High
neg_9991	Menthol	Oma	1.31538	High
pos_10000	m-Tolylacetic acid	Oma	1.25471	High
pos_10001	Zalcitabine	Oma	1.46831	High
pos_10035	3-O-Caffeoylshikimic acid	Oma	2.47822	High
pos_10151	1,6-Hexanediamine	Oma	2.3189	High
pos_10157	Norethindrone	Oma	2.8949	High
pos_10215	Pseudobaptigenin	Oma	2.56275	High
pos_10255	Hepoxilin A3	Oma	1.55712	High
pos_10367	8,11,14-Nonadecatriynoic acid	Oma	1.86078	High
pos_10452	3',4,4'-Trihydroxypulvinone	Oma	1.54868	High
pos_10453	Isoglycycoumarin	Oma	1.46616	High
pos_10467	Xanthomicrol	Oma	2.38567	High
pos_10504	16alpha-Fluoroestradiol	Oma	2.5564	High
pos_10520	alpha-Amylcinnamyl formate	Oma	2.09573	High
pos_10526	Dehydroabietylamine	Oma	1.40882	High
pos_10540	bufalin	Oma	1.25454	High
pos_10574	Glycerol 1-myristate	Oma	1.50698	High
pos_10624	Naringenin 5-rhamnoside	Oma	1.43003	High
pos_10666	Avocadyne	Oma	1.60447	High
pos_10672	16beta-OH-Dhea sulfate	Oma	2.93639	High
pos_10679	(3'x,5'a,9'x,10'b)-O-(3-Hydroxy-6-oxo-7-drimen-11-yl)umbelliferone	Oma	1.68213	High
pos_10697	Corchorusoside E	Oma	2.28131	High
pos_10750	PE(14:0/0:0)	Oma	1.40938	High
pos_10821	5,6-Epoxytetraene	Oma	1.75	High
pos_10828	Calenduloside E	Oma	2.15788	High
pos_10838	(S)-Nerolidol 3-O-[a-L-Rhamnopyranosyl-(1->4)-a-L-rhamnopyranosyl-(1->2)-b-D-glucopyranoside]	Oma	2.28563	High
pos_10850	beta-Alanyl-L-arginine	Oma	2.55485	High
pos_10872	Tetramethylchromanol glucoside	Oma	2.67573	High
pos_10953	(R)-4-Dehydropantoate	Oma	2.32533	High
pos_10954	p-Anisaldehyde	Oma	2.76222	High
pos_10955	2,4,6-Trimethylbenzaldehyde	Oma	2.76381	High
pos_10958	(R)-8-Acetoxycarvotanacetone	Oma	2.63306	High
pos_10959	alpha-santalol	Oma	2.34749	High
pos_10970	13,14-Dihydro-15-keto-20-ethyl prostaglandin f2alpha	Oma	1.52059	High
pos_10983	DIHYDROROBUSTIC ACID	Oma	2.26149	High
pos_11036	1-[Ethyl-(6-hydrazinylpyridazin-3-yl)amino]propan-2-ol	Oma	1.85338	High
pos_11043	N-Lauroyl Glutamine	Oma	2.15848	High
pos_11069	N-Eicosapentaenoyl Arginine	Oma	1.57035	High
pos_11214	1-[2,3-Dimethyl-2-(2-methylbut-3-en-2-yl)furan-3-yl]-3,5-dihydroxy-4-methoxyhexan-2-one	Oma	2.96714	High
pos_11265	Ciprostene	Oma	1.54929	High
pos_11275	Derrubone	Oma	1.35857	High
pos_11283	Budipine	Oma	1.79677	High
pos_1129	3,4-Dihydroxy-L-phenylalanine	Oma	2.1888	High
pos_11290	Elocalcitol	Oma	2.76973	High
pos_11301	N-Arachidonoyl Asparagine	Oma	1.41313	High
pos_11307	N-Methylschinifoline	Oma	1.2262	High
pos_11347	Tetranor-PGEM	Oma	2.45305	High
pos_11408	5-(2-hydroxyethyl)isolongifol-5-ene	Oma	2.28694	High
pos_11410	Menthol-glucoronide	Oma	2.83236	High
pos_11414	5-Megastigmen-7-yne-3,9-diol 9-glucoside	Oma	2.97522	High
pos_11445	3-Methylbutyl benzoate	Oma	2.09699	High
pos_11447	(3S,5S)-3,5-Diaminohexanoate	Oma	1.42058	High
pos_11462	Sterebin A	Oma	2.1921	High
pos_11483	N(4)-Octadecyl-1-arabinofuranosylcytosine	Oma	2.12121	High
pos_11491	(6E,8E,10R,12Z)-10-Hydroxy-3-oxooctadecatrienoic acid	Oma	2.4952	High
pos_11493	Quillaic acid	Oma	1.4036	High
pos_11529	cyclosativene	Oma	2.02986	High
pos_11530	Capryloylcholine	Oma	1.39718	High
pos_11566	CDP-DG(a-21:0/PGJ2)	Oma	2.02464	High
pos_11577	Crotmadine	Oma	2.18484	High
pos_11608	O2'-4a-cyclic-tetrahydrobiopterin	Oma	2.65182	High
pos_11615	9(10)-EpOME	Oma	2.19733	High
pos_11628	Helicallenal	Oma	2.56874	High
pos_11634	MG(a-13:0/0:0/0:0)[rac]	Oma	1.88535	High
pos_11646	3-trans-p-Coumaroylrotundic acid	Oma	1.5405	High
pos_11735	Yucalexin P21	Oma	2.23136	High
pos_11736	21-hydroxyallopregnanolone	Oma	1.4327	High
pos_11766	13-Nor-6-eremophilene-8,11-dione	Oma	1.53248	High
pos_11767	N-(2-Hydroxyethyl)ethylenediamine	Oma	1.63705	High
pos_11788	Hydroxyhomodestruxin B	Oma	1.69849	High
pos_11823	Amineptine	Oma	1.26409	High
pos_11831	9Z,11E-Tetradecadien-1-ol	Oma	2.20375	High
pos_11836	9,10-DHOME	Oma	2.31818	High
pos_11872	4'-Dihydroabscisic acid	Oma	1.32032	High
pos_11873	6-[3]-ladderane-1-hexanol	Oma	1.7351	High
pos_11879	MG(22:6(5Z,7Z,10Z,13Z,16Z,19Z)-OH(4)/0:0/0:0)	Oma	2.51088	High
pos_11884	Linalyl benzoate	Oma	1.34888	High
pos_11954	Maslinic Acid	Oma	1.38448	High
pos_1196	Obacunone 17-O-beta-D-glucoside	Oma	2.95839	High
pos_1197	14(R)-Hydroxy-retro-vitamin A	Oma	1.55901	High
pos_11988	(+)-Praeruptorin A	Oma	2.64078	High
pos_12012	(R)-5-Phosphomevalonate	Oma	2.92217	High
pos_12018	3-[(3-(2-Carboxyethyl)-4-methylpyrrol-2-YL)methylene]-2-indolinone	Oma	1.2573	High
[truncated: 6,059 more rows]
