# Supplementary material for: The High‐Altitude Adaptation Characteristics of Microbiota‐Host Cross‐Talk in Yak Gastrointestinal Track
Source: Adv Sci (Weinh). 2025 Oct 27;13(1):e14862. doi: 10.1002/advs.202514862 (PMC12767066; doi:10.1002/advs.202514862)
Supplement: Supplementary file 14 — Supplemental Table 13 [file ADVS-13-e14862-s008.xlsx]

## Sheet: Table S13
Table S13. The Details of KEGG pathway analysis in different organs
FC stomach	Pathway	Total	Hits	p-value	FDR	Impact
	Sphingolipid metabolism	32	7	0.0057297	0.45838	0.35042
	Riboflavin metabolism	4	2	0.027262	1	0.5
	Linoleic acid metabolism	5	2	0.043346	1	0
	Tyrosine metabolism	42	6	0.071918	1	0.11835
	Histidine metabolism	16	3	0.099081	1	0.18852
	Vitamin B6 metabolism	9	2	0.12962	1	0.04902
	Terpenoid backbone biosynthesis	18	3	0.13044	1	0.25397
	Caffeine metabolism	10	2	0.15479	1	0
	Steroid hormone biosynthesis	87	9	0.158	1	0.18109
	Steroid biosynthesis	41	5	0.16066	1	0.02906
	Porphyrin metabolism	31	4	0.17301	1	0.22361
	Biosynthesis of unsaturated fatty acids	36	4	0.24926	1	0.09091
	Glycerophospholipid metabolism	36	4	0.24926	1	0.25708
	One carbon pool by folate	26	3	0.27937	1	0.07134
	Drug metabolism - other enzymes	39	4	0.29808	1	0.11141
	Folate biosynthesis	27	3	0.29937	1	0.0987
	Tryptophan metabolism	41	4	0.33129	1	0.27399
	Lysine degradation	30	3	0.35964	1	0
	Ubiquinone and other terpenoid-quinone biosynthesis	19	2	0.39536	1	0
	Pentose and glucuronate interconversions	19	2	0.39536	1	0.10843
	Thiamine metabolism	7	1	0.40333	1	0
	Primary bile acid biosynthesis	46	4	0.41469	1	0.10582
	Ether lipid metabolism	20	2	0.42097	1	0.08176
	Valine, leucine and isoleucine biosynthesis	8	1	0.44587	1	0
	Phenylalanine metabolism	8	1	0.44587	1	0
	Taurine and hypotaurine metabolism	8	1	0.44587	1	0.42857
	beta-Alanine metabolism	21	2	0.44604	1	0
	Propanoate metabolism	22	2	0.47049	1	0.09744
	Ascorbate and aldarate metabolism	9	1	0.4854	1	0
LI	Arginine biosynthesis	14	3	0.010843	0.50794	0.3617
	Histidine metabolism	16	3	0.015884	0.50794	0.26229
	Primary bile acid biosynthesis	46	5	0.019048	0.50794	0.18157
	Sulfur metabolism	8	2	0.028714	0.52873	0.34043
	Glycerophospholipid metabolism	36	4	0.033046	0.52873	0.13185
	Steroid biosynthesis	41	4	0.050043	0.66723	0.10934
